# Supplementary material for: The web-based multiplex PCR primer design software Ultiplex and the associated experimental workflow: up to 100- plex multiplicity
Source: BMC Genomics. 2021 Nov 18;22:835. doi: 10.1186/s12864-021-08149-1 (PMC8600765; doi:10.1186/s12864-021-08149-1)
Supplement: Supplementary file 2 — Additional file 2. [file 12864_2021_8149_MOESM2_ESM.xls]

## Sheet: alltarget
chr	chrStart	chrEnd	name
chr9	130872094	130872095	ABL1
chr5	112827157	112827158	APC
chr5	150056196	150056197	CSF1R
chr19	10149354	10149355	DNMT1
chr4	65414453	65414454	EPHA5
chr4	186590707	186590708	FAT1
chr4	125318831	125318832	FAT4
chr5	180608504	180608505	FLT4
chr5	133067667	133067668	HSPA4
chr19	7141494	7141495	INSR
chr7	152265091	152265092	KMT2C
chr16	2208766	2208767	MLST8
chr5	80669916	80669917	MSH3
chr1	11114274	11114275	MTOR
chr12	78117975	78117976	NAV3
chr5	177209881	177209882	NSD1
chr5	150135511	150135512	PDGFRB
chr5	68293360	68293361	PIK3R1
chr5	58457629	58457630	PLK2
chr9	8320065	8320066	PTPRD
chr9	91722646	91722647	ROR2
chr9	90867348	90867349	SYK
chr12	64482007	64482008	TBK1
chr4	105274935	105274936	TET2
chr17	7676301	7676302	TP53
chr9	132897727	132897728	TSC1
chr1	45331556	45331556	rs36053993
chr1	45332088	45332088	rs77542170
chr1	45332445	45332445	rs140342925
chr1	45332446	45332446	rs200495564
chr2	47429942	47429942	rs267607950
chr2	47429943	47429943	rs267607953
chr2	47445563	47445563	rs63751315
chr2	47463154	47463154	rs63751600
chr2	47466656	47466656	rs267607962
chr2	47466808	47466808	rs63750597
chr2	47466809	47466809	rs267607969
chr2	47470963	47470963	rs267607971
chr2	47470964	47470964	rs267607970
chr2	47470966	47470966	rs63751120
chr2	47470969	47470969	rs267607694
chr2	47470977	47470977	rs63750633
chr2	47470985	47470985	rs63750406
chr2	47470996	47470996	rs63750737
chr2	47471002	47471002	rs63751149
chr2	47471002	47471002	rs63750474
chr2	47471007	47471007	rs63750393
chr2	47471010	47471010	rs281864941
chr2	47471020	47471020	rs267607974
chr2	47471021	47471021	rs63751299
chr2	47471023	47471023	rs63751298
chr2	47471041	47471041	rs63751411
chr2	47471062	47471062	rs63751140
chr2	47471064	47471064	rs267607976
chr2	47475024	47475024	rs63750103
chr2	47475029	47475029	rs63750844
chr2	47475037	47475037	rs267607977
chr2	47475042	47475042	rs63750200
chr2	47475042	47475042	rs63750113
chr2	47475047	47475047	rs267607691
chr2	47475051	47475051	rs63749831
chr2	47475053	47475053	rs63750495
chr2	47475066	47475066	rs63750047
chr2	47475073	47475073	rs267607985
chr2	47475074	47475074	rs63751129
chr2	47475100	47475100	rs63750493
chr2	47475117	47475117	rs267607984
chr2	47475122	47475122	rs63750312
chr2	47791092	47791092	rs63750342
chr2	47791125	47791125	rs267608036
chr2	47796035	47796035	rs63751077
chr2	47798625	47798625	rs1800937
chr2	47798634	47798634	rs63750955
chr2	47798713	47798713	rs267608066
chr2	47798725	47798725	rs63749980
chr2	47798738	47798738	rs267608048
chr2	47798745	47798745	rs267608072
chr2	47798797	47798797	rs63750552
chr2	47799172	47799172	rs63750439
chr2	47799282	47799282	rs267608055
chr2	47799287	47799287	rs63751405
chr2	47799329	47799329	rs63750741
chr2	47799403	47799403	rs63750854
chr2	47799427	47799427	rs63750909
chr2	47799460	47799460	rs267608046
chr2	47799548	47799548	rs63751009
chr2	47799616	47799616	rs63749874
chr2	47800024	47800024	rs267608057
chr2	47800042	47800042	rs63750075
chr2	47800044	47800044	rs267608068
chr2	47800088	47800088	rs63751419
chr2	47800130	47800130	rs267608058
chr2	47800174	47800174	rs63751442
chr2	47800177	47800177	rs63751127
chr2	47800486	47800486	rs63751321
chr2	47800593	47800593	rs63750357
chr2	47800616	47800616	rs2020912
chr2	47800701	47800701	rs63750904
chr2	47800714	47800714	rs63751017
chr2	47801050	47801050	rs267608059
chr2	47801086	47801086	rs63749999
chr2	47801101	47801101	rs267608042
chr2	47801125	47801125	rs200492211
chr2	47803686	47803686	rs267608096
chr2	47804908	47804908	rs267608098
chr2	47804948	47804948	rs398123231
chr2	47804982	47804982	rs63751410
chr2	47804983	47804983	rs63750194
chr2	47804985	47804985	rs63751327
chr2	47804985	47804985	rs398123232
chr2	47804986	47804986	rs267608099
chr2	47804989	47804989	rs267608101
chr2	47804991	47804991	rs63750296
chr2	47805693	47805693	rs587776706
chr2	47806497	47806497	rs267608128
chr2	47806534	47806534	rs267608130
chr2	47806582	47806582	rs267608127
chr2	47806587	47806587	rs267608126
chr3	36993549	36993549	rs111052004
chr3	36993591	36993591	rs63751131
chr3	36996617	36996617	rs267607712
chr3	36996623	36996623	rs267607713
chr3	37020411	37020411	rs63750710
chr3	37020419	37020419	rs63750533
chr3	37020430	37020430	rs63750434
chr3	37020447	37020447	rs63749837
chr3	37020463	37020463	rs63751715
chr3	37025747	37025747	rs63749965
chr3	37025751	37025751	rs63750760
chr3	37025788	37025788	rs63750749
chr3	37025790	37025790	rs63750483
chr3	37025808	37025808	rs63751015
chr3	37025823	37025823	rs63751153
chr3	37025849	37025849	rs63751118
chr3	37025859	37025859	rs63750293
chr3	37028786	37028786	rs281864936
chr3	37028788	37028788	rs63751468
chr3	37028829	37028829	rs63750956
chr3	37028864	37028864	rs63751435
chr3	37028891	37028891	rs63749916
chr3	37028902	37028902	rs63749923
chr3	37028933	37028933	rs267607832
chr3	37028934	37028934	rs267607831
chr3	37040184	37040184	rs267607836
chr3	37040185	37040185	rs267607837
chr3	37040241	37040241	rs267607842
chr3	37040247	37040247	rs63750036
chr3	37040249	37040249	rs63750824
chr3	37040251	37040251	rs63750192
chr3	37040267	37040267	rs63750300
chr3	37040271	37040271	rs63751087
chr3	37040276	37040276	rs63750193
chr3	37040291	37040291	rs267607699
chr3	37040294	37040294	rs63751596
chr3	37042331	37042331	rs63751657
chr3	37042332	37042332	rs267607853
chr3	37042333	37042333	rs267607856
chr3	37042334	37042334	rs267607851
chr3	37042336	37042336	rs267607850
chr3	37047500	37047500	rs77120160
chr3	37047534	37047534	rs63750309
chr3	37047565	37047565	rs63750375
chr3	37047566	37047566	rs63750035
chr3	37047577	37047577	rs63750604
chr3	37047597	37047597	rs63750386
chr3	37047597	37047597	rs63751240
chr3	37047610	37047610	rs267607864
chr3	37047618	37047618	rs63750150
chr3	37047619	37047619	rs63750486
chr3	37047685	37047685	rs267607869
chr3	37048515	37048515	rs267607871
chr3	37048562	37048562	rs63750899
chr3	37048562	37048562	rs281864938
chr3	37048563	37048563	rs63750610
chr3	37048570	37048570	rs63751301
chr3	37048581	37048581	rs63750726
chr3	37048590	37048590	rs63750115
chr3	37048595	37048595	rs63751310
chr3	37048595	37048595	rs63750131
chr3	37048610	37048610	rs267607879
chr5	112775628	112775628	rs397514031
chr5	112775655	112775655	rs371085910
chr5	112792446	112792446	rs62619935
chr5	112792494	112792494	rs397515734
chr5	112801277	112801277	rs387906228
chr5	112815499	112815499	rs137854569
chr5	112815554	112815554	rs397515735
chr5	112815564	112815564	rs137854568
chr5	112819101	112819101	rs387906232
chr5	112819130	112819130	rs387906237
chr5	112819224	112819224	rs387906238
chr5	112835124	112835124	rs397515732
chr5	112837959	112837959	rs398123117
chr5	112838138	112838138	rs398123118
chr5	112838399	112838399	rs137854575
chr5	112838399	112838399	rs398123120
chr5	112839543	112839543	rs1801166
chr5	112840205	112840205	rs387906236
chr5	112840326	112840326	rs138367627
chr5	112841174	112841174	rs587776520
chr5	112841535	112841535	rs397509433
chr6	24169745	24169745	rs12192655
chr17	7670678	7670678	rs121912662
chr17	7670699	7670699	rs121912664
chr17	7673773	7673773	rs149633775
chr17	7673781	7673781	rs121912660
chr17	7673802	7673802	rs28934576
chr17	7673803	7673803	rs121913343
chr17	7673806	7673806	rs121912657
chr17	7673821	7673821	rs55832599
chr17	7674191	7674191	rs121912652
chr17	7674208	7674208	rs121912653
chr17	7674216	7674216	rs28934571
chr17	7674241	7674241	rs28934573
chr17	7675124	7675124	rs148924904
chr17	7675143	7675143	rs121912654
chr17	7675214	7675214	rs28934873
chr17	7676011	7676011	rs121912658
chr17	7676264	7676264	rs121912661
chr17	7676398	7676398	rs397516438
chr19	1207021	1207021	rs137853079
chr19	1207058	1207058	rs137853080
chr19	1207082	1207082	rs137854584
chr19	1207110	1207110	rs397518441
chr19	1207113	1207113	rs137853077
chr19	1221237	1221237	rs137853075
chr19	1221310	1221310	rs587776659
chr19	1221321	1221321	rs587776656
chr19	1221963	1221963	rs398123405
chr19	1221976	1221976	rs587776661
chr19	1221994	1221994	rs587776660
chr19	1222684	1223184	rs398123406
chr19	1223126	1223126	rs59912467
chr22	28687974	28687974	rs200432447
chr22	28725027	28725027	rs121908701
chr22	28725028	28725028	rs137853010
chr22	28725030	28725030	rs137853009
chr22	28725099	28725099	rs17879961
chr22	28725242	28725242	rs121908698
chr22	28725254	28725254	rs137853007
chr22	28725338	28725338	rs28909982
chr22	28734468	28734468	rs17883862
chr22	28734532	28734532	rs141568342
chr22	28734673	28734673	rs137853008
chr1	45331197	45331198	rs146331482
chr17	7673776	7673777	rs28934574
chr17	7674193	7674194	rs28934577
chr19	1207078	1207082	rs121913319
chr3	37047632	37047641	rs63751247
chr2	47803553	47803559	rs267608092
chr14	64249975	64249975	rs10140457
chr17	7676154	7676154	rs1042522
chr7	87509329	87509329	rs1045642
chr5	80626901	80626901	rs1053129
chr21	36146408	36146408	rs1056892
chr22	42130692	42130692	rs1065852
chr8	63026205	63026205	rs11545078
chr19	45420395	45420395	rs11615
chr4	74556361	74556361	rs11942466
chr11	4094744	4094744	rs12806698
chr19	45351661	45351661	rs13181
chr8	68476982	68476982	rs1517114
chr5	80654962	80654962	rs1650697
chr11	32396399	32396399	rs16754
chr3	174182785	174182785	rs16857540
chr11	67585218	67585218	rs1695
chr16	69711242	69711242	rs1800566
chr6	31575254	31575254	rs1800629
chr3	124737895	124737895	rs1801019
chr1	11796321	11796321	rs1801133
chr1	25908492	25908492	rs182455
chr1	20589208	20589208	rs2072671
chr3	14145949	14145949	rs2228001
chr4	88131171	88131171	rs2231142
chr8	119078588	119078588	rs2465403
chr19	43551574	43551574	rs25487
chr7	99784473	99784473	rs2740574
chr10	97169185	97169185	rs2784917
chr6	87015956	87015956	rs3828741
chr1	169731361	169731361	rs3917412
chr4	88099782	88099782	rs4148157
chr2	233760498	233760498	rs4148323
chr15	51210647	51210647	rs4646
chr6	159692840	159692840	rs4880
chr10	104263031	104263031	rs4925
chr1	186673926	186673926	rs5275
chr6	44230585	44230585	rs61758845
chr1	97082391	97082391	rs67376798
chr11	103547430	103547430	rs716274
chr16	48208987	48208987	rs7194667
chr6	60426943	60426943	rs7770929
chr9	84286011	84286011	rs7853758
chr5	609978	609978	rs924607
chr6	151842246	151842246	rs9340799
chr18	673444	673452	rs151264360
