# Supplementary material for: The web-based multiplex PCR primer design software Ultiplex and the associated experimental workflow: up to 100- plex multiplicity
Source: BMC Genomics. 2021 Nov 18;22:835. doi: 10.1186/s12864-021-08149-1 (PMC8600765; doi:10.1186/s12864-021-08149-1)
Supplement: Supplementary file 3 — Additional file 3. [file 12864_2021_8149_MOESM3_ESM.xls]

## Sheet: requalif_result
ID		PRIMER_PAIR_PENALTY	PRIMER_LEFT_PENALTY	PRIMER_RIGHT_PENALTY	PRIMER_LEFT_SEQUENCE	PRIMER_RIGHT_SEQUENCE	PRIMER_LEFT	PRIMER_RIGHT	PRIMER_LEFT_TM	PRIMER_RIGHT_TM	PRIMER_LEFT_GC_PERCENT	PRIMER_RIGHT_GC_PERCENT	PRIMER_LEFT_SELF_ANY_TH	PRIMER_RIGHT_SELF_ANY_TH	PRIMER_LEFT_SELF_END_TH	PRIMER_RIGHT_SELF_END_TH	PRIMER_LEFT_HAIRPIN_TH	PRIMER_RIGHT_HAIRPIN_TH	PRIMER_LEFT_END_STABILITY	PRIMER_RIGHT_END_STABILITY	PRIMER_PAIR_COMPL_ANY_TH	PRIMER_PAIR_COMPL_END_TH	PRIMER_PAIR_PRODUCT_SIZE	TARGET	PRIMER_PAIR_NAME	PRODUCT_OLIGO	chr	chrStart	chrEnd	area_chrStart	area_chrEnd	blastnum
C001	rs267607850-PRIMER_PAIR_460	7.74124	4.46095	3.2803	GGTGTTCTCAGGTTATCGGTAA	ccggccGAGTATCAGTAGATAT	(278, 22)	(548, 22)	57.5391	58.7197	45.4545	50	0	30.7266	0	0	0	38.8764	2.85	1.63	0	0	271	rs267607850	PRIMER_PAIR_460	GGTGTTCTCAGGTTATCGGTAAGTTTAGATCCTTTTCACTTCTGAAATTTCAACTGATCGTTTCTGAAAATAGTAGCTCTCCACTAATATCTTATTTGTAGTATGTTAAATTTTTCTAAAACTTCTAAGGATAGTTGCTGTATTGTATGATTTGCATATGGAGGTATCTATAAGAAGTTTTATACTTTTTAGCAAAATAGTCATTTGGTAGCCAACTTAAACAAATGTTTATTAATATAGAAGTTAATAATATCTACTGATACTCggccgg	chr3	37042336	37042336	37042035	37042636	576
C002	rs387906238-PRIMER_PAIR_986	2.78075	2.61696	0.163788	TGATATGTCGCGAACTTTGCT	CAGGTTTCACAGTAAGCGCG	(92, 21)	(367, 20)	58.383	59.8362	42.8571	55	12.0564	0	0	0	0	0	3.91	6.86	4.15255	4.15255	276	rs387906238	PRIMER_PAIR_986	TGATATGTCGCGAACTTTGCTAGCTATGTCTAGCTCCCAAGACAGCTGTATATCCATGCGACAGTCTGGATGTCTTCCTCTCCTCATCCAGCTTTTACATGGCAATGACAAAGACTCTGTATTGTTGGGAAATTCCCGGGGCAGTAAAGAGGCTCGGGCCAGGGCCAGTGCAGCACTCCACAACATCATTCACTCACAGCCTGATGACAAGAGAGGCAGGCGTGAAATCCGAGTCCTTCATCTTTTGGAACAGATACGCGCTTACTGTGAAACCTG	chr5	112819224	112819224	112818923	112819524	1026
C003	rs121912662-PRIMER_PAIR_727	3.87477	3.77587	0.098905	TGTGGTTATAGGATTCAACCGGA	CGCTTCGAGATGTTCCGAGA	(56, 23)	(322, 20)	59.2241	59.9011	43.4783	55	9.46317	0	0	0	43.8569	36.1104	5.14	4.04	0	0	267	rs121912662	PRIMER_PAIR_727	TGTGGTTATAGGATTCAACCGGAGGAAGACTAAAAAAATGTCTGTGCAGGGCTGGGACCCAATGAGATGGGGTCAGCTGCCTTTGACCATGAAGGCAGGATGAGAATGGAATCCTATGGCTTTCCAACCTAGGAAGGCAGGGGAGTAGGGCCAGGAAGGGGCTGAGGTCACTCACCTGGAGTGAGCCCTGCTCCCCCCTGGCTCCTTCCCAGCCTGGGCATCCTTGAGTTCCAAGGCCTCATTCAGCTCTCGGAACATCTCGAAGCG	chr17	7670678	7670678	7670377	7670978	1044
C004	rs267608066-PRIMER_PAIR_65	1.10984	1.07633	0.0335041	GCAGGTAGGCACAACTTACG	TCTTCCGCTTTCGAGCAACT	(194, 20)	(474, 20)	58.9237	59.9665	55	50	0	0	0	0	0	38.1029	3.18	3.16	0	0	281	rs267608066	PRIMER_PAIR_65	GCAGGTAGGCACAACTTACGTAACAGATAAGAGTGAAGAAGATAATGAAATTGAGAGTGAAGAGGAAGTACAGCCTAAGACACAAGGATCTAGGCGAAGTAGCCGCCAAATAAAAAAACGAAGGGTCATATCAGATTCTGAGAGTGACATTGGTGGCTCTGATGTGGAATTTAAGCCAGACACTAAGGAGGAAGGAAGCAGTGATGAAATAAGCAGTGGAGTGGGGGATAGTGAGAGTGAAGGCCTGAACAGCCCTGTCAAAGTTGCTCGAAAGCGGAAGA	chr2	47798713	47798713	47798412	47799013	1566
C005	rs13181-PRIMER_PAIR_965	2.59944	1.34541	1.25403	GGAGTCACCAGGAACCGTTTA	CCCGCTCTGGATTATACGGA	(229, 21)	(506, 20)	59.6546	58.746	52.381	55	0	0	0	0	38.7907	43.1913	2.01	4.69	0	0	278	rs13181	PRIMER_PAIR_965	GGAGTCACCAGGAACCGTTTATGGCCCCACCCGCCCCACTCAGAGCTGCTGAGCAATCTGCTCTATCCTCTTCAGCGTCTCCTCTGATTCTAGCTGCTCCAGGCTGAGCAGGGACAGGCCCAGCTGATCCTCCTGCAGAGAACAGAGGAAAGGGAGAGGGGGGCACTGTTGGGCAGGGGCCCAGGCAGCTGCTGCACTTCCCCAACCACCCCCCCGAATGGCCAGTAGGGACAGGATGTTTGAATGAATTTGGAGATGTCCGTATAATCCAGAGCGGG	chr19	45351661	45351661	45351360	45351961	1692
C006	rs267608059-PRIMER_PAIR_293	3.06606	0.900421	2.16564	GGTAGGAACCGTTACCAGCT	CCCAACACTGCGATACACTCTA	(150, 20)	(406, 22)	59.0996	59.8344	55	50	4.94573	0	0	0	39.2993	0	4.24	2.43	0	0	257	rs267608059	PRIMER_PAIR_293	GGTAGGAACCGTTACCAGCTGGAAATTCCTGAGAATTTCACCACTCGCAATTTGCCAGAAGAATACGAGTTGAAATCTACCAAGAAGGGCTGTAAACGATACTGGACCAAAACTATTGAAAAGAAGTTGGCTAATCTCATAAATGCTGAAGAACGGAGGGATGTATCATTGAAGGACTGCATGCGGCGACTGTTCTATAACTTTGATAAAAATTACAAGGACTGGCAGTCTGCTGTAGAGTGTATCGCAGTGTTGGG	chr2	47801050	47801050	47800749	47801350	1890
C007	rs587776520-PRIMER_PAIR_921	6.14665	3.02813	3.11852	TCACCTCATCATTACACGCCTA	GGGTTTAGGCTGACCTCGATTTA	(244, 22)	(495, 23)	58.9719	60.1185	45.4545	47.8261	0	17.8088	0	0	0	46.3445	3.93	1.4	0	0	252	rs587776520	PRIMER_PAIR_921	TCACCTCATCATTACACGCCTATTGAAGGAACTCCTTACTGTTTTTCACGAAATGATTCTTTGAGTTCTCTAGATTTTGATGATGATGATGTTGACCTTTCCAGGGAAAAGGCTGAATTAAGAAAGGCAAAAGAAAATAAGGAATCAGAGGCTAAAGTTACCAGCCACACAGAACTAACCTCCAACCAACAATCAGCTAATAAGACACAAGCTATTGCAAAGCAGCCAATAAATCGAGGTCAGCCTAAACCC	chr5	112841174	112841174	112840873	112841474	1944
C008	rs587776660-PRIMER_PAIR_733	2.28196	1.27824	1.00372	GATGCTTGAGTACGAACCGG	GACCCCAGTTCGGACAAGG	(256, 20)	(527, 19)	58.7218	60.0037	55	63.1579	0	0	0	0	0	36.5634	5.28	3.61	13.6152	12.581	272	rs587776660	PRIMER_PAIR_733	GATGCTTGAGTACGAACCGGCCAAGAGGTTCTCCATCCGGCAGATCCGGCAGCACAGGTGAGCGGCCCCTGGGGGCAGTGGGGCCGAGGCTGCAGGGAGGCCGGCCATGTGGGCAGCTGGTTGAGCGGGCGCTAGAGCAGGGCGTGGTGGGGGTGCCAGGCTGGGCTGGGGCCAGACCCCGTGCAGCGCCCGCAGTTCTCGGGGCCCGAGTGGGGTCTCTGGGCAGTGTCCTGTTACCGGCCAGACCCAGGCGCCTTGTCCGAACTGGGGTC	chr19	1221994	1221994	1221693	1222294	1998
C009	rs1056892-PRIMER_PAIR_136	1.72119	0.384669	1.33652	GGGTCACGGTCTTATCGAGG	CTCCGAAGCAGACGTTTACCA	(169, 20)	(419, 21)	59.6153	60.3365	60	52.381	0	0	0	0	0	0	4.63	3.25	13.7257	9.84789	251	rs1056892	PRIMER_PAIR_136	GGGTCACGGTCTTATCGAGGATCCTGGCCAGGCGTCTGGATGAGAAGAGGAAAGCTGACAGGATTCTGGTGAATGCGTGCTGCCCAGGACCAGTGAAGACAGACATGGATGGGAAAGACAGCATCAGGACTGTGGAGGAGGGGGCTGAGACCCCTGTCTACTTGGCCCTCTTGCCTCCAGATGCCACTGAGCCACAAGGCCAGTTGGTCCATGACAAAGTTGTGCAAAACTGGTAAACGTCTGCTTCGGAG	chr21	36146408	36146408	36146107	36146708	2052
C010	rs397515732-PRIMER_PAIR_125	13.1263	7.45173	5.67453	TTCCAACTCTAATTAGATGACCCAT	TGGTCCTCATTTGTAGCTATCAAG	(85, 25)	(338, 24)	57.5483	58.3255	36	41.6667	15.4718	0	0	0	0	0	4	3.02	0	0	254	rs397515732	PRIMER_PAIR_125	TTCCAACTCTAATTAGATGACCCATATTCTGTTTCTTACTAGGAATCAACCCTCAAAAGCGTATTGAGTGCCTTATGGAATTTGTCAGCACATTGCACTGAGAATAAAGCTGATATATGTGCTGTAGATGGTGCACTTGCATTTTTGGTTGGCACTCTTACTTACCGGAGCCAGACAAACACTTTAGCCATTATTGAAAGTGGAGGTGGGATATTACGGAATGTGTCCAGCTTGATAGCTACAAATGAGGACCA	chr5	112835124	112835124	112834823	112835424	2196
C011	rs267608092-PRIMER_PAIR_389	4.02353	2.88527	1.13827	TGCCTGGCTAACTATAGTCGAG	TCATAAGCGTAGACTTGCCCC	(178, 22)	(427, 21)	59.1147	59.8617	50	52.381	21.033	0	8.00553	0	36.5018	0	4.04	5.8	0	0	250	rs267608092	PRIMER_PAIR_389	TGCCTGGCTAACTATAGTCGAGGGGGTGATGGTCCTATGTGTCGCCCAGTAATTCTGTTGCCGGAAGATACCCCCCCCTTCTTAGAGCTTAAAGGATCACGCCATCCTTGCATTACGAAGACTTTTTTTGGAGATGATTTTATTCCTAATGACATTCTAATAGGCTGTGAGGAAGAGGAGCAGGAAAATGGCAAAGCCTATTGTGTGCTTGTTACTGGACCAAATATGGGGGGCAAGTCTACGCTTATGA	chr2	47803553	47803559	47803252	47803859	2214
C012	rs3828741-PRIMER_PAIR_608	2.12053	0.249489	1.87104	GCGCTGATGATCCTTACCGT	GTTGCTTAAGTGCCGACTTGA	(96, 20)	(350, 21)	60.2495	59.129	55	47.619	0	4.02359	0	0	0	42.6631	4.83	3.02	0	0	255	rs3828741	PRIMER_PAIR_608	GCGCTGATGATCCTTACCGTCTGGACCATCTCCATTTTCATCTCCATGCCCCCTCTGTTCTGGAGAAGCCACCGCCGCCTAAGCCCTCCCCCTAGTCAGTGCACCATCCAGCACGACCATGTTATCTACACCATTTACTCCACGCTGGGTGCGTTTTATATCCCCTTGACTTTGATACTGATTCTCTATTACCGGATTTACCACGCGGCCAAGAGCCTTTACCAGAAAAGGGGATCAAGTCGGCACTTAAGCAAC	chr6	87015956	87015956	87015655	87016256	2232
C013	rs17883862-PRIMER_PAIR_852	2.36552	1.30283	1.06269	GGCCCATAATCGAGCCCAG	CGTGATGTCTCGGGAGTCG	(260, 19)	(557, 19)	60.3028	59.9373	63.1579	63.1579	0	0	0	0	39.5983	40.897	4.45	4.18	0	0	298	rs17883862	PRIMER_PAIR_852	GGCCCATAATCGAGCCCAGGGGGCAGGGGTAGGCTCCTCAGGTTCTTGGTCCTCAGGTTCTTGGTCCTCAGGAATAGAATAGAGTTCCTGAGTGGACACTGTCTCTAAGGAGCTCAGTGTCCCAGAGCTGGAGTGAGAGGACTGGCTGGAGTTTGGCATCGTGCTGGTAGAGGAGCTGGATATGCCCTGGGACTGTGAGGAGGAGCCTTGGGACTGGGTAACGCTGCCATGGGGCTGTGAACAGGCACTGCTGCCATGAGACTGCTGAGCCTCAACATCCGACTCCCGAGACATCACG	chr22	28734468	28734468	28734167	28734768	2322
C014	rs1695-PRIMER_PAIR_436	1.39765	1.00384	0.393808	ACATGGTGAATGACGGCGT	CCCCCATGACCCGTTACTTG	(259, 19)	(546, 20)	60.0038	60.3938	52.6316	60	14.6538	0	14.6538	0	38.7164	0	5.68	3.16	4.93428	0	288	rs1695	PRIMER_PAIR_436	ACATGGTGAATGACGGCGTGGAGGACCTCCGCTGCAAATACATCTCCCTCATCTACACCAACTATGTGAGCATCTGCACCAGGGTTGGGCACTGGGGGCTGAACAAAGAAAGGGGCTTCTTGTGCCCTCACCCCCCTTACCCCTCAGGTGGCTTGGGCTGACCCCTTCTTGGGTCAGGGTGCAGGGGCTGGGTCAGCTCTGGGCCAGGGGCCCAGGGGCCTGGGACAAGACACAACCTGCACCCTTATTGCCTGGGACATCAACCAGCCAAGTAACGGGTCATGGGGG	chr11	67585218	67585218	67584917	67585518	2340
C015	rs111052004-PRIMER_PAIR_659	2.4334	0.308993	2.1244	GTCCAATCAATAGCTGCCGC	GGCTCGACTCCCTCCGTA	(152, 20)	(433, 18)	59.691	60.1244	55	66.6667	0	0	0	0	0	0	6.53	4.02	0	0	282	rs111052004	PRIMER_PAIR_659	GTCCAATCAATAGCTGCCGCTGAAGGGTGGGGCTGGATGGCGTAAGCTACAGCTGAAGGAAGAACGTGAGCACGAGGCACTGAGGTGATTGGCTGAAGGCACTTCCGTTGAGCATCTAGACGTTTCCTTGGCTCTTCTGGCGCCAAAATGTCGTTCGTGGCAGGGGTTATTCGGCGGCTGGACGAGACAGTGGTGAACCGCATCGCGGCGGGGGAAGTTATCCAGCGGCCAGCTAATGCTATCAAAGAGATGATTGAGAACTGGTACGGAGGGAGTCGAGCC	chr3	36993549	36993549	36993248	36993849	2358
C016	rs63751299-PRIMER_PAIR_629	6.96465	2.32266	4.64199	TGTCCCTAAGGAGTTGTTCGT	GCCAGGTGACATTCAGAACATTAT	(88, 21)	(383, 24)	58.6773	59.358	47.619	41.6667	0	0	0	0	45.2113	0	3.85	1.28	0	0	296	rs63751299	PRIMER_PAIR_629	TGTCCCTAAGGAGTTGTTCGTTTTCCACTTGTATTTCCATTTTAATTATCATTATTTGGATGTTTCATAGGATACTTTGGATATGTTTCACGTAGTACACATTGCTTCTAGTACACATTTTAATATTTTTAATAAAACTGTTATTTCGATTTGCAGCAAATTGACTTCTTTAAATGAAGAGTATACCAAAAATAAAACAGAATATGAAGAAGCCCAGGATGCCATTGTTAAAGAAATTGTCAATATTTCTTCAGGTAAACTTAATAGAACTAATAATGTTCTGAATGTCACCTGGC	chr2	47471021	47471021	47470720	47471321	2376
C017	rs1800566-PRIMER_PAIR_362	2.51475	0.451783	2.06297	ATTTGAATTCGGGCGTCTGC	TGGTAACGGCTAGGTAGAGG	(248, 20)	(515, 20)	59.5482	57.937	50	55	0.0384273	0	0	0	41.7115	42.5066	4.26	3.69	0	0	268	rs1800566	PRIMER_PAIR_362	ATTTGAATTCGGGCGTCTGCTGGAGTGTGCCCAATGCTATATGTCAGTTGAGGTTCTAAGACTTGGAAGCCACAGAAATGCAGAATGCCACTCTGAGGATACAGAAAGCACAGAGAGGTAAGTCAACCAATTCCATGCAGTTGTACTATAAACAACAGAAGTTGGTCTGGGCTTCTCAGTAAGACACTCTGATAAGGAGGCCTCAGGCACACTAGAGAATCAGTTCAGAGCTAGCGTCTCTCTCTTACCCTCTACCTAGCCGTTACCA	chr16	69711242	69711242	69710941	69711542	2430
C018	PIK3R1-PRIMER_PAIR_602	6.01738	0.593128	5.42425	CAGCAGACGGGACCTTTTTG	AGAGATTCATTCCGGTAGTGGTTTA	(70, 20)	(362, 25)	59.4069	59.5757	55	40	0	0	0	0	0	0	2.44	2.01	0	0	293	PIK3R1	PRIMER_PAIR_602	CAGCAGACGGGACCTTTTTGGTACGAGATGCGTCTACTAAAATGCATGGTGATTATACTCTTACACTAAGGTAAGCCAGGGAATATAGCTGAAATTAGGGTTTTGGGCTGATATTAAAACATATTTCCTTATTCCAAAATGTTAATACCTTTATTTTTATATTGTTTTTACAGGAAAGGGGGAAATAACAAATTAATCAAAATATTTCATCGAGATGGGAAATATGGCTTCTCTGACCCATTAACCTTCAGTTCTGTGGTTGAATTAATAAACCACTACCGGAATGAATCTCT	chr5	68293360	68293361	68293059	68293661	2502
C019	rs4148323-PRIMER_PAIR_484	2.5881	1.28813	1.29998	ACCTGACGCCTCGTTGTAC	GGAAAGGGTCCGTCAGCAT	(272, 19)	(549, 19)	59.7119	59.7	57.8947	57.8947	0	0	0	0	41.3744	36.4035	2.9	3.79	8.97089	5.4843	278	rs4148323	PRIMER_PAIR_484	ACCTGACGCCTCGTTGTACATCAGAGACGGAGCATTTTACACCTTGAAGACGTACCCTGTGCCATTCCAAAGGGAGGATGTGAAAGAGTCTTTTGTTAGTCTCGGGCATAATGTTTTTGAGAATGATTCTTTCCTGCAGCGTGTGATCAAAACATACAAGAAAATAAAAAAGGACTCTGCTATGCTTTTGTCTGGCTGTTCCCACTTACTGCACAACAAGGAGCTCATGGCCTCCCTGGCAGAAAGCAGCTTTGATGTCATGCTGACGGACCCTTTCC	chr2	233760498	233760498	233760197	233760798	2682
C020	rs148924904-PRIMER_PAIR_291	1.55649	0.321671	1.23482	CCTCACAACCTCCGTCATGT	CTCTCTAGCTCGCTAGTGGG	(266, 20)	(540, 20)	59.6783	58.7652	55	60	0	21.5354	0	16.7726	0	44.5897	3.21	4.61	0	0	275	rs148924904	PRIMER_PAIR_291	CCTCACAACCTCCGTCATGTGCTGTGACTGCTTGTAGATGGCCATGGCGCGGACGCGGGTGCCGGGCGGGGGTGTGGAATCAACCCACAGCTGCACAGGGCAGGTCTTGGCCAGTTGGCAAAACATCTTGTTGAGGGCAGGGGAGTACTGTAGGAAGAGGAAGGAGACAGAGTTGAAAGTCAGGGCACAAGTGAACAGATAAAGCAACTGGAAGACGGCAGCAAAGAAACAAACATGCGTAAGCACCTCCTGCAACCCACTAGCGAGCTAGAGAG	chr17	7675124	7675124	7674823	7675424	2826
C021	rs2231142-PRIMER_PAIR_856	5.26126	1.61983	3.64143	TGACCCTGTTAATCCGTTCGT	ACTGCAGGTTCATCATTAGCT	(228, 21)	(478, 21)	59.3802	57.3586	47.619	42.8571	0	19.9343	0	0	0	0	3.85	3.32	0	7.55201	251	rs2231142	PRIMER_PAIR_856	TGACCCTGTTAATCCGTTCGTTTTTTTCATGATTCGTCATAGTTGTTGCAAGCCGAAGAGCTGCTGAGAACTGTAAGTTTTCTCTCACCGTCAGAGTGCCCATCACAACATCATCCTTAAGGCAAATAGCATTTTAATGAGACATAATGATAATGAGTCTTTTCTAAGACCATGACTGTTTAGTATACATAACATAATCCACAAAGATAACATAACTAAGGTAAAGTTCTAGCTAATGATGAACCTGCAGT	chr4	88131171	88131171	88130870	88131471	2898
C022	rs12806698-PRIMER_PAIR_420	1.55896	0.331954	1.227	TGGGAGAGGCGTAGTCTTCT	GCGGGATCGAGAAGGTGAC	(226, 20)	(509, 19)	59.668	60.227	55	63.1579	0	0	0	0	45.3333	39.0019	2.85	3.67	0	0	284	rs12806698	PRIMER_PAIR_420	TGGGAGAGGCGTAGTCTTCTGGGTCTTGCCCAGACTCAACATGGCGGCTACACGTCGCCTGTCAGTCTGTGAAGCCTACCCCGGGCGTGGGCCGCAGCGTCGAGTAACGTCATTCGAACCCCGTCGCGCCCCTTTGTGCGTCACGGGTGGCGGGCGCGGGAAGGGGATTTGGATTGTTGCGCCTCTGCTCTGAAGAAAGTGCTGTCTGGCTCCAACTCCAGTTCTTTCCCCTGAGCAGCGCCTGGAACCTAACCCTTCCCACTCTGTCACCTTCTCGATCCCGC	chr11	4094744	4094744	4094443	4095044	3024
C023	rs63751405-PRIMER_PAIR_268	2.61775	0.395724	2.22203	GGCCTGATCACCCCGATTTT	CCAGGGAATCTGAATAACGGC	(150, 20)	(416, 21)	60.3957	58.778	55	52.381	0	0	0	0	33.1686	46.1766	1.82	5.68	0	0	267	rs63751405	PRIMER_PAIR_268	GGCCTGATCACCCCGATTTTGATGCATCTACACTCTATGTGCCTGAGGATTTCCTCAATTCTTGTACTCCTGGGATGAGGAAGTGGTGGCAGATTAAGTCTCAGAACTTTGATCTTGTCATCTGTTACAAGGTGGGGAAATTTTATGAGCTGTACCACATGGATGCTCTTATTGGAGTCAGTGAACTGGGGCTGGTATTCATGAAAGGCAACTGGGCCCATTCTGGCTTTCCTGAAATTGCATTTGGCCGTTATTCAGATTCCCTGG	chr2	47799287	47799287	47798986	47799587	3114
C024	rs2465403-PRIMER_PAIR_802	8.24049	3.89523	4.34526	GCAGGGTTGAAGATAGACTGA	AGATGATGGGCTACGTGATTAGTT	(107, 21)	(376, 24)	57.1048	59.6547	47.619	41.6667	0	0	0	0	0	0	3.41	2.24	0	0	270	rs2465403	PRIMER_PAIR_802	GCAGGGTTGAAGATAGACTGAAGGATATGAGAAGGTCTTAGTGGGACATAAATGAAAGACAAGAGTTGAATTAGGGCTGTTGGAATAGAGAGAATGGGGTGCAATAGAGAGGTACTTCAGAAGTAAAATTGGGAGATTACGAGTTCTTAATTGTGTTTGAGTTACATGTGAACATCAATGGAAAATTCCAGCAGGCAGTTGGAAATAGATATCATAAATATTTCTGAGGCATTATTTTTCTAGAAAAACTAATCACGTAGCCCATCATCT	chr8	119078588	119078588	119078287	119078888	3222
C025	rs121908698-PRIMER_PAIR_638	3.81118	0.17904	3.63214	TCAAAGGACGGCGTTTTCCT	ACAGCAAGAAACACTTTCGGATT	(77, 20)	(329, 23)	60.179	59.3679	50	39.1304	16.1942	0	14.0357	0	44.6856	44.2868	3.36	3.01	0	0	253	rs121908698	PRIMER_PAIR_638	TCAAAGGACGGCGTTTTCCTTTCCCTACAAGCTCTGTATTTACAAAGGTTCCATTGCCACTGTGATCTTCTATGTATGCAATGTAAGAGTTTTTAGGACCCACTTCCTAAAATAGAGAACATTTTGTTTCAGACTTTGAATAGCAGAGATTTATAGTGGGAAAATATCTAAAAACAATGACCAAATTACCAGCTCTCCTAGATACATGGGTATTCATTACCTACCCTGAAAATCCGAAAGTGTTTCTTGCTGT	chr22	28725242	28725242	28724941	28725542	3312
C026	MLST8-PRIMER_PAIR_871	3.23422	2.48697	0.747255	GCATCAAGAGCGGCAACC	GCCGCCATACTCTCTCTTGA	(61, 18)	(360, 20)	59.513	59.2527	61.1111	55	1.44572	0	0	0	0	0	3.77	3.02	25.1657	25.1657	300	MLST8	PRIMER_PAIR_871	GCATCAAGAGCGGCAACCCCGGGGAGTCCTCCCGCGGCTGGATGTGGGGCTGCGCCTTCTCGGGGGACTCCCAGTACATCGTCACTGGTGAGCCCCGCCCTGGCCTCCCCCATCCCTGGCCCCCGGCGCTGGCCTCCAGAGCCAGCCCACCTCGGCTGCAGCTTCCCCTCTGCTGGGGCCGCCTGCTTGGCCTGCACCTGCGCTCTTAGCCCTGCACAATCTCCCCCTCCAGCTTCCTCGGACAACCTGGCCCGGCTCTGGTGTGTGGAGACTGGAGAGATCAAGAGAGAGTATGGCGGC	chr16	2208766	2208767	2208465	2209067	3330
C027	rs137853079-PRIMER_PAIR_313	1.54576	0.250338	1.29542	GAACACAAGGAAGGACCGCT	TCACCTTGCCGTAAGAGCC	(123, 20)	(382, 19)	60.2503	59.7046	55	57.8947	0	0	0	0	44.7431	38.7602	5.52	4.7	5.14736	0	260	rs137853079	PRIMER_PAIR_313	GAACACAAGGAAGGACCGCTCACCCGCGGACTCAGGGCTGGCGGCGGGACTCCAGGACCCTGGGTCCAGCATGGAGGTGGTGGACCCGCAGCAGCTGGGCATGTTCACGGAGGGCGAGCTGATGTCGGTGGGTATGGACACGTTCATCCACCGCATCGACTCCACCGAGGTCATCTACCAGCCGCGCCGCAAGCGGGCCAAGCTCATCGGCAAGTACCTGATGGGGGACCTGCTGGGGGAAGGCTCTTACGGCAAGGTGA	chr19	1207021	1207021	1206720	1207321	3348
C028	rs4925-PRIMER_PAIR_741	7.34362	0.108186	7.23543	CCATTACCTCTGTGAGCGCA	CCTCTAGCTTGGTAAATTCTTTACG	(95, 20)	(344, 25)	60.1082	57.7646	55	40	11.4748	0	0	0	0	44.9607	6.09	3.18	0	0	250	rs4925	PRIMER_PAIR_741	CCATTACCTCTGTGAGCGCAGGAACTTGATGCACCCTTGGTGTTTCTAGAACACCTTGACACCAGGACTGTAAGGGTTCTACCATATTTTTATGTGAGGGGGCCGATACAGTTAGCCATAAACTGATAAACTAAGAAATTATTCTCTGTCTAGGTGCCATCCTTGGTAGGAAGCTTTATTAGAAGCCAAAATAAAGAAGACTATGCTGGCCTAAAAGAAGAATTTCGTAAAGAATTTACCAAGCTAGAGG	chr10	104263031	104263031	104262730	104263331	3420
C029	PTPRD-PRIMER_PAIR_968	9.48635	2.61037	6.87597	GCTGGTCGTTGTGTTCTTAACA	ACAACTCAGTATCCCAAGAGTAAT	(82, 22)	(375, 24)	59.3896	57.124	45.4545	37.5	0	0	0	0	39.5203	40.2177	2.41	1.89	4.99666	4.03624	294	PTPRD	PRIMER_PAIR_968	GCTGGTCGTTGTGTTCTTAACATTTTGACAGTCTGGAAGATATCTACAACTCCTTCATATCTCATTCTTTCCAAAACAATGCTTAGCGTTATGAAGACTCCAGTTCTTCCAACGCCCGCGCTGCCACAATAACAAAGGCGATGTTACTGGGTGAGATGTTCACAGTCTTGGCCACATTTGCTTGGGTGTGGACATACTTCTACCAGCTTCCACACTCCGTATCTCTTTATAGCCATATTCAGGAAAACATGGTATCACATTCATCAAATGATTACTCTTGGGATACTGAGTTGT	chr9	8320065	8320066	8319764	8320366	3438
C030	rs398123117-PRIMER_PAIR_526	3.46259	1.78823	1.67436	TCCCAAGGCATCTCATCGTA	TCTGCAAACCTCGCTTTGAA	(275, 20)	(573, 20)	58.2118	58.3256	50	45	0	0.665234	0	0	0	33.6092	3.43	2.69	0	0	299	rs398123117	PRIMER_PAIR_526	TCCCAAGGCATCTCATCGTAGTAAGCAGAGACACAAGCAAAGTCTCTATGGTGATTATGTTTTTGACACCAATCGACATGATGATAATAGGTCAGACAATTTTAATACTGGCAACATGACTGTCCTTTCACCATATTTGAATACTACAGTGTTACCCAGCTCCTCTTCATCAAGAGGAAGCTTAGATAGTTCTCGTTCTGAAAAAGATAGAAGTTTGGAGAGAGAACGCGGAATTGGTCTAGGCAACTACCATCCAGCAACAGAAAATCCAGGAACTTCTTCAAAGCGAGGTTTGCAGA	chr5	112837959	112837959	112837658	112838259	3510
C031	NSD1-PRIMER_PAIR_674	3.94797	0.109723	3.83824	CCAAGGGGTCAAAGAACCGA	TCCCCTCCGTTCATCTTTATG	(119, 20)	(399, 21)	59.8903	57.1618	55	47.619	0	0	0	0	41.0255	0	4.69	1.9	0	2.38943	281	NSD1	PRIMER_PAIR_674	CCAAGGGGTCAAAGAACCGAAAATGTATTCCTGGTTCAATCAAGTTGGACAGTGAAGAAGATATGCCATTTGAAGACTGCACAAATGATCCTGAGTCAGAACATGACCTGTTGCTTAATGGCTGTTTGAAATCACTGGCTTTTGATTCTGAACATTCTGCAGATGAGAAGGAAAAGCCTTGCGCTAAATCTCGAGCCAGAAAGAGCTCTGATAATCCAAAAAGGACTAGTGTGAAAAAGGGCCACATACAATTTGAAGCACATAAAGATGAACGGAGGGGA	chr5	177209881	177209882	177209580	177210182	3600
C032	rs267607871-PRIMER_PAIR_271	1.57921	0.404426	1.17478	AAGTGTTTAGGTCTGCCCCC	GACCTCAGTGGCTAGTCGAA	(141, 20)	(397, 20)	59.5956	58.8252	55	55	0	0	0	0	34.5671	40.2237	5.4	3.71	0	0	257	rs267607871	PRIMER_PAIR_271	AAGTGTTTAGGTCTGCCCCCAGTGCCCAGCCCAATCAAGTAACGTGGTCACCCAGAGTGGCAGATAGGAGCACAAGGCCTGGGAAAGCACTGGAGAAATGGGATTTGTTTAAACTATGACAGCATTATTTCTTGTTCCCTTGTCCTTTTTCCTGCAAGCAGGAAGGGAACCTGATTGGATTACCCCTTCTGATTGACAACTATGTGCCCCCTTTGGAGGGACTGCCTATCTTCATTCTTCGACTAGCCACTGAGGTC	chr3	37048515	37048515	37048214	37048815	3672
C033	NAV3-PRIMER_PAIR_850	5.97676	5.04899	0.927767	ACCTTTCTGTAGCGTTTAATTGGTG	AGGACTATCCCAGGTCTCGT	(126, 25)	(405, 20)	60.049	59.0722	40	55	0	0	0	0	0	37.1936	4.17	4.18	0	0	280	NAV3	PRIMER_PAIR_850	ACCTTTCTGTAGCGTTTAATTGGTGTTTTCTGCATGTATTTATTCTGAAATTCTCTAATATCTGCAAGTGGGAATTATGTGGCTAAAATTAATAAAATGTAAGTGAAGGTAAATCAAAATAGAATCTTTGGATTTATCCAGTTATCTGAAAGTACATTTCATTGCCTTAATTCATACTTTATAAATTTTTCTACATAAAGTTTTTCTGTAATATTTGTCTTTATAGCTGAGGACAGATTCAGAGAAACGCTCCACCACAGACGAGACCTGGGATAGTCCT	chr12	78117975	78117976	78117674	78118276	3852
C034	rs1650697-PRIMER_PAIR_614	2.30013	0.321653	1.97847	AGCGGTTTTGAGCCGATTCT	CCTCCAGCCCTATCATCGG	(128, 20)	(408, 19)	60.3217	59.0215	50	63.1579	7.41417	0	0	0	46.6054	0	2.4	4.18	0	0	281	rs1650697	PRIMER_PAIR_614	AGCGGTTTTGAGCCGATTCTTCCAGTCTACGGGAAGCCTGAAATCCACCTCCTCCTCCACAGGTGCAGCCGACCAGGTGGACCCTGGCGCTgcagcggctgcagcggccgcagcggccgcagcgCCCCCAGCGCCCCCAGCTCCCGCCTTCCCGCCCCAGCTGCCGCCGCACATAGTAGGTTCTGTCTGGGACTGGGCAGGGCCATCGGGGCTGGGGGGGCGGGGCTTGTGGGTAAGGCGGGCGGAGGCGGGGACCCTCCGCCCGATGATAGGGCTGGAGG	chr5	80654962	80654962	80654661	80655262	3870
C035	rs151264360-PRIMER_PAIR_931	6.23274	5.06932	1.16342	TGACAATGCTGAGGTTATGAACAA	ACAAAGCGTGGACGAATGCA	(72, 24)	(365, 20)	58.9307	61.1634	37.5	50	0	2.72545	0	0	0	43.0186	2.83	3.96	0	0	294	rs151264360	PRIMER_PAIR_931	TGACAATGCTGAGGTTATGAACAAAGTGAGGAGAATGAAATGTATGTGCTCTTAGCAAAAACATGTATGTGCATTTCAATCCCACGTACTTATAAAGAAGGTTGGTGAATTTCACAAGCtatttttggaatatttttagaatattttaagaatTTCACAAGCTATTCCCTCAAATCTGAGGGAGCTGAGTAACACCATCGATCATGATGTAGAGTGTGGTTATGAACTTTAAAGTTATAGTTGTTTTATATGTTGCTATAATAAAGAAGTGTTCTGCATTCGTCCACGCTTTGT	chr18	673444	673452	673143	673752	3942
C036	rs4880-PRIMER_PAIR_412	5.15465	1.39462	3.76003	CCTCCTGGTACTTCTCCTCG	CCAGCCTGCGTAGACGGT	(133, 20)	(383, 18)	58.6054	61.76	60	66.6667	0	0.525129	0	0	0	40.2271	4.63	4.83	0	0	251	rs4880	PRIMER_PAIR_412	CCTCCTGGTACTTCTCCTCGGTGACGTTCAGGTTGTTCACGTAGGCCGCGTGGTGCTTGCTGTGGTGCAGCTGCATGATCTGCGCGTTGATGTGAGGTTCCAGGGCGCCGTAGTCGTAGGGCAGGTCGGGGAGGCTGTGCTTCTGCCTGGAGCCCAGATACCCCAAAACCGGAGCCAGCTGCCTGCTGGTGCTGAAGACGAGAAAGCACAGCCCGGTCAGTCAGCGCCGCGGGACCGTCTACGCAGGCTGG	chr6	159692840	159692840	159692539	159693140	4104
C037	ABL1-PRIMER_PAIR_311	1.64387	0.179137	1.46473	CAGGACGAGTATGCGCTGAA	TTCCAACGAGGTTTTGTGCA	(228, 20)	(527, 20)	60.1791	58.5353	55	45	9.73205	0	0	0	33.8604	39.0249	3.02	4.57	0	0	300	ABL1	PRIMER_PAIR_311	CAGGACGAGTATGCGCTGAAGCTCCATTTTGCATTAACTAGTCAAGTACTTACCCACTGAAAAGCACTTCCTGAAATAATTTCACCTTCGTTTTTTTCCTTCTGCAGGAGGACACCATGGAGGTGGAAGAGTTCTTGAAAGAAGCTGCAGTCATGAAAGAGATCAAACACCCTAACCTGGTGCAGCTCCTTGGTGAGTAAGCCCGGGGCTCTGAAGAGAGGGTCTCGCGCCGCACCCCCAGGGTGACACAGGCGCTGGGGAAGACGCACGGGCGGCTCACTGCACAAAACCTCGTTGGAA	chr9	130872094	130872095	130871793	130872395	4374
C038	rs61758845-PRIMER_PAIR_893	2.26629	0.520404	1.74589	GGCCATGATCTGCGCTATTG	TGTCCTCAGAACACCCGTG	(174, 20)	(453, 19)	59.4796	59.2541	55	57.8947	9.73205	0	0	0	0	0	1.9	4.94	0	0	280	rs61758845	PRIMER_PAIR_893	GGCCATGATCTGCGCTATTGCCAGTAAGTCCGGCTATCTACCTGCCCAGTGCCCTGGTGTGGTGGGGAGAGGGGATGGGGCCTGTCTCTGATCACTGACACCACCCCAGGTGGCTCGGAGCTATCAGAAAGTGCCTTCGGCTACTTTATCACAGCCTGTGCTGTTATCATTTTGACCATCATCTGTTACCTGGGCCTGCCCCGCCTGGTGAGTAAATGGAGGGAGCTGGGGTTTGGGGTATAGGGGTCTGGGGTTCCAGACCACGGGTGTTCTGAGGACA	chr6	44230585	44230585	44230284	44230885	4464
C039	rs137854569-PRIMER_PAIR_687	6.75698	5.62396	1.13302	TCTTCAGTCTTTGGTTAAGTCCA	GGCTGTTTCATGGTCCATTCG	(41, 23)	(328, 21)	57.376	59.867	39.1304	52.381	0	0.00378718	0	0	35.2773	0	4.02	3.34	0	0	288	rs137854569	PRIMER_PAIR_687	TCTTCAGTCTTTGGTTAAGTCCATTCTGCAGTTTAATGCTCATATGCAAGAAACTCTCTTTTCTTTAGTTTTTCTCTAAAACATACTTAGTAAGCGTATAGGTAAAAAATATTTTGAACAGTTATAATGGTCATACTTTTATGATGTATTTAATTGTTTATCATACAGACACTTCATTTGGAGTACCTTAACATGATGTTATCTGTATTTACCTATAGTCTAAATTATACCATCTATAATGTGCTTAATTTTTAGGGTTCAACTACACGAATGGACCATGAAACAGCC	chr5	112815499	112815499	112815198	112815799	4482
C040	rs63749831-PRIMER_PAIR_870	5.19527	3.05443	2.14084	ACAGGCTATGTAGAACCAATGCA	aacaaaaCGTTACCCCCACA	(270, 23)	(563, 20)	60.0544	57.8592	43.4783	45	0	0	0	0	41.5957	35.5176	3.96	4.17	0	0	294	rs63749831	PRIMER_PAIR_870	ACAGGCTATGTAGAACCAATGCAGACACTCAATGATGTGTTAGCTCAGCTAGATGCTGTTGTCAGCTTTGCTCACGTGTCAAATGGAGCACCTGTTCCATATGTACGACCAGCCATTTTGGAGAAAGGACAAGGAAGAATTATATTAAAAGCATCCAGGCATGCTTGTGTTGAAGTTCAAGATGAAATTGCATTTATTCCTAATGACGTATACTTTGAAAAAGATAAACAGATGTTCCACATCATTACTGGTAAAAAACCTGGTTTTTGGGCTTTGTGGGGGTAACGttttgtt	chr2	47475051	47475051	47474750	47475351	4590
C041	rs10140457-PRIMER_PAIR_957	7.42358	3.13754	4.28603	AACAGGGTGTTAATGAGACCACA	TCCTCATTAATACTTCCCGATGGG	(137, 23)	(431, 24)	59.8625	59.714	43.4783	45.8333	0	0	0	0	43.4123	46.106	4.17	4	22.1316	9.2122	295	rs10140457	PRIMER_PAIR_957	AACAGGGTGTTAATGAGACCACACCCAGCAATATGAAATTACTAGAATTGTCTTCATATAAAGAAGATAGGCCATTTCCTATAAATCCCTGAAGTAAATATATGAATAAATATTATTTAGGCAAAAATGTGCATTGGAATATTTTCCTTCTACATTTTCACCAAATGTTTTCTTACAGCAATACCACTCCTATTGATTGTTTTCAATCAAAACCATATCAGTCAACCAGCCCCAGATATGACACGTATTTCAAAATGAGACACTTCATGTTCCCATCGGGAAGTATTAATGAGGA	chr14	64249975	64249975	64249674	64250275	4752
C042	rs5275-PRIMER_PAIR_953	9.64648	5.01423	4.63225	AAGCTTTTACAGGTGATTCTACCCT	TGCTGAAAGTTTTTACACTGTCGA	(142, 25)	(392, 24)	59.9858	59.3677	40	37.5	0	0	0	0	41.8265	34.087	4.34	4.2	0	0	251	rs5275	PRIMER_PAIR_953	AAGCTTTTACAGGTGATTCTACCCTATGAATTTAGAAATTTCAAATTATTGTTTCATTGCTGATTTTAAAAAGTAGACATGAAATTACTGGTAATGTCTAATTTAAATATTCATTTAATAATGCACTGATACCTGTTTTTGTTTGATGACAGAAAAATAACCAAAAGTACTTTAAAATTTCAAACATTAGTTACTTCTAATGCATCATGGAAGATGCATTGGAAACATCGACAGTGTAAAAACTTTCAGCA	chr1	186673926	186673926	186673625	186674226	4860
C043	rs267608098-PRIMER_PAIR_18	1.01638	0.694196	0.322187	GGGTAGTGGGTTGGTAAGCA	GCAGGGACGTAACAACCCAT	(58, 20)	(348, 20)	59.3058	60.3222	55	55	0	11.5387	0	0	0	45.4313	3.91	4	21.8086	12.6582	291	rs267608098	PRIMER_PAIR_18	GGGTAGTGGGTTGGTAAGCAGGCTCTGATGTTTTAAAGGCCAGGTGAGGCCCTATGCCTCTTGTCTCTCTTAGCCTCAACTTTCTCCATGTTAGCAAATGGATTTCAGAACAGAACCAACGTACATGTGATTGTGAAAGTTGTTTTAGAGTGCCTAGCTCTTACGTAAGGGTTCATAAGAAAGACAAAAGTTTATGAAACTGTTACTACCAGTCATAAAAGACCTTTTCCTCCCTCATTCACAGGCTGGCTTATTAGCTGTAATGGCCCAGATGGGTTGTTACGTCCCTGC	chr2	47804908	47804908	47804607	47805208	4932
C044	rs121913343-PRIMER_PAIR_933	2.06681	0.99192	1.07489	TCCCCTTTCTTGCGGAGATT	TGGCTTTGGGACCTCTTAACC	(236, 20)	(506, 21)	59.0081	59.9251	50	52.381	0	0	0	0	33.4877	0	2.4	2.85	0	0	271	rs121913343	PRIMER_PAIR_933	TCCCCTTTCTTGCGGAGATTCTCTTCCTCTGTGCGCCGGTCTCTCCCAGGACAGGCACAAACACGCACCTCAAAGCTGTTCCGTCCCAGTAGATTACCACTACTCAGGATAGGAAAAGAGAAGCAAGAGGCAGTAAGGAAATCAGGTCCTACCTGTCCCATTTAAAAAACCAGGCTCCATCTACTCCCAACCACCCTTGTCCTTTCTGGAGCCTAAGCTCCAGCTCCAGGTAGGTGGAGGAGAAGCCACAGGTTAAGAGGTCCCAAAGCCA	chr17	7673803	7673803	7673502	7674103	4932
C045	rs63751015-PRIMER_PAIR_671	2.68653	0.533491	2.15303	TGGTTCGTACAGATTCCCGG	GCTGGAAGTAGGTCCTCTCT	(238, 20)	(491, 20)	59.4665	57.847	55	55	0	0	0	0	0	38.62	5.73	3.1	0	0	254	rs63751015	PRIMER_PAIR_671	TGGTTCGTACAGATTCCCGGGAACAGAAGCTTGATGCATTTCTGCAGCCTCTGAGCAAACCCCTGTCCAGTCAGCCCCAGGCCATTGTCACAGAGGATAAGACAGATATTTCTAGTGGCAGGGCTAGGCAGCAAGATGAGGAGATGCTTGAACTCCCAGCCCCTGCTGAAGTGGCTGCCAAAAATCAGAGCTTGGAGGGGGATACAACAAAGGGGACTTCAGAAATGTCAGAGAAGAGAGGACCTACTTCCAGC	chr3	37025808	37025808	37025507	37026108	4968
C046	SYK-PRIMER_PAIR_418	1.90768	0.693622	1.21406	TTGGTCAGCGGGTGGAATAA	CAGCTGACGGACTGAGGAC	(85, 20)	(366, 19)	59.3064	59.7859	50	63.1579	7.41798	8.41974	0	0	0	35.9013	1.4	3.85	9.9297	4.38449	282	SYK	PRIMER_PAIR_418	TTGGTCAGCGGGTGGAATAATCTCAAGAATCAAATCATACTCCTTCCCAAAGCCTGGCCACAGAAAGGTGCTAAAGCAACCCCTGCTTGCTGTCCAACTAAGTGGTAGGACCAACGCGCACTCAGCTCCCGCCCGCCCAGTCTGCCCTGTGTGTGCGCTGCCCCCCATCTCTTGCCACTCTGCTTCCAGGCCTCTTTGCCCTTGCTCACACCTGCTGTTCCTGGGCAGCCGCGCCCCAGGTACATCATGTGCTTTTCATGTGGGTCCTCAGTCCGTCAGCTG	chr9	90867348	90867349	90867047	90867649	5022
C047	rs77542170-PRIMER_PAIR_452	1.8811	1.26264	0.618458	TCCCCGAACCCTACTCAAGC	TGCCCTATGACACTCAACCC	(75, 20)	(330, 20)	61.2626	59.3815	60	55	0	0	0	0	0	0	4.01	4.11	0	0	256	rs77542170	PRIMER_PAIR_452	TCCCCGAACCCTACTCAAGCCAAGAGGGCTTTAGGGGCCAACCTAGAGAGTGGGCTTTGGCCGGGTTCTGCAGAATCTTACTCAGGTTAGAGGAAGAACTGGAATGGGGCTTCTGACTGGGCCAGGAAGGGTTGGGGTGGGGGCTAGGTTTGGTGCTCACCACACTCCTCCACGTCAGGACTGCCCGACAGGCTCCCTGAGGCTAAGAGCTGTTCCTGCTCCACCTGAGAGGCACAGGGTTGAGTGTCATAGGGCA	chr1	45332088	45332088	45331787	45332388	5094
C048	rs28934571-PRIMER_PAIR_552	2.50647	0.106894	2.39958	CAGTAAGGAGATTCCCCGCC	GGCCTGTGTTATCTCCTAGGT	(117, 20)	(393, 21)	59.8931	58.6004	60	52.381	0	9.08484	0	0	37.1936	0	6.13	3.08	7.97389	17.509	277	rs28934571	PRIMER_PAIR_552	CAGTAAGGAGATTCCCCGCCGGGGATGTGATGAGAGGTGGATGGGTAGTAGTATGGAAGAAATCGGTAAGAGGTGGGCCCAGGGGTCAGAGGCAAGCAGAGGCTGGGGCACAGCAGGCCAGTGTGCAGGGTGGCAAGTGGCTCCTGACCTGGAGTCTTCCAGTGTGATGATGGTGAGGATGGGCCTCCGGTTCATGCCGCCCATGCAGGAACTGTTACACATGTAGTTGTAGTGGATGGTGGTACAGTCAGAGCCAACCTAGGAGATAACACAGGCC	chr17	7674216	7674216	7673915	7674516	5112
C049	rs63751321-PRIMER_PAIR_955	5.75813	2.22452	3.53361	TGCCTGACAAAATCTCCGAAGT	GCAGAGAGATGACCTGCTTAA	(199, 22)	(477, 21)	60.2245	57.4664	45.4545	47.619	0	0	0	0	0	46.9644	3.01	1.85	0	0	279	rs63751321	PRIMER_PAIR_955	TGCCTGACAAAATCTCCGAAGTTGTAGAGCTTCTAAAGAAGCTTCCAGATCTTGAGAGGCTACTCAGTAAAATTCATAATGTTGGGTCTCCCCTGAAGAGTCAGAACCACCCAGACAGCAGGGCTATAATGTATGAAGAAACTACATACAGCAAGAAGAAGATTATTGATTTTCTTTCTGCTCTGGAAGGATTCAAAGTAATGTGTAAAATTATAGGGATCATGGAAGAAGTTGCTGATGGTTTTAAGTCTAAAATCCTTAAGCAGGTCATCTCTCTGC	chr2	47800486	47800486	47800185	47800786	5166
C050	CSF1R-PRIMER_PAIR_407	1.559	0.0295666	1.52944	CATAGGACCAGACGTCGCTC	CGTAACGTGCTGTTGACCAAT	(160, 20)	(421, 21)	59.9704	59.4706	60	47.619	10.4602	0	5.80189	0	42.9886	42.0095	5.03	3.16	0	6.18436	262	CSF1R	PRIMER_PAIR_407	CATAGGACCAGACGTCGCTCTGAACCGTGTAGACACAGTCAAAGATGCTCTCTGGGGCCATCCACTTCACAGGCAGGCGGGCCTGGGATGACAGTCCCCAGTTATTTTGGGCCCCGACTCTTCACCCCCTCCCCAGCCTGGCCCAAGCCCTCCCAGCACTTACATTGCCCTTGACAATGTAGTTGGAGTCATTCATGATGTCCCTAGCCAGCCCGAAGTCCCCAATCTTGGCCACATGACCATTGGTCAACAGCACGTTACG	chr5	150056196	150056197	150055895	150056497	5328
C051	rs267608068-PRIMER_PAIR_387	3.12833	1.11128	2.01705	GGCATTGGGGTGATGTTACC	GCACCATTCGTTGATAGGCTT	(187, 20)	(442, 21)	58.8887	58.983	55	47.619	0	0	0	0	40.0957	0	2.85	4.35	0	0	256	rs267608068	PRIMER_PAIR_387	GGCATTGGGGTGATGTTACCCCAGGTGCTTAAAGGTATGACTTCAGAGTCTGATTCCATTGGGTTGACACCAGGAGAGAAAAGTGAATTGGCCCTCTCTGCTCTAGGTGGTTGTGTCTTCTACCTCAAAAAATGCCTTATTGATCAGGAGCTTTTATCAATGGCTAATTTTGAAGAATATATTCCCTTGGATTCTGACACAGTCAGCACTACAAGATCTGGTGCTATCTTCACCAAAGCCTATCAACGAATGGTGC	chr2	47800044	47800044	47799743	47800344	5328
C052	rs397514031-PRIMER_PAIR_392	11.1795	5.2428	5.93669	AGCCTTTGGTGAAGTGTAAGTAT	CTTCTTTGTCAAGATCAGCAAGA	(38, 23)	(332, 23)	57.7572	57.0633	39.1304	39.1304	0	0	0	0	33.2894	38.8901	2.12	3.02	0	0	295	rs397514031	PRIMER_PAIR_392	AGCCTTTGGTGAAGTGTAAGTATTCTTTTAAGGATGATTACCAGTTTATTTAGAAAAAAAGTTCTTTTTAATACTCTAATTTTAATGACTGTAATATTCTAAGTCCTACCTTTAAAAATTGAAATCAATGTAAATTTTTTGAGTAATTCATTATTAGCACTTTAGGTAGAGAAGTTTGCAATAACAACTGATGTAAGTATTGCTCTTCTGCAGTCTTTATTAGCATTGTTTAAACGTACCTTTTTTTAAAAAAAAAAAAATAGGTCATTGCTTCTTGCTGATCTTGACAAAGAAG	chr5	112775628	112775628	112775327	112775928	5454
C053	ROR2-PRIMER_PAIR_205	1.65293	1.61662	0.0363056	CAAATCATCACCGTTTGGCG	ACGTTGGGATCCAGTTGGTC	(169, 20)	(432, 20)	58.3834	59.9637	50	55	0	15.231	0	0	39.7042	33.8066	5.69	4.02	0	0	264	ROR2	PRIMER_PAIR_205	CAAATCATCACCGTTTGGCGTCTCCGTCATCCAGCACTGCCTCCCGCTGCCTCGCATCCTTACAACCTGCAAGAGAGCCAATCACATGCTTTGTTTCACTTTATTGGATACACCGGGTGTGGGATTTACAAATAGGACCAACAATGTGTGCGGGGCACAGACGGCTGCCTGTGGGTCTGTGTGTAACAGGGGCTGTAAAATGAATGGACCTCATGTGCACGTGGTACAGAGAGAAGCAAACCAAGACCAACTGGATCCCAACGT	chr9	91722646	91722647	91722345	91722947	5634
C054	rs1042522-PRIMER_PAIR_794	1.98865	0.304705	1.68394	CAACTGACCGTGCAAGTCAC	ATGATTTGATGCTGTCCCCG	(132, 20)	(393, 20)	59.6953	58.3161	55	50	15.0477	0	0	0	39.2853	0	3.67	5.73	0	0	262	rs1042522	PRIMER_PAIR_794	CAACTGACCGTGCAAGTCACAGACTTGGCTGTCCCAGAATGCAAGAAGCCCAGACGGAAACCGTAGCTGCCCTGGTAGGTTTTCTGGGAAGGGACAGAAGATGACAGGGGCCAGGAGGGGGCTGGTGCAGGGGCCGCCGGTGTAGGAGCTGCTGGTGCAGGGGCCACGGGGGGAGCAGCCTCTGGCATTCTGGGAGCTTCATCTGGACCTGGGTCTTCAGTGAACCATTGTTCAATATCGTCCGGGGACAGCATCAAATCAT	chr17	7676154	7676154	7675853	7676454	5814
C055	rs267607712-PRIMER_PAIR_593	3.12371	2.04593	1.07779	ATGGTTGCTCTGCCCGTC	TGATCCCGGTGCCATTGTC	(99, 18)	(390, 19)	60.0459	60.0778	61.1111	57.8947	0	0	0	0	0	0	4.79	3.18	0	0	292	rs267607712	PRIMER_PAIR_593	ATGGTTGCTCTGCCCGTCTCTTCCCTCTCTCTCACACAATATGTAAACTCATACAGTGTATGAGCCTGTAAGACAAAGGAAAAACACGTTAATGAGGCACTATTGTTTGTATTTGGAGTTTGTTATCATTGCTTGGCTCATATTAAAATATGTACATTAGAGTAGTTGCAGACTGATAAATTATTTTCTGTTTGATTTGCCAGTTTAGATGCAAAATCCACAAGTATTCAAGTGATTGTTAAAGAGGGAGGCCTGAAGTTGATTCAGATCCAAGACAATGGCACCGGGATCA	chr3	36996617	36996617	36996316	36996917	5850
C056	rs63750956-PRIMER_PAIR_104	1.38005	1.34207	0.0379747	ACAGCTCTGTAGAACCAGCA	CCACAGCGTTTACGTACCCT	(136, 20)	(420, 20)	58.6579	60.038	50	55	0	0	0	0	42.8976	42.2161	4.41	4.34	0	0	285	rs63750956	PRIMER_PAIR_104	ACAGCTCTGTAGAACCAGCACAGAGAAGTTGCTTGCTCCTCCAAAATGCAACCCACAAAATTTGGCTAAGTTTAAAAACAAGAATAATAATGATCTGCACTTCCTTTTCTTCATTGCAGAAAGAGACATCGGGAAGATTCTGATGTGGAAATGGTGGAAGATGATTCCCGAAAGGAAATGACTGCAGCTTGTACCCCCCGGAGAAGGATCATTAACCTCACTAGTGTTTTGAGTCTCCAGGAAGAAATTAATGAGCAGGGACATGAGGGTACGTAAACGCTGTGG	chr3	37028829	37028829	37028528	37029129	5976
C057	rs387906228-PRIMER_PAIR_292	1.59387	1.27105	0.322816	AATCCTTTGTCTCGTGCAGCT	AGCATCATGTGAGCCGGTTT	(67, 21)	(343, 20)	60.2711	60.3228	47.619	50	0	1.90296	0	0	0	0	4.24	3.27	0	0	277	rs387906228	PRIMER_PAIR_292	AATCCTTTGTCTCGTGCAGCTCTAATGCTCAAGGGACACACTTCACTTTCCCCTTACCGAGATAGTCGACCGCCAATCGTACTGGAGGTTATGAAGTGTAATACACAGTTCCATGCCTTTATCAGTCTGTATAATTGATGCATTCAGAGCTTTAAAGCAAAAAAAGAAAAAAAGCCTTGGGCTAAGAAAGCCTACACCATTTTTGCATGTACTGATGTTAACTCCATCTTAACAGAGGTCATCTCAGAACAAGCATGAAACCGGCTCACATGATGCT	chr5	112801277	112801277	112800976	112801577	6048
C058	rs11545078-PRIMER_PAIR_762	5.10634	1.46852	3.63782	GCATTGCCACGTCAACAGTAT	AGCCTACTTATGGATCCTGGA	(271, 21)	(531, 21)	59.5315	57.3622	47.619	47.619	0	14.2307	0	0	0	0	2.12	3.86	0	0	261	rs11545078	PRIMER_PAIR_762	GCATTGCCACGTCAACAGTATCTGTGGCAGTTAATAAGCACTCTCCACTAATCAGCAGTGAAAGCTCTTCAAATCCAAGGCATGTGCCCCACACAGGAAAATAGTCTCCATCATCAAAACTCTTTGCAAGTGGAAAAAGAGAAAACTAAGTTTATTCAAACTTTTCAAAATAAAAATTAGCCATATCTTTTGTCATAACCAAATAGGCACCTGAGTTACACATGGATTTCTGAAGAATTCTCCAGGATCCATAAGTAGGCT	chr8	63026205	63026205	63025904	63026505	6282
C059	rs63751315-PRIMER_PAIR_953	6.31757	2.68034	3.63723	GGGAAGCTTTGAGTGCTACATC	ACTTGGAGAAGTCAGAACGAAGA	(66, 22)	(356, 23)	59.3197	59.3628	50	43.4783	0	0	0	0	40.2175	38.0066	3.06	2.87	0	0	291	rs63751315	PRIMER_PAIR_953	GGGAAGCTTTGAGTGCTACATCATCTCCCTTTCTATAAAATAAATTGAGTACGAAACAATTTGAATTAAAACACCTGAGTAAATAGTAACTTTGGAGACCTGCTGTACTATTTGTACCTTTTGGATCAAATGATGCTTGTTTATCTCAGTCAAAATTTTATGATTTGTATTCTGTAAAATGAGATCTTTTTATTTGTTTGTTTTACTACTTTCTTTTAGGAAAACACCAGAAATTATTGTTGGCAGTTTTTGTGACTCCTCTTACTGATCTTCGTTCTGACTTCTCCAAGT	chr2	47445563	47445563	47445262	47445863	6570
C060	rs924607-PRIMER_PAIR_907	2.12027	0.523072	1.59719	AGTTTGCCATCGTCATGTGC	GACACACAGCGTCACATTTGA	(83, 20)	(359, 21)	59.4769	59.4028	50	47.619	0	0	0	0	0	33.4287	4.57	2.69	0	0	277	rs924607	PRIMER_PAIR_907	AGTTTGCCATCGTCATGTGCTTCTGAAGAGCCAGGATGCTGTCCACTGTTTGTCTCCTGGCGGGACAGAATTCCACTCAGTGCATATCAGGGGCAGTGATGGGGCTGGGGGTGTGAGGGCTCAGCTGTGCCCTGAACTCCTTCACAGTCTTGCAGGAGGGGTCATGGAGCCATATCTGGGTTTGCAATTTTTGGAAAGTTACGTGACGATCTGCACTCAGGAATGCTGAGTGTTCGGCAGGCCCCATGAACAGTGATCAAATGTGACGCTGTGTGTC	chr5	609978	609978	609677	610278	6570
C061	rs36053993-PRIMER_PAIR_513	2.14472	1.38291	0.761802	AGGGGTTCAAATAGGCCTGT	AGAGAATGGAGGGAATCGGC	(94, 20)	(360, 20)	58.6171	59.2382	50	55	17.9906	0	5.57157	0	0	0	4	5.54	0	0	267	rs36053993	PRIMER_PAIR_513	AGGGGTTCAAATAGGCCTGTGGATATAGCCTCAAAAGCCAACATCCTTGGCTATTCCGCTGCTCACTTACCTCCCCAAGGTGCCGGAGGTGCGTGGCTGGGAGGGGCCCAGCCCAACGCTGTAGTTCCTGCAGCAGGGCCTTGCGCTGAAGCTGCTCTGAGGGCTCCCAGGTCACGGACGGGAACTCCCACAGTCCTGCCAGCAGACCTGAGAGGGAGGGCAGCCAGGCAGGGGTCAGGCCTCAGCTGCCGATTCCCTCCATTCTCT	chr1	45331556	45331556	45331255	45331856	6750
C062	APC-PRIMER_PAIR_928	9.00027	3.46411	5.53616	AGGCCATTGCAGAATTATTGC	AGCACAGGTTTTTATCAGTCATTGT	(260, 21)	(521, 25)	57.5359	59.4638	42.8571	36	5.00873	0	7.32169	0	41.8645	0	3.56	2.71	0	0	262	APC	PRIMER_PAIR_928	AGGCCATTGCAGAATTATTGCAAGTGGACTGTGAAATGTATGGGCTTACTAATGACCACTACAGTATTACACTAAGACGATATGCTGGAATGGCTTTGACAAACTTGACTTTTGGAGATGTAGCCAACAAGGTATGTTTTTATAACATGTATTTCTTAAGATAGCTCAGGTATGAGTTAATTTACTTTCATACAAATACATTTTACTGATTTTCTTTTTTTTCACTCTCCTCATTAAACAATGACTGATAAAAACCTGTGCT	chr5	112827157	112827158	112826856	112827458	7164
C063	rs4646-PRIMER_PAIR_890	2.57819	2.09265	0.485543	TGGTGGAATCGGGTCTTTATGG	TGGTCAGTACCCACTCTGGA	(183, 22)	(453, 20)	60.0926	59.5145	50	55	0	0	0	0	0	46.1619	2.74	3.86	0	0	271	rs4646	PRIMER_PAIR_890	TGGTGGAATCGGGTCTTTATGGATACGGTTTCTTCACCGACTATTTCTCCCTCAAACTCTTGGCCTCTGCTTTTTCTCTTGTAGCCTGGTTCTCTGGTGTGAACAGGAGCAGATGACAAATAGCACCTAGCTTGGTGACAACCCATAGGAGGTATGCCTATAAAATGCCATGGGCCACTGAGTGTTCACTGTGAGGATGACACTATTGGCAAGGATGGATGATTTGTATGTGAACTACTGATGAGAAATGCTCCAGAGTGGGTACTGACCA	chr15	51210647	51210647	51210346	51210947	7290
C064	EPHA5-PRIMER_PAIR_868	3.29954	3.26802	0.0315151	GCCCTCTGCAGTAATAGTTGT	TCCGGATGGGTGGACAGTAT	(231, 21)	(520, 20)	57.732	60.0315	47.619	55	14.6683	0	0	0	40.774	36.9994	3.32	2.12	0	0	290	EPHA5	PRIMER_PAIR_868	GCCCTCTGCAGTAATAGTTGTCTCTTTAGATTTGATAATCGTGTAGCTGGTCTCTTGGTCCTTGGGATGCGCATGCATATACAATAAAAAAGACAGCATATAAATTACTAATGACAGCAAAATTTAGAATCATAGATCAGAAAATGAATCAGAAACCAAAGGACTCTATTAGTACAAATATAACATTTTAGAAAAAAATCCTACACATCCTAGGTGTGCTATTTACATAGAATATTAAAGTCTTTTCTAGAACTCAAGGTGGTGGGTGACATACTGTCCACCCATCCGGA	chr4	65414453	65414454	65414152	65414754	7308
C065	rs1801019-PRIMER_PAIR_232	1.55421	1.30331	0.250901	GGTCACTGATGCCATAGTGC	AAGCTTCGATGCAACTGGGT	(97, 20)	(391, 20)	58.6967	60.2509	55	50	0	23.421	0	0	43.0161	34.9851	4.4	4.51	0	0	295	rs1801019	PRIMER_PAIR_232	GGTCACTGATGCCATAGTGCTGTTGGACAGAGAGCAGGGAGGCAAGGACAAGTTGCAGGCGCACGGGATCCGCCTCCACTCAGTGTGTACATTGTCCAAAATGCTGGAGATTCTCGAGCAGCAGAAAAAAGTTGATGCTGAGACAGTTGGGAGAGTGAAGAGGTTTATTCAGGAGAATGTCTTTGTGGCAGCGAATCATAATGGTTCTCCCCTTTCTATAAAGGAAGCACCCAAAGAACTCAGCTTCGGTGCACGTGCAGAGCTGCCCAGGATCCACCCAGTTGCATCGAAGCTT	chr3	124737895	124737895	124737594	124738195	7362
C066	rs67376798-PRIMER_PAIR_902	6.01581	5.14075	0.875059	GTGACAGGACAGAAAGATGTACT	GCACTGCAGTACCTTGGAAC	(91, 23)	(364, 20)	57.8593	59.1249	43.4783	55	0	21.1991	0	0	45.5884	0	2.73	3.62	0	0	274	rs67376798	PRIMER_PAIR_902	GTGACAGGACAGAAAGATGTACTGTTGCAGAAGAGCAATATTTGGCACCACTGGTTTAAATTTCACACATAGCAACAGAAAATGCTTTCTGCCGTAAAAACAAGAAGAAACATGTCTCATAGCATTCTAATTCCAGCAGGATTCTTACCTGGTAGCCAGAATCATTACAGGTCATGTAGCATTTACCACAGTTGATACACATTTCTTCATCAATCATAGCCACAACTTGCTCTACGTTGCTCAATTCACCAAATGTTCCAAGGTACTGCAGTGC	chr1	97082391	97082391	97082090	97082691	7398
C067	rs63749874-PRIMER_PAIR_557	3.22391	1.01967	2.20424	CCAGAAATGATGGAGGCACG	TCGAACAATGGCGATCATCTG	(132, 20)	(408, 21)	58.9803	58.7958	55	47.619	0	0	0	0	40.5052	34.4361	5.34	2.9	4.33008	5.2809	277	rs63749874	PRIMER_PAIR_557	CCAGAAATGATGGAGGCACGATGTAGAAAGATGGCACATATATCCAAGTATGATAGAGTGGTGAGGAGGGAGATCTGTAGGATCATTACCAAGGGTACACAGACTTACAGTGTGCTGGAAGGTGATCCCTCTGAGAACTACAGTAAGTATCTTCTTAGCCTCAAAGAAAAAGAGGAAGATTCTTCTGGCCATACTCGTGCATATGGTGTGTGCTTTGTTGATACTTCACTGGGAAAGTTTTTCATAGGTCAGTTTTCAGATGATCGCCATTGTTCGA	chr2	47799616	47799616	47799315	47799916	7434
C068	rs2784917-PRIMER_PAIR_260	1.5865	1.40744	0.179062	CCCCACATTAGCACACCTCTC	AGGAGGCATTAAGCTCTGCG	(93, 21)	(375, 20)	60.4074	60.1791	57.1429	55	0	9.0743	0	0	0	44.7947	3.2	5.18	0	0	283	rs2784917	PRIMER_PAIR_260	CCCCACATTAGCACACCTCTCTTCTCACCCTTTTGTACCAGCCCCCACAGTGCAGGTGCGGAGGTGCATTCCTTAGTCCCACCCCTCCTCCTCACTTCCTACACCCCACTCCACACAAGACCTAAGACAAGCAGGGAGAAAAAGACAATGGCGCAGACAGCAAGGCAGGCACAGCCTCTCCCCTGGGGGCCCTGCTTCTGGACCAGAATGTCAAAAGAGGCCCAAGCCCACCCCAGCCTGCCGCCATCAGCCTTGCTCTCTAACGCAGAGCTTAATGCCTCCT	chr10	97169185	97169185	97168884	97169485	7434
C069	rs137854575-PRIMER_PAIR_292	3.90269	2.69307	1.20962	TGCACTTAGAAGAAGCTCTGC	TTTTATGGGCTAGGTCGGCT	(255, 21)	(517, 20)	58.3069	58.7904	47.619	50	10.9283	0	4.07375	0	33.8414	0	4.26	5.52	0	0	263	rs137854575	PRIMER_PAIR_292	TGCACTTAGAAGAAGCTCTGCTGCCCATACACATTCAAACACTTACAATTTCACTAAGTCGGAAAATTCAAATAGGACATGTTCTATGCCTTATGCCAAATTAGAATACAAGAGATCTTCAAATGATAGTTTAAATAGTGTCAGTAGTAGTGATGGTTATGGTAAAAGAGGTCAAATGAAACCCTCGATTGAATCCTATTCTGAAGATGATGAAAGTAAGTTTTGCAGTTATGGTCAATACCCAGCCGACCTAGCCCATAAAA	chr5	112838399	112838399	112838098	112838699	7758
C070	rs137853075-PRIMER_PAIR_36	0.650576	0.184451	0.466124	TACCCCGTAGCCTCCACTAG	CTCCCCTTCCCGATGTTCTC	(104, 20)	(353, 20)	59.8155	59.5339	60	60	0	0	0	0	0	0	2.57	2.87	0	0	250	rs137853075	PRIMER_PAIR_36	TACCCCGTAGCCTCCACTAGTGGAAGGTGGTGAAGACAGAGGTGTCCTTGAGTCCACAGGGCCTCTGGTCCAGCAGCCACGGGACGCCTCTGTCCCTGGGGTAGAGCTGGGGCTCCTAGGGCGTCAACCACCTTGACTGACCACGCCTTTCTTCCCTCCCCTCGAAATGAAGCTACAACATCACCACGGGTCTGTACCCCTTCGAAGGGGACAACATCTACAAGTTGTTTGAGAACATCGGGAAGGGGAG	chr19	1221237	1221237	1220936	1221537	7902
C071	TET2-PRIMER_PAIR_442	4.06624	3.59802	0.468226	TTTTGCTCTCAATGGAATGGC	actggtcctgAAAGTCGCAA	(158, 21)	(437, 20)	57.402	59.5318	42.8571	50	0	2.22504	0	0	31.3338	0	4.4	4.85	0	0	280	TET2	PRIMER_PAIR_442	TTTTGCTCTCAATGGAATGGCTTTGGATGTTTATTACATTTTTTTTTTCACTAAGTTTTGTATTTCTAATGCCTTAGACAAAAAATTGTGCTGGACAATGATCAGAACCCTGACTTTGCTCTTATCTTTGCTTAATGGGTGTCGTATATCACTAGTGGAGTTTCTTACCTACATTTAAGTATCCTCACTAGCCTTCATAAAATAATCATCAACATCAAAGATACCTGTTTCTGTTCTCTCTTACCCTGTCCACAGAACTTTTGCGACTTTcaggaccagt	chr4	105274935	105274936	105274634	105275236	8028
C072	FAT1-PRIMER_PAIR_752	6.07876	2.13593	3.94283	GCATGTCCTTACGCCAGTATC	AGTGTGTGCATTATGTAGCTGT	(119, 21)	(412, 22)	58.8641	58.0572	52.381	40.9091	0	0	0	0	32.1237	0	2.24	4.4	0	0	294	FAT1	PRIMER_PAIR_752	GCATGTCCTTACGCCAGTATCTATGACAATTCCAAATGGCTGAGAAATGTATGTACCACAAATAAAATGGAATATGGAAGTGGAGGAAAGTGACTGCGGAATGAGGAACCAGAAATTTGGCCAGAAAACTCAAATATTACTTTCTTTTCCTTGTTTCTGACAATCACAGCCTGAAAACACAGAATTTCCTTAGGAATAATGAAAACAAAACAAACAGGCTCTAATAAAATATAAACTGATCAGATTACATAGGTGATAATCCAAATACATCTACAGCTACATAATGCACACACT	chr4	186590707	186590708	186590406	186591008	8118
C073	rs140342925-PRIMER_PAIR_912	2.51757	1.84733	0.670239	CCCTTGTTACCCCAACATCC	CACATGCCACGTACAGCAGA	(223, 20)	(521, 20)	58.1527	60.6702	55	55	0	11.9566	0	0	46.3838	43.3842	3.51	4.26	0	0	299	rs140342925	PRIMER_PAIR_912	CCCTTGTTACCCCAACATCCTACCAGAGCTGCTGGGAAACAAGGGTGCTGCTGGGATCAGCACCAATGGCTCGGACACGGCACAGCACCCGTGCTACGTTGCCATCCACCACACCGGTTGCCTGGCACAGAGGGGCCAAAGAGTTAGCCTGGGCTGGGAGGAAGGAGGCTGGGCACGCACAAAGTGGGGGTGGGCTGTGAGATCACCTGGCCAAAGGCGATAGAGGCAATGGCCCCAGCTGTGTAGCGCCCCACGCCAGGCAGGAGCTGCTGCAGGGTCTCTGCTGTACGTGGCATGTG	chr1	45332445	45332445	45332144	45332745	8154
C074	rs11942466-PRIMER_PAIR_341	7.9262	6.73911	1.18709	ACAACTGAATTAAGCTCAAAGAACC	ATCCTTCACCCTCTCACGTC	(261, 25)	(551, 20)	58.2609	58.8129	36	55	0	0	0	0	0	0	3.62	4.34	0	0	291	rs11942466	PRIMER_PAIR_341	ACAACTGAATTAAGCTCAAAGAACCCAAAAGTTCTGAGACTTATTCTATAATAATTAAATGACACTAAAATGTTGAATTTGCTGTTATTTTCTCTACATTGGGTTAAAGTTCCTGTTCTCAGAACAGTAAAATACAATCCTGGCTGTGCCAAATAAAAAAATGAGATTATACATATAGGTATATATTTTTACACATACATAGAAAATGACCAAATGGAAACAAAAGGAACTGTTTAGTGGTTAGTTACCTCTGAGGATTTGTTAGAATGAGGACGTGAGAGGGTGAAGGAT	chr4	74556361	74556361	74556060	74556661	8172
C075	rs387906236-PRIMER_PAIR_235	2.43432	0.759959	1.67436	TTGCCACGGAAAGTACTCCA	ACGTGATGACTTTGTTGGCA	(161, 20)	(456, 20)	59.24	58.3256	50	45	0	0	0	0	34.9079	0	3.86	4.92	9.14032	9.14032	296	rs387906236	PRIMER_PAIR_235	TTGCCACGGAAAGTACTCCAGATGGATTTTCTTGTTCATCCAGCCTGAGTGCTCTGAGCCTCGATGAGCCATTTATACAGAAAGATGTGGAATTAAGAATAATGCCTCCAGTTCAGGAAAATGACAATGGGAATGAAACAGAATCAGAGCAGCCTAAAGAATCAAATGAAAACCAAGAGAAAGAGGCAGAAAAAACTATTGATTCTGAAAAGGACCTATTAGATGATTCAGATGATGATGATATTGAAATACTAGAAGAATGTATTATTTCTGCCATGCCAACAAAGTCATCACGT	chr5	112840205	112840205	112839904	112840505	8208
C076	rs11615-PRIMER_PAIR_976	2.54738	0.888285	1.6591	gctccagctcttGTTGCACT	GCAATCCCGTACTGAAGTTCG	(36, 20)	(328, 21)	60.8883	59.3409	55	52.381	0	2.84282	0	2.84282	38.2118	38.323	4.4	3.95	0	1.01857	293	rs11615	PRIMER_PAIR_976	gctccagctcttGTTGCACTGGGCACCTCCAGGCCAAGACCCCCTGCCTCCAACACAGGGTCCCACCAAGGCCCAGAACCTGCAGGACCATGCCCAGAGGCTTCTCATAGAACAGTCCAGAACACTGGGACATGACCCTCCCAGGCCAGTGGGGTGCCCTTCCTGAAGTCTGGGGTGGCGCCGCAGAGCTCACCTGAGGAACAGGGCACAGGTGCTCTGGCCCAGCACATAGTCGGGAATTACGTCGCCAAATTCCCAGGGCACATTGCGCACGAACTTCAGTACGGGATTGC	chr19	45420395	45420395	45420094	45420695	8262
C077	rs63751715-PRIMER_PAIR_979	2.33135	0.459934	1.87142	AGCACATCGAGAGCAAGCTC	AGTGAGCTCAGGCCTTATGA	(245, 20)	(504, 20)	60.4599	58.1286	55	50	13.9985	18.8937	13.9985	0	43.0297	39.7306	4.09	2.15	0	0	260	rs63751715	PRIMER_PAIR_979	AGCACATCGAGAGCAAGCTCCTGGGCTCCAATTCCTCCAGGATGTACTTCACCCAGGTCAGGGCGCTTCTCATCCAGCTACTTCTCTGGGGCCTTTGAAATGTGCCCGGCCAGACGTGAGAGCCCAGATTTTTGCCTGTTATTTAGGAACTTTCTTTGCAAGTATTACCTGGATAGTTTTAACATTTTCTTCTTTGAACCTAGTTATAAAGGTATTGTGCTGTTGTTCCTAGGCTTAGAGTCATAAGGCCTGAGCTCACT	chr3	37020463	37020463	37020162	37020763	8514
C078	PDGFRB-PRIMER_PAIR_854	1.82325	1.50158	0.321671	GAGGCAGGAATAGGGTGACT	CACAATGACTCCCGTGGACT	(126, 20)	(404, 20)	58.4984	59.6783	55	55	0	0	0	0	29.817	0	3.41	3.85	0	0	279	PDGFRB	PRIMER_PAIR_854	GAGGCAGGAATAGGGTGACTGGCAGGGAGCAGGCAGATCACCCAGACCAAGGAGTGGGTGCGAACACACTCCCCGACTGAGCCAGGCTGGTTCCATGATTGTCTGCTTTTCTAGGATGGCTGCATTTCACAATAAACTAAAGCACTCTCTGGACTTCCCCTGATGCCTCCAGTTGACAAGAGGGGTAAGGAGTGGGCACACAGGCTGGGAGCCCTTACCTGGCACAAAGATGTAGAGCCGTTTCCGCTCATCGGTCTCCAGTCCACGGGAGTCATTGTG	chr5	150135511	150135512	150135210	150135812	8676
C079	rs2228001-PRIMER_PAIR_971	3.22463	2.9739	0.250727	TCAGCTTGGCCTCGTCTC	CCTGGCCTCAAAACCGAGAA	(126, 18)	(407, 20)	59.0261	60.2507	61.1111	55	3.32135	3.32135	0	0	0	34.788	3.36	2.87	3.32135	2.2598	282	rs2228001	PRIMER_PAIR_971	TCAGCTTGGCCTCGTCTCCCCTGACCCCGCCTCCGTGCATGCTGCCTCAGTTTGCCTTCTCAGCAGAGAAGCCCCCACCACCAGGGGCTGGGCATGCCCAGGGCAGGTGTGGGGCCTGTAGTGGGGCAGCAGCAACTGGTGGGTGCCCCTCTAGTGGGCGCTCAGCTCACAGCTGCTCAAATGGGAACAGGTGGGAAGCTGCTGCTTTCTTTTCCCTTTTGGTCTTCTTGGGCCCACCCTTCAGCTTCTGCTTTTCTTCATCTTCTCGGTTTTGAGGCCAGG	chr3	14145949	14145949	14145648	14146249	8874
C080	rs1801166-PRIMER_PAIR_725	2.76648	2.16544	0.601046	CAGAGTAGAAGTGGTCAGCCTC	CTGCTGGAACTTCGCTCACA	(60, 22)	(327, 20)	59.8346	60.601	54.5455	55	0	0	0	0	35.2747	0	4.7	3.58	24.1106	9.26406	268	rs1801166	PRIMER_PAIR_725	CAGAGTAGAAGTGGTCAGCCTCAAAAGGCTGCCACTTGCAAAGTTTCTTCTATTAACCAAGAAACAATACAGACTTATTGTGTAGAAGATACTCCAATATGTTTTTCAAGATGTAGTTCATTATCATCTTTGTCATCAGCTGAAGATGAAATAGGATGTAATCAGACGACACAGGAAGCAGATTCTGCTAATACCCTGCAAATAGCAGAAATAAAAGAAAAGATTGGAACTAGGTCAGCTGAAGATCCTGTGAGCGAAGTTCCAGCAG	chr5	112839543	112839543	112839242	112839843	8910
C081	HSPA4-PRIMER_PAIR_586	2.68579	1.60924	1.07655	TTCCATGGCCGAGCATTCT	TGGCTCCCAACCAACATCC	(92, 19)	(374, 19)	59.3908	59.9235	52.6316	57.8947	6.95506	0	0	0	0	33.1219	2.4	3.51	0	0	283	HSPA4	PRIMER_PAIR_586	TTCCATGGCCGAGCATTCTCTGATCCATTTGTGGAGGCAGAAAAATCTAACCTTGCATATGATATTGTGCAGTTGCCTACAGGATTAACAGGTATAAAGGTAAGGTTGTCAGGTTAATGCCTTTTAATTAAAATGCATTATTATATTTTATCAGTTCAATATCTATCTGTACTTTTCTGATGTCAGATTGCAATGAAAATGCTTACAGTTGCTTAGGGAAAGCTTTTTTCTAGTAAAGACTATTTGACAATTTTTGAATGATCTGGATGTTGGTTGGGAGCCA	chr5	133067667	133067668	133067366	133067968	9072
C082	rs63750309-PRIMER_PAIR_852	2.93551	2.17124	0.764271	CACCTGCCATTCTGATAGTGGA	TGGCTGTCACACCTCATCAA	(192, 22)	(461, 20)	59.8288	59.2357	50	50	8.02803	0	0	0	34.9442	0	4.02	2.57	0	0	270	rs63750309	PRIMER_PAIR_852	CACCTGCCATTCTGATAGTGGATTCTTGGGAATTCAGGCTTCATTTGGATGCTCCGTTAAAGCTTGCTCCTTCATGTTCTTGCTTCTTCCTAGGAGCCAGCACCGCTCTTTGACCTTGCCATGCTTGCCTTAGATAGTCCAGAGAGTGGCTGGACAGAGGAAGATGGTCCCAAAGAAGGACTTGCTGAATACATTGTTGAGTTTCTGAAGAAGAAGGCTGAGATGCTTGCAGACTATTTCTCTTTGGAAATTGATGAGGTGTGACAGCCA	chr3	37047534	37047534	37047233	37047834	9090
C083	rs1800629-PRIMER_PAIR_878	1.76308	0.542333	1.22075	GCCCCTCCCAGTTCTAGTTC	TTTCTTCTCCATCGCGGGG	(185, 20)	(459, 19)	59.4577	59.7793	60	57.8947	0	6.12751	0	9.06391	0	36.0222	3.01	5.73	0	0	275	rs1800629	PRIMER_PAIR_878	GCCCCTCCCAGTTCTAGTTCTATCTTTTTCCTGCATCCTGTCTGGAAGTTAGAAGGAAACAGACCACAGACCTGGTCCCCAAAAGAAATGGAGGCAATAGGTTTTGAGGGGCATGGGGACGGGGTTCAGCCTCCAGGGTCCTACACACAAATCAGTCAGTGGCCCAGAAGACCCCCCTCGGAATCGGAGCAGGGAGGATGGGGAGTGTGAGGGGTATCCTTGATGCTTGTGTGTCCCCAACTTTCCAAATCCCCGCCCCCGCGATGGAGAAGAAA	chr6	31575254	31575254	31574953	31575554	9324
C084	rs267608128-PRIMER_PAIR_686	4.41295	0.958091	3.45486	AAAATGTTGCTGTGCGCCTA	ACTTCCTCTGGGAGATTAGCAA	(133, 20)	(388, 22)	59.0419	58.5451	45	45.4545	4.18418	0	0	0	38.0515	43.2917	3.93	3.91	0	0	256	rs267608128	PRIMER_PAIR_686	AAAATGTTGCTGTGCGCCTAGGACATATGGTATGTGCAAATTGTTTTTTTCCACAAATTCGGTTTTTTGAGAGGGCACTTCTCTTGCTAGCACATGTATCGCTAATATTTTTCTTTCTTAAGGCATGCATGGTAGAAAATGAATGTGAAGACCCCAGCCAGGAGACTATTACGTTCCTCTATAAATTCATTAAGGGAGCTTGTCCTAAAAGCTATGGCTTTAATGCAGCAAGGCTTGCTAATCTCCCAGAGGAAGT	chr2	47806497	47806497	47806196	47806797	9432
C085	rs397515734-PRIMER_PAIR_724	8.96202	5.94874	3.01328	aagaaaaaTTGAACTGACCCCAA	GTTGCTTGGGACTGTAAAAGC	(73, 23)	(325, 21)	57.0513	57.9867	34.7826	47.619	0	12.2262	0	12.2262	0	44.1834	4.12	3.51	0	0	253	rs397515734	PRIMER_PAIR_724	aagaaaaaTTGAACTGACCCCAATTTGTTATTAAAGGGTGAATATATTTATATGTCTAGCTTTTTAAATGAGAATGATTTGACATAACCCTGAGCTTTTAAGTGGTAGCCAtagtatgattatttctattaatattattaataAAAACATAACTAATTAGGTTTCTTGTTTTATTTTAGCGAAGAATAGCCAGAATTCAGCAAATCGAAAAGGACATACTTCGTATACGACAGCTTTTACAGTCCCAAGCAAC	chr5	112792494	112792494	112792193	112792794	9468
C086	rs1801133-PRIMER_PAIR_135	1.25142	1.00096	0.250467	GGGAAGAACTCAGCGAACTCA	GGCTGACCTGAAGCACTTGA	(76, 21)	(341, 20)	59.999	60.2505	52.381	55	0	0	0	0	0	42.6896	3.41	3.02	0	0	266	rs1801133	PRIMER_PAIR_135	GGGAAGAACTCAGCGAACTCAGCACTCCACCCAGAGCCCCCAGCCTGTGCGAGGACGGTGCGGTGAGAGTGGGGTGGAGGGAGCTTATGGGCTCTCCTGGGCCCCTCACCTGGATGGGAAAGATCCCGGGGACGATGGGGCAAGTGATGCCCATGTCGGTGCATGCCTTCACAAAGCGGAAGAATGTGTCAGCCTCAAAGAAAAGCTGCGTGATGATGAAATCGGCTCCCGCAGACACCTTCTCCTTCAAGTGCTTCAGGTCAGCC	chr1	11796321	11796321	11796020	11796621	9846
C087	FAT4-PRIMER_PAIR_707	2.81644	2.20318	0.61326	TGGGGACAGGTCTCGGTT	TGGATGCAGACACACTACCC	(70, 18)	(335, 20)	59.7968	59.3867	61.1111	55	0	0	0	0	35.0096	0	4.44	3.69	0	0	266	FAT4	PRIMER_PAIR_707	TGGGGACAGGTCTCGGTTTCAGGTCAATGCTCAGAGTGGGGTTATTTCTACAAGAATGGCCCTAGACAGAGAAGAAAAAACAGCTTATCAGTTGCAAATAGTAGCTACTGATGGTGGCAATTTACAATCTCCCAACCAGGCAATAGTAACCATCACTGTATTGGACACTCAAGACAACCCACCTGTATTCAGTCAGGTTGCCTACAGCTTTGTGGTTTTTGAGAACGTGGCGCTGGGATATCATGTGGGTAGTGTGTCTGCATCCA	chr4	125318831	125318832	125318530	125319132	9864
C088	TBK1-PRIMER_PAIR_694	5.08061	1.96351	3.11709	ACCCCTGTTCTTGCAAACATC	TGGGAAATGGGTACTTTTGGTGA	(154, 21)	(428, 23)	59.0365	60.1171	47.619	43.4783	4.48588	0	0	0	38.4082	0	3.06	4.02	0	0	275	TBK1	PRIMER_PAIR_694	ACCCCTGTTCTTGCAAACATCCTTGAAGCAGATCAGGAAAAGTGTTGGGGTTTTGACCAGTTTTTTGCAGAAACTAGTGATATACTTCACCGAATGGTAATTCATGTTTTTTCGCTACAACAAATGACAGCTCATAAGATTTATATTCATAGCTATAATACGTAAGTATCTCTATTTTCTTCTTGTATCAACATGTTCTGTTATATAATATTTTCCTAAGTTAGGAAAAGAAATAGAAAAGATGCCTCAGCTTCACCAAAAGTACCCATTTCCCA	chr12	64482007	64482008	64481706	64482308	10656
C089	PLK2-PRIMER_PAIR_446	4.31703	3.31631	1.00072	CCTTGTTTGTTGAGGACTTCAGG	GCATGTGGGCTAAAACAACGT	(201, 23)	(482, 21)	59.6837	60.0007	47.8261	47.619	0	0	0	0	37.071	0	3.86	3.99	0	1.42201	282	PLK2	PRIMER_PAIR_446	CCTTGTTTGTTGAGGACTTCAGGAGAGAGATAATTTGGGGTACCACATATCGTTCTGGAAAGACAAAATATTGAGATCGTGTTAGGAACTATTCCACTACTTAAACTTGGTTCTCTTGACATGACTTGATGGGAGacaaaatcttaaacaaaatcttaaaATCTATACTGAATTTCTATTTGGAAACATTTGACTTTTGGCATCTGAAAATTCAATTGAGATCTGACCAAATGAGTTTTGGTAATTTTTAAAAATGCACACACGTTGTTTTAGCCCACATGC	chr5	58457629	58457630	58457328	58457930	11376
C090	rs16754-PRIMER_PAIR_695	2.20735	0.100146	2.1072	CGTACAAGAGTCGGGGCTAC	AGGTTTCATCTCAACAGCCACT	(268, 20)	(559, 22)	59.8999	59.8928	60	45.4545	0	0	0	0	0	0	3.58	4	0	0	292	rs16754	PRIMER_PAIR_695	CGTACAAGAGTCGGGGCTACTCCAGGCACACGTCGCACATCCTGCAGGCAGAGAGTAAGAGGAAGGGAGGCTTTAAGCCACATGTGAACATTCACGTAGGTCTTGAGGGAGAGTGAGCACTGGAGTATATCCAAAGAAGGGGTGGCAGGTGCAGACCTAAAACCACTCCCATTCACACTCCAGATCCCCATGGCAGACATCAGTAATGGATGCTAGATCAGGACATTCTACAATGCAGTGCTCTAAGATCATCACTACTGAGCAACCAGAAGTGGCTGTTGAGATGAAACCT	chr11	32396399	32396399	32396098	32396699	11556
C091	rs267608036-PRIMER_PAIR_67	1.30089	0.106669	1.19422	GGGCCAAGATGGAGGGTTAC	CCCCTTGCAATTTACTGGGG	(131, 20)	(428, 20)	60.1067	58.8058	60	55	4.39049	20.4899	0	20.4899	40.9582	46.8881	2.5	4.96	0	0	298	rs267608036	PRIMER_PAIR_67	GGGCCAAGATGGAGGGTTACCCCTGGTGGCCTTGTCTGGTTTACAACCACCCCTTTGATGGAACATTCATCCGCGAGAAAGGGAAATCAGTCCGTGTTCATGTACAGTTTTTTGATGACAGCCCAACAAGGGGCTGGGTTAGCAAAAGGCTTTTAAAGCCATATACAGGTAAGAGTCACTACTGCCAtgtgtgtgtgtttgtgtgtgtgtgtgtgtgtgtgagagaaacagacagacaggcagacTTTTTTCTATATGATGAAATTAAGTGTATTTTACCCCAGTAAATTGCAAGGGG	chr2	47791125	47791125	47790824	47791425	11592
C092	rs2072671-PRIMER_PAIR_818	2.34898	1.00983	1.33915	CATCCTGAAAGCTGCGTACC	GGAAAGTGACTGTAGGGGCAG	(75, 20)	(331, 21)	58.9902	60.3392	55	57.1429	0	0	0	0	0	41.9215	3.34	4.85	0	0	257	rs2072671	PRIMER_PAIR_818	CATCCTGAAAGCTGCGTACCTGAGAGCCTGCGGTCTGGCTGCAGGGACACACCCAAGGGGAGGAGCTGCAATCGTGTCTGGGGCCCCAGCCCAGGCTGGCCGGAGCTCCTGTTTCCCGCTGCTCTGCTGCCTGCCCGGGGTACCAACATGGCCCAGAAGCGTCCTGCCTGCACCCTGAAGCCTGAGTGTGTCCAGCAGCTGCTGGTTTGCTCCCAGGAGGCCAAGAAGTCAGCCTACTGCCCCTACAGTCACTTTCC	chr1	20589208	20589208	20588907	20589508	11934
C093	rs59912467-PRIMER_PAIR_738	2.52606	1.37552	1.15054	GTGGTGCCGTACTTGGAGG	GCTGACCCCACACCTTTCA	(247, 19)	(545, 19)	60.3755	59.8495	63.1579	57.8947	0	0	0	0	0	0	4.3	2.69	0	3.16856	299	rs59912467	PRIMER_PAIR_738	GTGGTGCCGTACTTGGAGGACCTGCACGGCGCGGACGAGGACGAGGACCTCTTCGACATCGAGGATGACATCATCTACACTCAGGACTTCACGGTGCCCGGTGAGTCTGGCGGGGGCCCCTGCCCGGCTCTGCTGACTCGGCCAGGATGTCCCACGGGAGCAGGGTGCCTGCCTGTCTGCAACAAGGACAGCTTCTGCCCTCTGGTGGCCAATCCCACGTCCCCAAAGCCTCCAGCCCACCTGCAGGCTGCCTCCGCCCTGCGGGCCGCTGGGACATGGCTGAAAGGTGTGGGGTCAGC	chr19	1223126	1223126	1222825	1223426	12312
C094	rs267607962-PRIMER_PAIR_666	5.39985	5.22085	0.178992	GCAGCTTTCAAGTCAGAAACTAACA	TCTGTTTGCCAGGGTCCAAG	(61, 25)	(322, 20)	60.2209	60.179	40	55	0	0	0	0	37.1677	41.8253	2.41	3.61	0	0	262	rs267607962	PRIMER_PAIR_666	GCAGCTTTCAAGTCAGAAACTAACATTCATAAGGGAGTTAAGGATTTTATAAATAGATATCCATAATTCATGTAGTTTTCAAGTAAGTAGTATTTGAATCTTTTCTGGTTAGATAATAATTGTGAGTATGTTGTCATATAATAACAGTATGTTTTTCACTATTTAAATAATTTTAGAATTACATTGAAAAATGGTAGTAGGTATTTATGGAATACTTTTTCTTTTCTTCTTGATTATCAAGGCTTGGACCCTGGCAAACAGA	chr2	47466656	47466656	47466355	47466956	14940
C095	rs4148157-PRIMER_PAIR_479	2.18093	1.10932	1.07161	ACAGCAGGGGTTGAACAAGC	CGGCTACTGAAGTGCTGTTC	(55, 20)	(335, 20)	61.1093	58.9284	55	55	8.01805	0	8.01805	0	38.0282	0	4.01	3.18	0	0	281	rs4148157	PRIMER_PAIR_479	ACAGCAGGGGTTGAACAAGCCAGCTTCCCACATCCTCAGGGCTAGACCCACTATGCATGCCCATGAATACCTTGGGTGCCAGCCTCCCTGAGAAAGCATCCCATGAAGCTCTGCGCACAGCCCCTCTTCTCATGACACTGTTCCCTCCTATTGCTGCTCTTTCTAGCTCCTGAACACTCAGTCCAGGGAAACAGATTCCACACATCCTCCCTCTCTTCAAAGAATGCTTCTTTTCCTTCTTTGACGGGGGCTTTCCTTGAAGAACAGCACTTCAGTAGCCG	chr4	88099782	88099782	88099481	88100082	16578
C096	rs25487-PRIMER_PAIR_11	0.430356	0.0354576	0.394899	CTGGGACCACCTGTGTTCTC	CCCTTTGCCCCTCAGATCAC	(189, 20)	(468, 20)	59.9645	60.3949	60	60	0	0	0	0	41.1058	0	2.87	3.06	0	0	280	rs25487	PRIMER_PAIR_11	CTGGGACCACCTGTGTTCTCCGCTGGCAGGCCCCAGTCTGACTCCCCTCCAGATTCCTGGCATTGCCCAGCACAGGATAAGGAGCAGGGTTGGCGTGTGAGGCCTTACCTCTGGGAGGGCAGCCGCCGACGCATGCGGTGACAGTCCAGCACCCACTCCTTACGCACGATGCGGCCTCCCAGGCCTAGGACCTGGCTGTACTTGGGGGTGTTGGCAAAGGCACAGCTGGTGGGGGGCAGAAGTGAAGATGCCAGTTAGGTGTGATCTGAGGGGCAAAGGG	chr19	43551574	43551574	43551273	43551874	25866
C097	rs1045642-PRIMER_PAIR_798	3.17023	2.17017	1.00006	TGCTCCCAGGCTGTTTATTTG	TGTTTTCAGCTGCTTGATGGC	(212, 21)	(461, 21)	58.8298	59.9999	47.619	47.619	14.4323	9.47339	0	0	0	32.0584	2.32	4.4	0	0	250	rs1045642	PRIMER_PAIR_798	TGCTCCCAGGCTGTTTATTTGAAGAGAGACTTACATTAGGCAGTGACTCGATGAAGGCATGTATGTTGGCCTCCTTTGCTGCCCTCACAATCTCTTCCTGTGACACCACCCGGCTGTTGTCTCCATAGGCAATGTTCTCAGCAATGCTGCAGTCAAACAGGATGGGCTCCTGGGACACGATGCCCAGGTGTGCTCGGAGCCACTGAACATTCAGTCGCTTTATTTCTTTGCCATCAAGCAGCTGAAAACA	chr7	87509329	87509329	87509028	87509629	27396
C098	rs63750824-PRIMER_PAIR_726	2.53352	1.52924	1.00428	GTTCTGGTGCCTGGTGCTT	GCTCCCTGGACCATTGTTGTA	(148, 19)	(401, 21)	60.5292	59.9957	57.8947	52.381	0	0	0	0	42.0021	0	3.91	2.41	6.98422	8.17958	254	rs63750824	PRIMER_PAIR_726	GTTCTGGTGCCTGGTGCTTTGGTCAATGAAGTGGGGTTGGTAGGATTCTATTACTTACCTGTTTTTTGGTTTTATTTTTTGTTTTGCAGTTCTCCGGGAGATGTTGCATAACCACTCCTTCGTGGGCTGTGTGAATCCTCAGTGGGCCTTGGCACAGCATCAAACCAAGTTATACCTTCTCAACACCACCAAGCTTAGGTAAATCAGCTGAGTGTGTGAACAAGCAGAGCTACTACAACAATGGTCCAGGGAGC	chr3	37040249	37040249	37039948	37040549	29772
C099	rs397509433-PRIMER_PAIR_756	3.91362	1.80968	2.10394	GCCACACAGAACTAACCTCC	GGGGCTCAGTCTCTTTGATAGG	(46, 20)	(336, 22)	58.1903	59.8961	55	54.5455	0	0	0	0	0	0	4.3	2.57	0	0	291	rs397509433	PRIMER_PAIR_756	GCCACACAGAACTAACCTCCAACCAACAATCAGCTAATAAGACACAAGCTATTGCAAAGCAGCCAATAAATCGAGGTCAGCCTAAACCCATACTTCAGAAACAATCCACTTTTCCCCAGTCATCCAAAGACATACCAGACAGAGGGGCAGCAACTGATGAAAAGTTACAGAATTTTGCTATTGAAAATACTCCGGTTTGCTTTTCTCATAATTCCTCTCTGAGTTCTCTCAGTGACATTGACCAAGAAAACAACAATAAAGAAAATGAACCTATCAAAGAGACTGAGCCCC	chr5	112841535	112841535	112841234	112841835	8640
C100	rs9340799-PRIMER_PAIR_717	3.97819	2.38006	1.59813	TTCCAAATGTCCCAGCTGTT	ACCTCTTGCCGTCTGTTGC	(238, 20)	(520, 19)	57.6199	60.5981	45	57.8947	13.8113	0	0	0	0	0	3.16	4.17	0	0	283	rs9340799	PRIMER_PAIR_717	TTCCAAATGTCCCAGCTGTTTTATGCTTTGTCTCTGTTTCCCAGAGACCCTGAGTGTGGTCTAGAGTTGGGATGAGCATTGGTCTCTAATGGTTCTGAAATAATTGTATATTCCTGCAAAAACATTAAGTCTATTAGAAACCAGCTAATTTCATTTTGTCATTTTTATAGGTAACATATTCTGGTGCAGGTAGTATGTTTTTAAAACAAGTTTGCAATAAACAATTTCCCCTCAAGGTTAATATAATAGGCAACACCTTTTGCTGCAACAGACGGCAAGAGGT	chr6	151842246	151842246	151841945	151842546	12582
C101	rs587776706-PRIMER_PAIR_426	7.77783	1.20165	6.57618	GCATGCAACAGCACATTCTCT	GTTCTCATCCCCGTAGTATAACAAA	(274, 21)	(569, 25)	59.7984	58.4238	47.619	40	14.2087	0	0	0	41.8045	0	3.1	2.83	0	0	296	rs587776706	PRIMER_PAIR_426	GCATGCAACAGCACATTCTCTGGTGCTTGTGGATGAATTAGGTAAGACATTAAACTTCTCATTTGAAGACTATCTATCTTAAAAACATTTGTACAAATAACTATTTTTATAGAAGATTATCTGAAGTACATTTAAACAATATGAATGTTTTTAGAGCACGCACTCACCATTGTGGCACAGACCGATAGTTGGAGATAAAAGGTGATATTGTGAAAGGTTTTTGATTACCCATTAATTATTAGGCCTTACACTGTTTAGTTGTAATAAAACATTTGTTATACTACGGGGATGAGAAC	chr2	47805693	47805693	47805392	47805993	12762
C102	INSR-PRIMER_PAIR_139	1.31208	0.0354576	1.27662	GAGTCTCCTGTTGTGGTGGG	TGAGGTAAGGCCCTTGACTC	(206, 20)	(486, 20)	59.9645	58.7234	60	55	0	17.5103	0	17.5103	0	38.2616	4.61	3.36	0	0	281	INSR	PRIMER_PAIR_139	GAGTCTCCTGTTGTGGTGGGAGGCAGACATCATTCAACTTAGAGGACACAGCTGGAAAGCAATGTGAGAAACTAAGAAAAGTAACAAGCTGGTAGATTGGCATTTCTGACCCATCTTCCTGCGAAGTCAGGTATCAAGGCTTTAAGTACTAATAGCACAGTACCTGATGAGAGAAGCACTGGAATCAAAATTTCAGCAGAGGAAGGAGGTACCAAGTGCAACTCTGAAGGGGCATGCTGAAGTGTGCAGGGGCATGCCCAAGAGTCAAGGGCCTTACCTCA	chr19	7141494	7141495	7141193	7141795	16398
C103	rs63751600-PRIMER_PAIR_120	4.26087	2.1109	2.14997	AAGTGCAGCCAGAGATCTTG	AGAATTGGGCTTGGTGATCC	(281, 20)	(536, 20)	57.8891	57.85	50	50	0	0	0	0	0	0	3.02	3.36	0	0	256	rs63751600	PRIMER_PAIR_120	AAGTGCAGCCAGAGATCTTGGTAAGAATGGGTCATTGGAGGTTGGAATAATTCTTTTGTCTATACACTGTATAGACAAAATATTGATGCCAGAATTATTTTATAAGTTCCCTGTCCCCAAGATGATGACTTCACATCTCTGTCAAACAGAAATCGCCCAACAGGCCCTTGTATGATGTCATTTAAACAAGCCCTATTTTAAATGTCACCTCCACTGGTAACAGGATACTCCTAGGAGGATCACCAAGCCCAATTCT	chr2	47463154	47463154	47462853	47463454	20682
C104	rs63751077-PRIMER_PAIR_642	2.50433	1.88587	0.618458	GGCAGTTTGTGATGAGCCC	TTGCTTACCCTGCCAGTAGG	(280, 19)	(565, 20)	59.1141	59.3815	57.8947	55	0	0	0	0	36.1749	37.5946	5.19	3.18	5.00174	7.45165	286	rs63751077	PRIMER_PAIR_642	GGCAGTTTGTGATGAGCCCTCAGAGCCAGAAGAGGAAGAAGAGATGGAGGTGGGACACGGCAAGCATTCAGTTGTTATTTATGTTAGGGTGATGGGGGAAGAAAGGGGGAGGGTGTATTAACAAGATACCTTGTTTTATATATGTGTGTGTATATGTATTATTTTATTATACATACATGCATACTTCTGTAGTTCCCTGGACTGTAGGATAAGTTAGGTTACTTAGAATCTCAACAGCTAGCATCGTTTTTACTTAGGTTTTCAAGCCTACTGGCAGGGTAAGCAA	chr2	47796035	47796035	47795734	47796335	10890
C105	rs7853758-PRIMER_PAIR_507	2.14204	1.05212	1.08992	ACTGTCGTTGTGGGGAAGGA	GCCAACATCGCTGTGAATCT	(41, 20)	(339, 20)	61.0521	58.9101	55	50	0	0	0	0	0	35.2206	3.36	2.4	0	0	299	rs7853758	PRIMER_PAIR_507	ACTGTCGTTGTGGGGAAGGAGGGGGATAGGAGACAGAGAAAAGGTGGGTGGGAAGTTGGGGGATGCATGAGAAGCTTCTACGGTGTGGAAGAGTCTACTGAGGTTAGGGTGGGCTGTTTACAAACCTATTTTATTTTTAAACAAAGATAGGCAGAAACAAAACAGAGGGCAGGGGCGTGATGTGATTATACCTCAAAACTCAGCTGTGGGTAGTCAAACATGTTTCCAAACCAGGACAGGGCTGAATTCATAAAAGACAGCAGGGCCAGGAAGGCAATCAGATTCACAGCGATGTTGGC	chr9	84286011	84286011	84285710	84286311	13140
C106	rs1065852-PRIMER_PAIR_835	2.15783	1.3114	0.846427	TCTGGTAGGGGAGCCTCAG	TCCAGAGGAGCCCATTTGGT	(167, 19)	(431, 20)	59.6886	60.8464	63.1579	55	0	0	0	0	0	36.0408	3.35	3.67	13.584	4.88952	265	rs1065852	PRIMER_PAIR_835	TCTGGTAGGGGAGCCTCAGCACCTCTGCCGCCCTCCAGGACCTCCTCCCTCACCTGGTCGAAGCAGTATGGTGTGTTCTGGAAGTCCACATGCAGCAGGTTGCCCAGCCCGGGCAGTGGCAGGGGGCCTGGTGGGTAGCGTGCAGCCCAGCGTTGGCGCCGGTGCATCAGGTCCACCAGGAGCAGGAAGATGGCCACTATCACGGCCAGGGGCACCAGTGCTTCTAGCCCCATACCTGCCTCACTACCAAATGGGCTCCTCTGGA	chr22	42130692	42130692	42130391	42130992	20934
C107	rs182455-PRIMER_PAIR_284	1.74086	0.960861	0.779997	GCACTTACACTGCTTCCCCC	ATCCCACCTCAAAAGCACCT	(117, 20)	(392, 20)	60.9609	59.22	60	50	0	0	0	0	0	0	5.4	4	0	0	276	rs182455	PRIMER_PAIR_284	GCACTTACACTGCTTCCCCCCACATTTTCTTTCTCCCTAGAGCAGATGTCTATTTCCATGGAAACCATAGCAAGGAACGTAGATGTTAGAACTCATGTTCATTTTTAATCTTTTTTAGCAATGCCACTTGGCTTCTGGGTTTGTTGGGAGATGCCTGGTTCTGCCAGTCTGTGACAATGTTCCAAGCTCCTCACAGCTGCTTGAGGACTGAGAGGGCTGGGTTAAAGTTTCCCCTAGAATGAGCCTTTGAATAAAAAGGTGCTTTTGAGGTGGGAT	chr1	25908492	25908492	25908191	25908792	20502
C108	rs2740574-PRIMER_PAIR_871	2.43971	0.178891	2.26082	AGAGGCTTCTCCACCTTGGA	AGATCTGTAGGTGTGGCTTGT	(111, 20)	(373, 21)	60.1789	58.7392	55	47.619	0	0	0	0	45.9756	0	3.53	3.16	0	0	263	rs2740574	PRIMER_PAIR_871	AGAGGCTTCTCCACCTTGGAAGTTGGCAAAGAATCACACACACACCACTCACTGACCTCCTTTGAGTTCATATTCTATGAGGTATCATAAACAACTCAATCAATGTTACTGGGGAGTCCAAGGGTTCTGGGTTCTTATCAGAAACTCAAGTGGAGCCATTGGCATAAAATCTATTAAATCGCCTCTCTCCTGCCCTTGTCTCTATGGCTGTCCTCATTCCAAAATACTTGAAATTCATCCCAACAAGCCACACCTACAGATCT	chr7	99784473	99784473	99784172	99784773	22032
