# Supplementary material for: The web-based multiplex PCR primer design software Ultiplex and the associated experimental workflow: up to 100- plex multiplicity
Source: BMC Genomics. 2021 Nov 18;22:835. doi: 10.1186/s12864-021-08149-1 (PMC8600765; doi:10.1186/s12864-021-08149-1)
Supplement: Supplementary file 4 — Additional file 4. [file 12864_2021_8149_MOESM4_ESM.xls]

## Sheet: Sheet1
Primer_name	Primer_sequence
i701	CAAGCAGAAGACGGCATACGAGATTCGCCTTAGTCTCGTGGGCTCGG
i702	CAAGCAGAAGACGGCATACGAGATCTAGTACGGTCTCGTGGGCTCGG
i703	CAAGCAGAAGACGGCATACGAGATTTCTGCCTGTCTCGTGGGCTCGG
i704	CAAGCAGAAGACGGCATACGAGATGCTCAGGAGTCTCGTGGGCTCGG
i705	CAAGCAGAAGACGGCATACGAGATAGGAGTCCGTCTCGTGGGCTCGG
i706	CAAGCAGAAGACGGCATACGAGATCATGCCTAGTCTCGTGGGCTCGG
i707	CAAGCAGAAGACGGCATACGAGATGTAGAGAGGTCTCGTGGGCTCGG
i708	CAAGCAGAAGACGGCATACGAGATCCTCTCTGGTCTCGTGGGCTCGG
i709	CAAGCAGAAGACGGCATACGAGATAGCGTAGCGTCTCGTGGGCTCGG
i710	CAAGCAGAAGACGGCATACGAGATCAGCCTCGGTCTCGTGGGCTCGG
i711	CAAGCAGAAGACGGCATACGAGATTGCCTCTTGTCTCGTGGGCTCGG
i712	CAAGCAGAAGACGGCATACGAGATTCCTCTACGTCTCGTGGGCTCGG
i501	AATGATACGGCGACCACCGAGATCTACACTAGATCGCTCGTCGGCAGCGTC
i502	AATGATACGGCGACCACCGAGATCTACACCTCTCTATTCGTCGGCAGCGTC
i503	AATGATACGGCGACCACCGAGATCTACACTATCCTCTTCGTCGGCAGCGTC
i504	AATGATACGGCGACCACCGAGATCTACACAGAGTAGATCGTCGGCAGCGTC
i505	AATGATACGGCGACCACCGAGATCTACACGTAAGGAGTCGTCGGCAGCGTC
i506	AATGATACGGCGACCACCGAGATCTACACACTGCATATCGTCGGCAGCGTC
i507	AATGATACGGCGACCACCGAGATCTACACAAGGAGTATCGTCGGCAGCGTC
i508	AATGATACGGCGACCACCGAGATCTACACCTAAGCCTTCGTCGGCAGCGTC
