# Supplementary material for: The web-based multiplex PCR primer design software Ultiplex and the associated experimental workflow: up to 100- plex multiplicity
Source: BMC Genomics. 2021 Nov 18;22:835. doi: 10.1186/s12864-021-08149-1 (PMC8600765; doi:10.1186/s12864-021-08149-1)
Supplement: Supplementary file 5 — Additional file 5. [file 12864_2021_8149_MOESM5_ESM.xls]

## Sheet: double
	Original_reads	Double_reads	Original_reads_percentage	Double_reads_percentage
rs267607850	8	366	1.34633e-05	8.05071e-05
rs63751299	22	1187	3.70242e-05	0.000261098
rs1650697	70	2977	0.000117804	0.000654835
rs151264360	59	1912	9.92922e-05	0.000420573
rs61758845	17	735	2.86096e-05	0.000161674
rs137854569	80	2268	0.000134633	0.00049888
rs63751315	24	784	4.039e-05	0.000172452
rs4646	3	380	5.04875e-06	8.35866e-05
EPHA5	15	304	2.52438e-05	6.68693e-05
FAT1	35	1168	5.89021e-05	0.000256919
rs11942466	9	119	1.51463e-05	2.61758e-05
TBK1	41	2111	6.89996e-05	0.000464345
rs267607962	64	2765	0.000107707	0.000608202
rs587776706	30	2718	5.04875e-05	0.000597864
