# Supplementary material for: The web-based multiplex PCR primer design software Ultiplex and the associated experimental workflow: up to 100- plex multiplicity
Source: BMC Genomics. 2021 Nov 18;22:835. doi: 10.1186/s12864-021-08149-1 (PMC8600765; doi:10.1186/s12864-021-08149-1)
Supplement: Supplementary file 6 — Additional file 6. [file 12864_2021_8149_MOESM6_ESM.xls]

## Sheet: rs267608048
	PRIMER_PAIR_PENALTY	PRIMER_LEFT_PENALTY	PRIMER_RIGHT_PENALTY	PRIMER_LEFT_SEQUENCE	PRIMER_RIGHT_SEQUENCE	PRIMER_LEFT	PRIMER_RIGHT	PRIMER_LEFT_TM	PRIMER_RIGHT_TM	PRIMER_LEFT_GC_PERCENT	PRIMER_RIGHT_GC_PERCENT	PRIMER_LEFT_SELF_ANY_TH	PRIMER_RIGHT_SELF_ANY_TH	PRIMER_LEFT_SELF_END_TH	PRIMER_RIGHT_SELF_END_TH	PRIMER_LEFT_HAIRPIN_TH	PRIMER_RIGHT_HAIRPIN_TH	PRIMER_LEFT_END_STABILITY	PRIMER_RIGHT_END_STABILITY	PRIMER_PAIR_COMPL_ANY_TH	PRIMER_PAIR_COMPL_END_TH	PRIMER_PAIR_PRODUCT_SIZE	TARGET	PRIMER_PAIR_NAME	PRODUCT_OLIGO	chr	chrStart	chrEnd	area_chrStart	area_chrEnd	blastnum
rs267608048-PRIMER_PAIR_0	0.0716698	0.0381657	0.0335041	TTTCCTTGCCTGGCAGGTAG	TCTTCCGCTTTCGAGCAACT	(157, 20)	(449, 20)	59.9618	59.9665	55	50	32.7974	0	27.2152	0	40.6134	38.1029	3.18	3.16	0	0	293	rs267608048	PRIMER_PAIR_0	TTTCCTTGCCTGGCAGGTAGGCACAACTTACGTAACAGATAAGAGTGAAGAAGATAATGAAATTGAGAGTGAAGAGGAAGTACAGCCTAAGACACAAGGATCTAGGCGAAGTAGCCGCCAAATAAAAAAACGAAGGGTCATATCAGATTCTGAGAGTGACATTGGTGGCTCTGATGTGGAATTTAAGCCAGACACTAAGGAGGAAGGAAGCAGTGATGAAATAAGCAGTGGAGTGGGGGATAGTGAGAGTGAAGGCCTGAACAGCCCTGTCAAAGTTGCTCGAAAGCGGAAGA	chr2	47798738	47798738	47798437	47799038	18846
rs267608048-PRIMER_PAIR_2	0.0741878	0.0381657	0.0360222	TTTCCTTGCCTGGCAGGTAG	GCTGTTCAGGCCTTCACTCT	(157, 20)	(421, 20)	59.9618	59.964	55	55	32.7974	0	27.2152	0	40.6134	0	3.18	3.24	19.1243	5.25534	265	rs267608048	PRIMER_PAIR_2	TTTCCTTGCCTGGCAGGTAGGCACAACTTACGTAACAGATAAGAGTGAAGAAGATAATGAAATTGAGAGTGAAGAGGAAGTACAGCCTAAGACACAAGGATCTAGGCGAAGTAGCCGCCAAATAAAAAAACGAAGGGTCATATCAGATTCTGAGAGTGACATTGGTGGCTCTGATGTGGAATTTAAGCCAGACACTAAGGAGGAAGGAAGCAGTGATGAAATAAGCAGTGGAGTGGGGGATAGTGAGAGTGAAGGCCTGAACAGC	chr2	47798738	47798738	47798437	47799038	30726
rs267608048-PRIMER_PAIR_7	0.355326	0.0381657	0.31716	TTTCCTTGCCTGGCAGGTAG	TTCTCTTCCGCTTTCGAGCA	(157, 20)	(452, 20)	59.9618	59.6828	55	50	32.7974	0	27.2152	0	40.6134	38.1029	3.18	4.26	0	0	296	rs267608048	PRIMER_PAIR_7	TTTCCTTGCCTGGCAGGTAGGCACAACTTACGTAACAGATAAGAGTGAAGAAGATAATGAAATTGAGAGTGAAGAGGAAGTACAGCCTAAGACACAAGGATCTAGGCGAAGTAGCCGCCAAATAAAAAAACGAAGGGTCATATCAGATTCTGAGAGTGACATTGGTGGCTCTGATGTGGAATTTAAGCCAGACACTAAGGAGGAAGGAAGCAGTGATGAAATAAGCAGTGGAGTGGGGGATAGTGAGAGTGAAGGCCTGAACAGCCCTGTCAAAGTTGCTCGAAAGCGGAAGAGAA	chr2	47798738	47798738	47798437	47799038	18936
rs267608048-PRIMER_PAIR_12	0.568237	0.251077	0.31716	ACTCTTTCCTTGCCTGGCAG	TCTCTTCCGCTTTCGAGCAA	(153, 20)	(451, 20)	60.2511	59.6828	55	50	22.1652	0	15.2204	0	40.6134	38.1029	4.85	3.91	0	0	299	rs267608048	PRIMER_PAIR_12	ACTCTTTCCTTGCCTGGCAGGTAGGCACAACTTACGTAACAGATAAGAGTGAAGAAGATAATGAAATTGAGAGTGAAGAGGAAGTACAGCCTAAGACACAAGGATCTAGGCGAAGTAGCCGCCAAATAAAAAAACGAAGGGTCATATCAGATTCTGAGAGTGACATTGGTGGCTCTGATGTGGAATTTAAGCCAGACACTAAGGAGGAAGGAAGCAGTGATGAAATAAGCAGTGGAGTGGGGGATAGTGAGAGTGAAGGCCTGAACAGCCCTGTCAAAGTTGCTCGAAAGCGGAAGAGA	chr2	47798738	47798738	47798437	47799038	31320
rs267608048-PRIMER_PAIR_22	0.784825	0.0381657	0.746659	CTTTCCTTGCCTGGCAGGTA	GCAACTTTGACAGGGCTGTT	(156, 20)	(435, 20)	59.9618	59.2533	55	50	32.7974	0	27.4486	0	40.6134	45.0456	3.08	3.16	0	0	280	rs267608048	PRIMER_PAIR_22	CTTTCCTTGCCTGGCAGGTAGGCACAACTTACGTAACAGATAAGAGTGAAGAAGATAATGAAATTGAGAGTGAAGAGGAAGTACAGCCTAAGACACAAGGATCTAGGCGAAGTAGCCGCCAAATAAAAAAACGAAGGGTCATATCAGATTCTGAGAGTGACATTGGTGGCTCTGATGTGGAATTTAAGCCAGACACTAAGGAGGAAGGAAGCAGTGATGAAATAAGCAGTGGAGTGGGGGATAGTGAGAGTGAAGGCCTGAACAGCCCTGTCAAAGTTGC	chr2	47798738	47798738	47798437	47799038	25614
rs267608048-PRIMER_PAIR_26	0.861522	0.0381657	0.823356	TTTCCTTGCCTGGCAGGTAG	TTTGACAGGGCTGTTCAGGC	(157, 20)	(430, 20)	59.9618	60.8234	55	55	32.7974	16.3103	27.2152	16.3103	40.6134	45.0456	3.18	4.85	17.4461	17.4461	274	rs267608048	PRIMER_PAIR_26	TTTCCTTGCCTGGCAGGTAGGCACAACTTACGTAACAGATAAGAGTGAAGAAGATAATGAAATTGAGAGTGAAGAGGAAGTACAGCCTAAGACACAAGGATCTAGGCGAAGTAGCCGCCAAATAAAAAAACGAAGGGTCATATCAGATTCTGAGAGTGACATTGGTGGCTCTGATGTGGAATTTAAGCCAGACACTAAGGAGGAAGGAAGCAGTGATGAAATAAGCAGTGGAGTGGGGGATAGTGAGAGTGAAGGCCTGAACAGCCCTGTCAAA	chr2	47798738	47798738	47798437	47799038	31104
rs267608048-PRIMER_PAIR_39	0.997862	0.964358	0.0335041	CTCTTTCCTTGCCTGGCAGG	TCTTCCGCTTTCGAGCAACT	(154, 20)	(449, 20)	60.9644	59.9665	60	50	29.4364	0	29.4364	0	40.6134	38.1029	4.85	3.16	0	0	296	rs267608048	PRIMER_PAIR_39	CTCTTTCCTTGCCTGGCAGGTAGGCACAACTTACGTAACAGATAAGAGTGAAGAAGATAATGAAATTGAGAGTGAAGAGGAAGTACAGCCTAAGACACAAGGATCTAGGCGAAGTAGCCGCCAAATAAAAAAACGAAGGGTCATATCAGATTCTGAGAGTGACATTGGTGGCTCTGATGTGGAATTTAAGCCAGACACTAAGGAGGAAGGAAGCAGTGATGAAATAAGCAGTGGAGTGGGGGATAGTGAGAGTGAAGGCCTGAACAGCCCTGTCAAAGTTGCTCGAAAGCGGAAGA	chr2	47798738	47798738	47798437	47799038	29196
rs267608048-PRIMER_PAIR_45	1.04214	0.0381657	1.00397	TTTCCTTGCCTGGCAGGTAG	CGCTTTCGAGCAACTTTGACA	(157, 20)	(444, 21)	59.9618	60.004	55	47.619	32.7974	0	27.2152	0	40.6134	38.1029	3.18	3.58	0	0	288	rs267608048	PRIMER_PAIR_45	TTTCCTTGCCTGGCAGGTAGGCACAACTTACGTAACAGATAAGAGTGAAGAAGATAATGAAATTGAGAGTGAAGAGGAAGTACAGCCTAAGACACAAGGATCTAGGCGAAGTAGCCGCCAAATAAAAAAACGAAGGGTCATATCAGATTCTGAGAGTGACATTGGTGGCTCTGATGTGGAATTTAAGCCAGACACTAAGGAGGAAGGAAGCAGTGATGAAATAAGCAGTGGAGTGGGGGATAGTGAGAGTGAAGGCCTGAACAGCCCTGTCAAAGTTGCTCGAAAGCG	chr2	47798738	47798738	47798437	47799038	20790
rs267608048-PRIMER_PAIR_53	1.10098	0.0381657	1.06281	CTTTCCTTGCCTGGCAGGTA	ACTCTCACTATCCCCCACTCC	(156, 20)	(406, 21)	59.9618	60.0628	55	57.1429	32.7974	0	27.4486	0	40.6134	0	3.08	3.85	0	0	251	rs267608048	PRIMER_PAIR_53	CTTTCCTTGCCTGGCAGGTAGGCACAACTTACGTAACAGATAAGAGTGAAGAAGATAATGAAATTGAGAGTGAAGAGGAAGTACAGCCTAAGACACAAGGATCTAGGCGAAGTAGCCGCCAAATAAAAAAACGAAGGGTCATATCAGATTCTGAGAGTGACATTGGTGGCTCTGATGTGGAATTTAAGCCAGACACTAAGGAGGAAGGAAGCAGTGATGAAATAAGCAGTGGAGTGGGGGATAGTGAGAGT	chr2	47798738	47798738	47798437	47799038	31842
rs267608048-PRIMER_PAIR_60	1.10502	0.0381657	1.06686	TTTCCTTGCCTGGCAGGTAG	ATTCTCTTCCGCTTTCGAGCA	(157, 20)	(453, 21)	59.9618	60.0669	55	47.619	32.7974	0	27.2152	0	40.6134	38.1029	3.18	4.26	0	0	297	rs267608048	PRIMER_PAIR_60	TTTCCTTGCCTGGCAGGTAGGCACAACTTACGTAACAGATAAGAGTGAAGAAGATAATGAAATTGAGAGTGAAGAGGAAGTACAGCCTAAGACACAAGGATCTAGGCGAAGTAGCCGCCAAATAAAAAAACGAAGGGTCATATCAGATTCTGAGAGTGACATTGGTGGCTCTGATGTGGAATTTAAGCCAGACACTAAGGAGGAAGGAAGCAGTGATGAAATAAGCAGTGGAGTGGGGGATAGTGAGAGTGAAGGCCTGAACAGCCCTGTCAAAGTTGCTCGAAAGCGGAAGAGAAT	chr2	47798738	47798738	47798437	47799038	19026
rs267608048-PRIMER_PAIR_62	1.10892	0.0381657	1.07076	TTTCCTTGCCTGGCAGGTAG	TGTTCAGGCCTTCACTCTCAC	(157, 20)	(419, 21)	59.9618	59.9292	55	52.381	32.7974	0	27.2152	0	40.6134	0	3.18	3.51	7.24279	7.18594	263	rs267608048	PRIMER_PAIR_62	TTTCCTTGCCTGGCAGGTAGGCACAACTTACGTAACAGATAAGAGTGAAGAAGATAATGAAATTGAGAGTGAAGAGGAAGTACAGCCTAAGACACAAGGATCTAGGCGAAGTAGCCGCCAAATAAAAAAACGAAGGGTCATATCAGATTCTGAGAGTGACATTGGTGGCTCTGATGTGGAATTTAAGCCAGACACTAAGGAGGAAGGAAGCAGTGATGAAATAAGCAGTGGAGTGGGGGATAGTGAGAGTGAAGGCCTGAACA	chr2	47798738	47798738	47798437	47799038	35262
rs267608048-PRIMER_PAIR_64	1.10899	1.07548	0.0335041	TCTTTCCTTGCCTGGCAGG	TCTTCCGCTTTCGAGCAACT	(155, 19)	(449, 20)	59.9245	59.9665	57.8947	50	29.4364	0	29.4364	0	40.6134	38.1029	4.85	3.16	0	0	295	rs267608048	PRIMER_PAIR_64	TCTTTCCTTGCCTGGCAGGTAGGCACAACTTACGTAACAGATAAGAGTGAAGAAGATAATGAAATTGAGAGTGAAGAGGAAGTACAGCCTAAGACACAAGGATCTAGGCGAAGTAGCCGCCAAATAAAAAAACGAAGGGTCATATCAGATTCTGAGAGTGACATTGGTGGCTCTGATGTGGAATTTAAGCCAGACACTAAGGAGGAAGGAAGCAGTGATGAAATAAGCAGTGGAGTGGGGGATAGTGAGAGTGAAGGCCTGAACAGCCCTGTCAAAGTTGCTCGAAAGCGGAAGA	chr2	47798738	47798738	47798437	47799038	27504
rs267608048-PRIMER_PAIR_68	1.11206	0.0381657	1.0739	CTTTCCTTGCCTGGCAGGTA	GGCTGTTCAGGCCTTCACT	(156, 20)	(422, 19)	59.9618	59.9261	55	57.8947	32.7974	0	27.4486	0	40.6134	45.5706	3.08	3.41	19.1243	0	267	rs267608048	PRIMER_PAIR_68	CTTTCCTTGCCTGGCAGGTAGGCACAACTTACGTAACAGATAAGAGTGAAGAAGATAATGAAATTGAGAGTGAAGAGGAAGTACAGCCTAAGACACAAGGATCTAGGCGAAGTAGCCGCCAAATAAAAAAACGAAGGGTCATATCAGATTCTGAGAGTGACATTGGTGGCTCTGATGTGGAATTTAAGCCAGACACTAAGGAGGAAGGAAGCAGTGATGAAATAAGCAGTGGAGTGGGGGATAGTGAGAGTGAAGGCCTGAACAGCC	chr2	47798738	47798738	47798437	47799038	29556
rs267608048-PRIMER_PAIR_71	1.13578	0.251077	0.884704	ACTCTTTCCTTGCCTGGCAG	TCGAGCAACTTTGACAGGGC	(153, 20)	(439, 20)	60.2511	60.8847	55	55	22.1652	0	15.2204	0	40.6134	0	4.85	5.19	0	0	287	rs267608048	PRIMER_PAIR_71	ACTCTTTCCTTGCCTGGCAGGTAGGCACAACTTACGTAACAGATAAGAGTGAAGAAGATAATGAAATTGAGAGTGAAGAGGAAGTACAGCCTAAGACACAAGGATCTAGGCGAAGTAGCCGCCAAATAAAAAAACGAAGGGTCATATCAGATTCTGAGAGTGACATTGGTGGCTCTGATGTGGAATTTAAGCCAGACACTAAGGAGGAAGGAAGCAGTGATGAAATAAGCAGTGGAGTGGGGGATAGTGAGAGTGAAGGCCTGAACAGCCCTGTCAAAGTTGCTCGA	chr2	47798738	47798738	47798437	47799038	35442
rs267608048-PRIMER_PAIR_81	1.26641	0.0381657	1.22825	TTTCCTTGCCTGGCAGGTAG	TTGACAGGGCTGTTCAGGC	(157, 20)	(429, 19)	59.9618	60.2282	55	57.8947	32.7974	16.3103	27.2152	16.3103	40.6134	45.0456	3.18	4.85	17.4461	17.4461	273	rs267608048	PRIMER_PAIR_81	TTTCCTTGCCTGGCAGGTAGGCACAACTTACGTAACAGATAAGAGTGAAGAAGATAATGAAATTGAGAGTGAAGAGGAAGTACAGCCTAAGACACAAGGATCTAGGCGAAGTAGCCGCCAAATAAAAAAACGAAGGGTCATATCAGATTCTGAGAGTGACATTGGTGGCTCTGATGTGGAATTTAAGCCAGACACTAAGGAGGAAGGAAGCAGTGATGAAATAAGCAGTGGAGTGGGGGATAGTGAGAGTGAAGGCCTGAACAGCCCTGTCAA	chr2	47798738	47798738	47798437	47799038	30888
rs267608048-PRIMER_PAIR_95	1.31389	0.251077	1.06281	ACTCTTTCCTTGCCTGGCAG	ACTCTCACTATCCCCCACTCC	(153, 20)	(406, 21)	60.2511	60.0628	55	57.1429	22.1652	0	15.2204	0	40.6134	0	4.85	3.85	0	0	254	rs267608048	PRIMER_PAIR_95	ACTCTTTCCTTGCCTGGCAGGTAGGCACAACTTACGTAACAGATAAGAGTGAAGAAGATAATGAAATTGAGAGTGAAGAGGAAGTACAGCCTAAGACACAAGGATCTAGGCGAAGTAGCCGCCAAATAAAAAAACGAAGGGTCATATCAGATTCTGAGAGTGACATTGGTGGCTCTGATGTGGAATTTAAGCCAGACACTAAGGAGGAAGGAAGCAGTGATGAAATAAGCAGTGGAGTGGGGGATAGTGAGAGT	chr2	47798738	47798738	47798437	47799038	45846
rs267608048-PRIMER_PAIR_97	1.32074	1.00358	0.31716	TACTCTTTCCTTGCCTGGCAG	TCTCTTCCGCTTTCGAGCAA	(152, 21)	(451, 20)	59.9964	59.6828	52.381	50	22.1652	0	15.2204	0	40.6134	38.1029	4.85	3.91	0	0	300	rs267608048	PRIMER_PAIR_97	TACTCTTTCCTTGCCTGGCAGGTAGGCACAACTTACGTAACAGATAAGAGTGAAGAAGATAATGAAATTGAGAGTGAAGAGGAAGTACAGCCTAAGACACAAGGATCTAGGCGAAGTAGCCGCCAAATAAAAAAACGAAGGGTCATATCAGATTCTGAGAGTGACATTGGTGGCTCTGATGTGGAATTTAAGCCAGACACTAAGGAGGAAGGAAGCAGTGATGAAATAAGCAGTGGAGTGGGGGATAGTGAGAGTGAAGGCCTGAACAGCCCTGTCAAAGTTGCTCGAAAGCGGAAGAGA	chr2	47798738	47798738	47798437	47799038	31716
rs267608048-PRIMER_PAIR_99	1.32497	0.251077	1.0739	ACTCTTTCCTTGCCTGGCAG	GGCTGTTCAGGCCTTCACT	(153, 20)	(422, 19)	60.2511	59.9261	55	57.8947	22.1652	0	15.2204	0	40.6134	45.5706	4.85	3.41	16.6836	16.6836	270	rs267608048	PRIMER_PAIR_99	ACTCTTTCCTTGCCTGGCAGGTAGGCACAACTTACGTAACAGATAAGAGTGAAGAAGATAATGAAATTGAGAGTGAAGAGGAAGTACAGCCTAAGACACAAGGATCTAGGCGAAGTAGCCGCCAAATAAAAAAACGAAGGGTCATATCAGATTCTGAGAGTGACATTGGTGGCTCTGATGTGGAATTTAAGCCAGACACTAAGGAGGAAGGAAGCAGTGATGAAATAAGCAGTGGAGTGGGGGATAGTGAGAGTGAAGGCCTGAACAGCC	chr2	47798738	47798738	47798437	47799038	43560
rs267608048-PRIMER_PAIR_120	1.45272	0.0381657	1.41455	TTTCCTTGCCTGGCAGGTAG	GCCTTCACTCTCACTATCCCC	(157, 20)	(412, 21)	59.9618	59.5855	55	57.1429	32.7974	0	27.2152	0	40.6134	0	3.18	4.81	0	0	256	rs267608048	PRIMER_PAIR_120	TTTCCTTGCCTGGCAGGTAGGCACAACTTACGTAACAGATAAGAGTGAAGAAGATAATGAAATTGAGAGTGAAGAGGAAGTACAGCCTAAGACACAAGGATCTAGGCGAAGTAGCCGCCAAATAAAAAAACGAAGGGTCATATCAGATTCTGAGAGTGACATTGGTGGCTCTGATGTGGAATTTAAGCCAGACACTAAGGAGGAAGGAAGCAGTGATGAAATAAGCAGTGGAGTGGGGGATAGTGAGAGTGAAGGC	chr2	47798738	47798738	47798437	47799038	26370
rs267608048-PRIMER_PAIR_137	1.51536	0.251077	1.26429	ACTCTTTCCTTGCCTGGCAG	CTTCCGCTTTCGAGCAACTTT	(153, 20)	(448, 21)	60.2511	59.7357	55	47.619	22.1652	0	15.2204	0	40.6134	38.1029	4.85	2.66	0	0	296	rs267608048	PRIMER_PAIR_137	ACTCTTTCCTTGCCTGGCAGGTAGGCACAACTTACGTAACAGATAAGAGTGAAGAAGATAATGAAATTGAGAGTGAAGAGGAAGTACAGCCTAAGACACAAGGATCTAGGCGAAGTAGCCGCCAAATAAAAAAACGAAGGGTCATATCAGATTCTGAGAGTGACATTGGTGGCTCTGATGTGGAATTTAAGCCAGACACTAAGGAGGAAGGAAGCAGTGATGAAATAAGCAGTGGAGTGGGGGATAGTGAGAGTGAAGGCCTGAACAGCCCTGTCAAAGTTGCTCGAAAGCGGAAG	chr2	47798738	47798738	47798437	47799038	31986
rs267608048-PRIMER_PAIR_141	1.5167	1.07633	0.440371	GCAGGTAGGCACAACTTACG	CTCTTCCGCTTTCGAGCAAC	(169, 20)	(450, 20)	58.9237	59.5596	55	55	0	0	0	0	0	38.1029	3.18	4.17	0	0	282	rs267608048	PRIMER_PAIR_141	GCAGGTAGGCACAACTTACGTAACAGATAAGAGTGAAGAAGATAATGAAATTGAGAGTGAAGAGGAAGTACAGCCTAAGACACAAGGATCTAGGCGAAGTAGCCGCCAAATAAAAAAACGAAGGGTCATATCAGATTCTGAGAGTGACATTGGTGGCTCTGATGTGGAATTTAAGCCAGACACTAAGGAGGAAGGAAGCAGTGATGAAATAAGCAGTGGAGTGGGGGATAGTGAGAGTGAAGGCCTGAACAGCCCTGTCAAAGTTGCTCGAAAGCGGAAGAG	chr2	47798738	47798738	47798437	47799038	1710
rs267608048-PRIMER_PAIR_143	1.52117	0.251077	1.27009	ACTCTTTCCTTGCCTGGCAG	TTCTCTTCCGCTTTCGAGCAA	(153, 20)	(452, 21)	60.2511	60.2701	55	47.619	22.1652	0	15.2204	0	40.6134	38.1029	4.85	3.91	0	0	300	rs267608048	PRIMER_PAIR_143	ACTCTTTCCTTGCCTGGCAGGTAGGCACAACTTACGTAACAGATAAGAGTGAAGAAGATAATGAAATTGAGAGTGAAGAGGAAGTACAGCCTAAGACACAAGGATCTAGGCGAAGTAGCCGCCAAATAAAAAAACGAAGGGTCATATCAGATTCTGAGAGTGACATTGGTGGCTCTGATGTGGAATTTAAGCCAGACACTAAGGAGGAAGGAAGCAGTGATGAAATAAGCAGTGGAGTGGGGGATAGTGAGAGTGAAGGCCTGAACAGCCCTGTCAAAGTTGCTCGAAAGCGGAAGAGAA	chr2	47798738	47798738	47798437	47799038	31446
rs267608048-PRIMER_PAIR_150	1.55628	0.251077	1.3052	ACTCTTTCCTTGCCTGGCAG	TTCCGCTTTCGAGCAACTTT	(153, 20)	(447, 20)	60.2511	58.6948	55	45	22.1652	0	15.2204	0	40.6134	38.1029	4.85	2.66	0	0	295	rs267608048	PRIMER_PAIR_150	ACTCTTTCCTTGCCTGGCAGGTAGGCACAACTTACGTAACAGATAAGAGTGAAGAAGATAATGAAATTGAGAGTGAAGAGGAAGTACAGCCTAAGACACAAGGATCTAGGCGAAGTAGCCGCCAAATAAAAAAACGAAGGGTCATATCAGATTCTGAGAGTGACATTGGTGGCTCTGATGTGGAATTTAAGCCAGACACTAAGGAGGAAGGAAGCAGTGATGAAATAAGCAGTGGAGTGGGGGATAGTGAGAGTGAAGGCCTGAACAGCCCTGTCAAAGTTGCTCGAAAGCGGAA	chr2	47798738	47798738	47798437	47799038	31752
rs267608048-PRIMER_PAIR_182	1.66265	1.07633	0.586319	GCAGGTAGGCACAACTTACG	TCCGCTTTCGAGCAACTTTG	(169, 20)	(446, 20)	58.9237	59.4137	55	50	0	0	0	0	0	38.1029	3.18	2.77	0	0	278	rs267608048	PRIMER_PAIR_182	GCAGGTAGGCACAACTTACGTAACAGATAAGAGTGAAGAAGATAATGAAATTGAGAGTGAAGAGGAAGTACAGCCTAAGACACAAGGATCTAGGCGAAGTAGCCGCCAAATAAAAAAACGAAGGGTCATATCAGATTCTGAGAGTGACATTGGTGGCTCTGATGTGGAATTTAAGCCAGACACTAAGGAGGAAGGAAGCAGTGATGAAATAAGCAGTGGAGTGGGGGATAGTGAGAGTGAAGGCCTGAACAGCCCTGTCAAAGTTGCTCGAAAGCGGA	chr2	47798738	47798738	47798437	47799038	1854
rs267608048-PRIMER_PAIR_183	1.66563	0.251077	1.41455	ACTCTTTCCTTGCCTGGCAG	GCCTTCACTCTCACTATCCCC	(153, 20)	(412, 21)	60.2511	59.5855	55	57.1429	22.1652	0	15.2204	0	40.6134	0	4.85	4.81	0	0	260	rs267608048	PRIMER_PAIR_183	ACTCTTTCCTTGCCTGGCAGGTAGGCACAACTTACGTAACAGATAAGAGTGAAGAAGATAATGAAATTGAGAGTGAAGAGGAAGTACAGCCTAAGACACAAGGATCTAGGCGAAGTAGCCGCCAAATAAAAAAACGAAGGGTCATATCAGATTCTGAGAGTGACATTGGTGGCTCTGATGTGGAATTTAAGCCAGACACTAAGGAGGAAGGAAGCAGTGATGAAATAAGCAGTGGAGTGGGGGATAGTGAGAGTGAAGGC	chr2	47798738	47798738	47798437	47799038	38808
rs267608048-PRIMER_PAIR_202	1.71873	1.68522	0.0335041	TTCCTTGCCTGGCAGGTAG	TCTTCCGCTTTCGAGCAACT	(158, 19)	(449, 20)	59.3148	59.9665	57.8947	50	32.7974	0	27.2152	0	40.6134	38.1029	3.18	3.16	0	0	292	rs267608048	PRIMER_PAIR_202	TTCCTTGCCTGGCAGGTAGGCACAACTTACGTAACAGATAAGAGTGAAGAAGATAATGAAATTGAGAGTGAAGAGGAAGTACAGCCTAAGACACAAGGATCTAGGCGAAGTAGCCGCCAAATAAAAAAACGAAGGGTCATATCAGATTCTGAGAGTGACATTGGTGGCTCTGATGTGGAATTTAAGCCAGACACTAAGGAGGAAGGAAGCAGTGATGAAATAAGCAGTGGAGTGGGGGATAGTGAGAGTGAAGGCCTGAACAGCCCTGTCAAAGTTGCTCGAAAGCGGAAGA	chr2	47798738	47798738	47798437	47799038	18162
rs267608048-PRIMER_PAIR_204	1.72125	1.68522	0.0360222	TTCCTTGCCTGGCAGGTAG	GCTGTTCAGGCCTTCACTCT	(158, 19)	(421, 20)	59.3148	59.964	57.8947	55	32.7974	0	27.2152	0	40.6134	0	3.18	3.24	19.1243	5.25534	264	rs267608048	PRIMER_PAIR_204	TTCCTTGCCTGGCAGGTAGGCACAACTTACGTAACAGATAAGAGTGAAGAAGATAATGAAATTGAGAGTGAAGAGGAAGTACAGCCTAAGACACAAGGATCTAGGCGAAGTAGCCGCCAAATAAAAAAACGAAGGGTCATATCAGATTCTGAGAGTGACATTGGTGGCTCTGATGTGGAATTTAAGCCAGACACTAAGGAGGAAGGAAGCAGTGATGAAATAAGCAGTGGAGTGGGGGATAGTGAGAGTGAAGGCCTGAACAGC	chr2	47798738	47798738	47798437	47799038	30042
rs267608048-PRIMER_PAIR_206	1.72428	0.0381657	1.68612	CTTTCCTTGCCTGGCAGGTA	AGCAACTTTGACAGGGCTGTT	(156, 20)	(436, 21)	59.9618	60.6861	55	47.619	32.7974	0	27.4486	0	40.6134	45.0456	3.08	3.16	0	0	281	rs267608048	PRIMER_PAIR_206	CTTTCCTTGCCTGGCAGGTAGGCACAACTTACGTAACAGATAAGAGTGAAGAAGATAATGAAATTGAGAGTGAAGAGGAAGTACAGCCTAAGACACAAGGATCTAGGCGAAGTAGCCGCCAAATAAAAAAACGAAGGGTCATATCAGATTCTGAGAGTGACATTGGTGGCTCTGATGTGGAATTTAAGCCAGACACTAAGGAGGAAGGAAGCAGTGATGAAATAAGCAGTGGAGTGGGGGATAGTGAGAGTGAAGGCCTGAACAGCCCTGTCAAAGTTGCT	chr2	47798738	47798738	47798437	47799038	25902
rs267608048-PRIMER_PAIR_209	1.74898	0.0381657	1.71082	CTTTCCTTGCCTGGCAGGTA	CTCTCACTATCCCCCACTCC	(156, 20)	(405, 20)	59.9618	58.2892	55	60	32.7974	0	27.4486	0	40.6134	0	3.08	3.85	0	0	250	rs267608048	PRIMER_PAIR_209	CTTTCCTTGCCTGGCAGGTAGGCACAACTTACGTAACAGATAAGAGTGAAGAAGATAATGAAATTGAGAGTGAAGAGGAAGTACAGCCTAAGACACAAGGATCTAGGCGAAGTAGCCGCCAAATAAAAAAACGAAGGGTCATATCAGATTCTGAGAGTGACATTGGTGGCTCTGATGTGGAATTTAAGCCAGACACTAAGGAGGAAGGAAGCAGTGATGAAATAAGCAGTGGAGTGGGGGATAGTGAGAG	chr2	47798738	47798738	47798437	47799038	30294
rs267608048-PRIMER_PAIR_213	1.7574	1.01133	0.746063	GCGAAGTAGCCGCCAAATAA	TTGCTTGTTTGGTGGCTGAG	(262, 20)	(524, 20)	58.9887	59.2539	50	50	0	0	0	0	46.2247	0	1.4	3.35	30.9449	30.2607	263	rs267608048	PRIMER_PAIR_213	GCGAAGTAGCCGCCAAATAAAAAAACGAAGGGTCATATCAGATTCTGAGAGTGACATTGGTGGCTCTGATGTGGAATTTAAGCCAGACACTAAGGAGGAAGGAAGCAGTGATGAAATAAGCAGTGGAGTGGGGGATAGTGAGAGTGAAGGCCTGAACAGCCCTGTCAAAGTTGCTCGAAAGCGGAAGAGAATGGTGACTGGAAATGGCTCTCTTAAAAGGAAAAGCTCTAGGAAGGAAACGCCCTCAGCCACCAAACAAGCAA	chr2	47798738	47798738	47798437	47799038	21780
rs267608048-PRIMER_PAIR_216	1.76502	0.0381657	1.72685	TTTCCTTGCCTGGCAGGTAG	ACCATTCTCTTCCGCTTTCG	(157, 20)	(456, 20)	59.9618	58.2731	55	50	32.7974	0	27.2152	0	40.6134	0	3.18	3.46	0	0	300	rs267608048	PRIMER_PAIR_216	TTTCCTTGCCTGGCAGGTAGGCACAACTTACGTAACAGATAAGAGTGAAGAAGATAATGAAATTGAGAGTGAAGAGGAAGTACAGCCTAAGACACAAGGATCTAGGCGAAGTAGCCGCCAAATAAAAAAACGAAGGGTCATATCAGATTCTGAGAGTGACATTGGTGGCTCTGATGTGGAATTTAAGCCAGACACTAAGGAGGAAGGAAGCAGTGATGAAATAAGCAGTGGAGTGGGGGATAGTGAGAGTGAAGGCCTGAACAGCCCTGTCAAAGTTGCTCGAAAGCGGAAGAGAATGGT	chr2	47798738	47798738	47798437	47799038	20052
rs267608048-PRIMER_PAIR_218	1.76719	1.45003	0.31716	GGCAGGTAGGCACAACTTAC	TTCTCTTCCGCTTTCGAGCA	(168, 20)	(452, 20)	58.55	59.6828	55	50	0	0	0	0	43.5149	38.1029	2.34	4.26	0	0	285	rs267608048	PRIMER_PAIR_218	GGCAGGTAGGCACAACTTACGTAACAGATAAGAGTGAAGAAGATAATGAAATTGAGAGTGAAGAGGAAGTACAGCCTAAGACACAAGGATCTAGGCGAAGTAGCCGCCAAATAAAAAAACGAAGGGTCATATCAGATTCTGAGAGTGACATTGGTGGCTCTGATGTGGAATTTAAGCCAGACACTAAGGAGGAAGGAAGCAGTGATGAAATAAGCAGTGGAGTGGGGGATAGTGAGAGTGAAGGCCTGAACAGCCCTGTCAAAGTTGCTCGAAAGCGGAAGAGAA	chr2	47798738	47798738	47798437	47799038	5400
rs267608048-PRIMER_PAIR_222	1.81066	1.064	0.746659	TACTCTTTCCTTGCCTGGCA	GCAACTTTGACAGGGCTGTT	(152, 20)	(435, 20)	58.936	59.2533	50	50	19.3041	0	19.3041	0	36.4672	45.0456	4.92	3.16	0	0	284	rs267608048	PRIMER_PAIR_222	TACTCTTTCCTTGCCTGGCAGGTAGGCACAACTTACGTAACAGATAAGAGTGAAGAAGATAATGAAATTGAGAGTGAAGAGGAAGTACAGCCTAAGACACAAGGATCTAGGCGAAGTAGCCGCCAAATAAAAAAACGAAGGGTCATATCAGATTCTGAGAGTGACATTGGTGGCTCTGATGTGGAATTTAAGCCAGACACTAAGGAGGAAGGAAGCAGTGATGAAATAAGCAGTGGAGTGGGGGATAGTGAGAGTGAAGGCCTGAACAGCCCTGTCAAAGTTGC	chr2	47798738	47798738	47798437	47799038	30168
rs267608048-PRIMER_PAIR_224	1.81499	1.22868	0.586319	CTTTCCTTGCCTGGCAGGT	TCCGCTTTCGAGCAACTTTG	(156, 19)	(446, 20)	60.2287	59.4137	57.8947	50	32.7974	0	0	0	40.6134	38.1029	4	2.77	0	0	291	rs267608048	PRIMER_PAIR_224	CTTTCCTTGCCTGGCAGGTAGGCACAACTTACGTAACAGATAAGAGTGAAGAAGATAATGAAATTGAGAGTGAAGAGGAAGTACAGCCTAAGACACAAGGATCTAGGCGAAGTAGCCGCCAAATAAAAAAACGAAGGGTCATATCAGATTCTGAGAGTGACATTGGTGGCTCTGATGTGGAATTTAAGCCAGACACTAAGGAGGAAGGAAGCAGTGATGAAATAAGCAGTGGAGTGGGGGATAGTGAGAGTGAAGGCCTGAACAGCCCTGTCAAAGTTGCTCGAAAGCGGA	chr2	47798738	47798738	47798437	47799038	22536
rs267608048-PRIMER_PAIR_229	1.8275	0.251077	1.57642	ACTCTTTCCTTGCCTGGCAG	CGAGCAACTTTGACAGGGC	(153, 20)	(438, 19)	60.2511	59.4236	55	57.8947	22.1652	0	15.2204	0	40.6134	0	4.85	5.19	0	0	286	rs267608048	PRIMER_PAIR_229	ACTCTTTCCTTGCCTGGCAGGTAGGCACAACTTACGTAACAGATAAGAGTGAAGAAGATAATGAAATTGAGAGTGAAGAGGAAGTACAGCCTAAGACACAAGGATCTAGGCGAAGTAGCCGCCAAATAAAAAAACGAAGGGTCATATCAGATTCTGAGAGTGACATTGGTGGCTCTGATGTGGAATTTAAGCCAGACACTAAGGAGGAAGGAAGCAGTGATGAAATAAGCAGTGGAGTGGGGGATAGTGAGAGTGAAGGCCTGAACAGCCCTGTCAAAGTTGCTCG	chr2	47798738	47798738	47798437	47799038	35316
rs267608048-PRIMER_PAIR_233	1.84023	0.0381657	1.80207	TTTCCTTGCCTGGCAGGTAG	GTTCAGGCCTTCACTCTCAC	(157, 20)	(418, 20)	59.9618	58.1979	55	55	32.7974	0	27.2152	0	40.6134	0	3.18	3.51	7.24279	1.82037	262	rs267608048	PRIMER_PAIR_233	TTTCCTTGCCTGGCAGGTAGGCACAACTTACGTAACAGATAAGAGTGAAGAAGATAATGAAATTGAGAGTGAAGAGGAAGTACAGCCTAAGACACAAGGATCTAGGCGAAGTAGCCGCCAAATAAAAAAACGAAGGGTCATATCAGATTCTGAGAGTGACATTGGTGGCTCTGATGTGGAATTTAAGCCAGACACTAAGGAGGAAGGAAGCAGTGATGAAATAAGCAGTGGAGTGGGGGATAGTGAGAGTGAAGGCCTGAAC	chr2	47798738	47798738	47798437	47799038	34866
rs267608048-PRIMER_PAIR_250	1.88736	1.064	0.823356	TACTCTTTCCTTGCCTGGCA	TTTGACAGGGCTGTTCAGGC	(152, 20)	(430, 20)	58.936	60.8234	50	55	19.3041	16.3103	19.3041	16.3103	36.4672	45.0456	4.92	4.85	4.12512	4.12512	279	rs267608048	PRIMER_PAIR_250	TACTCTTTCCTTGCCTGGCAGGTAGGCACAACTTACGTAACAGATAAGAGTGAAGAAGATAATGAAATTGAGAGTGAAGAGGAAGTACAGCCTAAGACACAAGGATCTAGGCGAAGTAGCCGCCAAATAAAAAAACGAAGGGTCATATCAGATTCTGAGAGTGACATTGGTGGCTCTGATGTGGAATTTAAGCCAGACACTAAGGAGGAAGGAAGCAGTGATGAAATAAGCAGTGGAGTGGGGGATAGTGAGAGTGAAGGCCTGAACAGCCCTGTCAAA	chr2	47798738	47798738	47798437	47799038	34092
rs267608048-PRIMER_PAIR_252	1.88828	1.00358	0.884704	TACTCTTTCCTTGCCTGGCAG	TCGAGCAACTTTGACAGGGC	(152, 21)	(439, 20)	59.9964	60.8847	52.381	55	22.1652	0	15.2204	0	40.6134	0	4.85	5.19	0	0	288	rs267608048	PRIMER_PAIR_252	TACTCTTTCCTTGCCTGGCAGGTAGGCACAACTTACGTAACAGATAAGAGTGAAGAAGATAATGAAATTGAGAGTGAAGAGGAAGTACAGCCTAAGACACAAGGATCTAGGCGAAGTAGCCGCCAAATAAAAAAACGAAGGGTCATATCAGATTCTGAGAGTGACATTGGTGGCTCTGATGTGGAATTTAAGCCAGACACTAAGGAGGAAGGAAGCAGTGATGAAATAAGCAGTGGAGTGGGGGATAGTGAGAGTGAAGGCCTGAACAGCCCTGTCAAAGTTGCTCGA	chr2	47798738	47798738	47798437	47799038	35838
rs267608048-PRIMER_PAIR_259	1.91141	0.251077	1.66033	ACTCTTTCCTTGCCTGGCAG	CCGCTTTCGAGCAACTTTGAC	(153, 20)	(445, 21)	60.2511	60.6603	55	52.381	22.1652	0	15.2204	0	40.6134	38.1029	4.85	3.18	0	0	293	rs267608048	PRIMER_PAIR_259	ACTCTTTCCTTGCCTGGCAGGTAGGCACAACTTACGTAACAGATAAGAGTGAAGAAGATAATGAAATTGAGAGTGAAGAGGAAGTACAGCCTAAGACACAAGGATCTAGGCGAAGTAGCCGCCAAATAAAAAAACGAAGGGTCATATCAGATTCTGAGAGTGACATTGGTGGCTCTGATGTGGAATTTAAGCCAGACACTAAGGAGGAAGGAAGCAGTGATGAAATAAGCAGTGGAGTGGGGGATAGTGAGAGTGAAGGCCTGAACAGCCCTGTCAAAGTTGCTCGAAAGCGG	chr2	47798738	47798738	47798437	47799038	32346
rs267608048-PRIMER_PAIR_260	1.91457	0.251077	1.66349	ACTCTTTCCTTGCCTGGCAG	CGCTTTCGAGCAACTTTGAC	(153, 20)	(444, 20)	60.2511	58.3365	55	50	22.1652	0	15.2204	0	40.6134	38.1029	4.85	3.18	0	0	292	rs267608048	PRIMER_PAIR_260	ACTCTTTCCTTGCCTGGCAGGTAGGCACAACTTACGTAACAGATAAGAGTGAAGAAGATAATGAAATTGAGAGTGAAGAGGAAGTACAGCCTAAGACACAAGGATCTAGGCGAAGTAGCCGCCAAATAAAAAAACGAAGGGTCATATCAGATTCTGAGAGTGACATTGGTGGCTCTGATGTGGAATTTAAGCCAGACACTAAGGAGGAAGGAAGCAGTGATGAAATAAGCAGTGGAGTGGGGGATAGTGAGAGTGAAGGCCTGAACAGCCCTGTCAAAGTTGCTCGAAAGCG	chr2	47798738	47798738	47798437	47799038	32292
rs267608048-PRIMER_PAIR_280	1.96189	0.251077	1.71082	ACTCTTTCCTTGCCTGGCAG	CTCTCACTATCCCCCACTCC	(153, 20)	(405, 20)	60.2511	58.2892	55	60	22.1652	0	15.2204	0	40.6134	0	4.85	3.85	0	0	253	rs267608048	PRIMER_PAIR_280	ACTCTTTCCTTGCCTGGCAGGTAGGCACAACTTACGTAACAGATAAGAGTGAAGAAGATAATGAAATTGAGAGTGAAGAGGAAGTACAGCCTAAGACACAAGGATCTAGGCGAAGTAGCCGCCAAATAAAAAAACGAAGGGTCATATCAGATTCTGAGAGTGACATTGGTGGCTCTGATGTGGAATTTAAGCCAGACACTAAGGAGGAAGGAAGCAGTGATGAAATAAGCAGTGGAGTGGGGGATAGTGAGAG	chr2	47798738	47798738	47798437	47799038	44298
rs267608048-PRIMER_PAIR_285	1.968	0.0381657	1.92984	CTTTCCTTGCCTGGCAGGTA	CCATTCTCTTCCGCTTTCGAG	(156, 20)	(455, 21)	59.9618	59.0702	55	52.381	32.7974	0	27.4486	0	40.6134	38.1029	3.08	4.04	0	0	300	rs267608048	PRIMER_PAIR_285	CTTTCCTTGCCTGGCAGGTAGGCACAACTTACGTAACAGATAAGAGTGAAGAAGATAATGAAATTGAGAGTGAAGAGGAAGTACAGCCTAAGACACAAGGATCTAGGCGAAGTAGCCGCCAAATAAAAAAACGAAGGGTCATATCAGATTCTGAGAGTGACATTGGTGGCTCTGATGTGGAATTTAAGCCAGACACTAAGGAGGAAGGAAGCAGTGATGAAATAAGCAGTGGAGTGGGGGATAGTGAGAGTGAAGGCCTGAACAGCCCTGTCAAAGTTGCTCGAAAGCGGAAGAGAATGG	chr2	47798738	47798738	47798437	47799038	17838
rs267608048-PRIMER_PAIR_290	1.97527	0.0381657	1.93711	TTTCCTTGCCTGGCAGGTAG	CTCTTCCGCTTTCGAGCAACT	(157, 20)	(450, 21)	59.9618	60.9371	55	52.381	32.7974	0	27.2152	0	40.6134	38.1029	3.18	3.16	0	0	294	rs267608048	PRIMER_PAIR_290	TTTCCTTGCCTGGCAGGTAGGCACAACTTACGTAACAGATAAGAGTGAAGAAGATAATGAAATTGAGAGTGAAGAGGAAGTACAGCCTAAGACACAAGGATCTAGGCGAAGTAGCCGCCAAATAAAAAAACGAAGGGTCATATCAGATTCTGAGAGTGACATTGGTGGCTCTGATGTGGAATTTAAGCCAGACACTAAGGAGGAAGGAAGCAGTGATGAAATAAGCAGTGGAGTGGGGGATAGTGAGAGTGAAGGCCTGAACAGCCCTGTCAAAGTTGCTCGAAAGCGGAAGAG	chr2	47798738	47798738	47798437	47799038	18954
rs267608048-PRIMER_PAIR_298	1.98587	1.95237	0.0335041	CTTTCCTTGCCTGGCAGGTAG	TCTTCCGCTTTCGAGCAACT	(156, 21)	(449, 20)	60.9524	59.9665	57.1429	50	32.7974	0	27.2152	0	40.6134	38.1029	3.18	3.16	0	0	294	rs267608048	PRIMER_PAIR_298	CTTTCCTTGCCTGGCAGGTAGGCACAACTTACGTAACAGATAAGAGTGAAGAAGATAATGAAATTGAGAGTGAAGAGGAAGTACAGCCTAAGACACAAGGATCTAGGCGAAGTAGCCGCCAAATAAAAAAACGAAGGGTCATATCAGATTCTGAGAGTGACATTGGTGGCTCTGATGTGGAATTTAAGCCAGACACTAAGGAGGAAGGAAGCAGTGATGAAATAAGCAGTGGAGTGGGGGATAGTGAGAGTGAAGGCCTGAACAGCCCTGTCAAAGTTGCTCGAAAGCGGAAGA	chr2	47798738	47798738	47798437	47799038	19494
rs267608048-PRIMER_PAIR_299	1.98839	1.95237	0.0360222	CTTTCCTTGCCTGGCAGGTAG	GCTGTTCAGGCCTTCACTCT	(156, 21)	(421, 20)	60.9524	59.964	57.1429	55	32.7974	0	27.2152	0	40.6134	0	3.18	3.24	19.1243	5.25534	266	rs267608048	PRIMER_PAIR_299	CTTTCCTTGCCTGGCAGGTAGGCACAACTTACGTAACAGATAAGAGTGAAGAAGATAATGAAATTGAGAGTGAAGAGGAAGTACAGCCTAAGACACAAGGATCTAGGCGAAGTAGCCGCCAAATAAAAAAACGAAGGGTCATATCAGATTCTGAGAGTGACATTGGTGGCTCTGATGTGGAATTTAAGCCAGACACTAAGGAGGAAGGAAGCAGTGATGAAATAAGCAGTGGAGTGGGGGATAGTGAGAGTGAAGGCCTGAACAGC	chr2	47798738	47798738	47798437	47799038	31374
rs267608048-PRIMER_PAIR_301	2.00238	1.68522	0.31716	TTCCTTGCCTGGCAGGTAG	TTCTCTTCCGCTTTCGAGCA	(158, 19)	(452, 20)	59.3148	59.6828	57.8947	50	32.7974	0	27.2152	0	40.6134	38.1029	3.18	4.26	0	0	295	rs267608048	PRIMER_PAIR_301	TTCCTTGCCTGGCAGGTAGGCACAACTTACGTAACAGATAAGAGTGAAGAAGATAATGAAATTGAGAGTGAAGAGGAAGTACAGCCTAAGACACAAGGATCTAGGCGAAGTAGCCGCCAAATAAAAAAACGAAGGGTCATATCAGATTCTGAGAGTGACATTGGTGGCTCTGATGTGGAATTTAAGCCAGACACTAAGGAGGAAGGAAGCAGTGATGAAATAAGCAGTGGAGTGGGGGATAGTGAGAGTGAAGGCCTGAACAGCCCTGTCAAAGTTGCTCGAAAGCGGAAGAGAA	chr2	47798738	47798738	47798437	47799038	18252
rs267608048-PRIMER_PAIR_302	2.00261	0.0381657	1.96445	TTTCCTTGCCTGGCAGGTAG	TCTCTTCCGCTTTCGAGCA	(157, 20)	(451, 19)	59.9618	59.0356	55	52.6316	32.7974	0	27.2152	0	40.6134	38.1029	3.18	4.26	0	0	295	rs267608048	PRIMER_PAIR_302	TTTCCTTGCCTGGCAGGTAGGCACAACTTACGTAACAGATAAGAGTGAAGAAGATAATGAAATTGAGAGTGAAGAGGAAGTACAGCCTAAGACACAAGGATCTAGGCGAAGTAGCCGCCAAATAAAAAAACGAAGGGTCATATCAGATTCTGAGAGTGACATTGGTGGCTCTGATGTGGAATTTAAGCCAGACACTAAGGAGGAAGGAAGCAGTGATGAAATAAGCAGTGGAGTGGGGGATAGTGAGAGTGAAGGCCTGAACAGCCCTGTCAAAGTTGCTCGAAAGCGGAAGAGA	chr2	47798738	47798738	47798437	47799038	18936
rs267608048-PRIMER_PAIR_307	2.01104	0.0381657	1.97287	CTTTCCTTGCCTGGCAGGTA	ACTTTGACAGGGCTGTTCAG	(156, 20)	(432, 20)	59.9618	58.0271	55	50	32.7974	0	27.4486	0	40.6134	45.0456	3.08	3.02	0	0	277	rs267608048	PRIMER_PAIR_307	CTTTCCTTGCCTGGCAGGTAGGCACAACTTACGTAACAGATAAGAGTGAAGAAGATAATGAAATTGAGAGTGAAGAGGAAGTACAGCCTAAGACACAAGGATCTAGGCGAAGTAGCCGCCAAATAAAAAAACGAAGGGTCATATCAGATTCTGAGAGTGACATTGGTGGCTCTGATGTGGAATTTAAGCCAGACACTAAGGAGGAAGGAAGCAGTGATGAAATAAGCAGTGGAGTGGGGGATAGTGAGAGTGAAGGCCTGAACAGCCCTGTCAAAGT	chr2	47798738	47798738	47798437	47799038	27630
rs267608048-PRIMER_PAIR_333	2.06639	1.00358	1.06281	TACTCTTTCCTTGCCTGGCAG	ACTCTCACTATCCCCCACTCC	(152, 21)	(406, 21)	59.9964	60.0628	52.381	57.1429	22.1652	0	15.2204	0	40.6134	0	4.85	3.85	0	0	255	rs267608048	PRIMER_PAIR_333	TACTCTTTCCTTGCCTGGCAGGTAGGCACAACTTACGTAACAGATAAGAGTGAAGAAGATAATGAAATTGAGAGTGAAGAGGAAGTACAGCCTAAGACACAAGGATCTAGGCGAAGTAGCCGCCAAATAAAAAAACGAAGGGTCATATCAGATTCTGAGAGTGACATTGGTGGCTCTGATGTGGAATTTAAGCCAGACACTAAGGAGGAAGGAAGCAGTGATGAAATAAGCAGTGGAGTGGGGGATAGTGAGAGT	chr2	47798738	47798738	47798437	47799038	46242
rs267608048-PRIMER_PAIR_340	2.07197	0.0381657	2.0338	CTTTCCTTGCCTGGCAGGTA	CAACTTTGACAGGGCTGTTCAG	(156, 20)	(434, 22)	59.9618	59.9662	55	50	32.7974	0	27.4486	0	40.6134	45.0456	3.08	3.02	0	0	279	rs267608048	PRIMER_PAIR_340	CTTTCCTTGCCTGGCAGGTAGGCACAACTTACGTAACAGATAAGAGTGAAGAAGATAATGAAATTGAGAGTGAAGAGGAAGTACAGCCTAAGACACAAGGATCTAGGCGAAGTAGCCGCCAAATAAAAAAACGAAGGGTCATATCAGATTCTGAGAGTGACATTGGTGGCTCTGATGTGGAATTTAAGCCAGACACTAAGGAGGAAGGAAGCAGTGATGAAATAAGCAGTGGAGTGGGGGATAGTGAGAGTGAAGGCCTGAACAGCCCTGTCAAAGTTG	chr2	47798738	47798738	47798437	47799038	27864
rs267608048-PRIMER_PAIR_346	2.07748	1.00358	1.0739	TACTCTTTCCTTGCCTGGCAG	GGCTGTTCAGGCCTTCACT	(152, 21)	(422, 19)	59.9964	59.9261	52.381	57.8947	22.1652	0	15.2204	0	40.6134	45.5706	4.85	3.41	16.6836	16.6836	271	rs267608048	PRIMER_PAIR_346	TACTCTTTCCTTGCCTGGCAGGTAGGCACAACTTACGTAACAGATAAGAGTGAAGAAGATAATGAAATTGAGAGTGAAGAGGAAGTACAGCCTAAGACACAAGGATCTAGGCGAAGTAGCCGCCAAATAAAAAAACGAAGGGTCATATCAGATTCTGAGAGTGACATTGGTGGCTCTGATGTGGAATTTAAGCCAGACACTAAGGAGGAAGGAAGCAGTGATGAAATAAGCAGTGGAGTGGGGGATAGTGAGAGTGAAGGCCTGAACAGCC	chr2	47798738	47798738	47798437	47799038	43956
rs267608048-PRIMER_PAIR_349	2.07923	1.07633	1.0029	GCAGGTAGGCACAACTTACG	TTCCGCTTTCGAGCAACTTTG	(169, 20)	(447, 21)	58.9237	60.0029	55	47.619	0	0	0	0	0	38.1029	3.18	2.77	0	0	279	rs267608048	PRIMER_PAIR_349	GCAGGTAGGCACAACTTACGTAACAGATAAGAGTGAAGAAGATAATGAAATTGAGAGTGAAGAGGAAGTACAGCCTAAGACACAAGGATCTAGGCGAAGTAGCCGCCAAATAAAAAAACGAAGGGTCATATCAGATTCTGAGAGTGACATTGGTGGCTCTGATGTGGAATTTAAGCCAGACACTAAGGAGGAAGGAAGCAGTGATGAAATAAGCAGTGGAGTGGGGGATAGTGAGAGTGAAGGCCTGAACAGCCCTGTCAAAGTTGCTCGAAAGCGGAA	chr2	47798738	47798738	47798437	47799038	1980
rs267608048-PRIMER_PAIR_361	2.11517	1.22868	0.88649	CTTTCCTTGCCTGGCAGGT	CGAGCAACTTTGACAGGGCT	(156, 19)	(438, 20)	60.2287	60.8865	57.8947	55	32.7974	0	0	0	40.6134	39.3085	4	5.19	0	1.61318	283	rs267608048	PRIMER_PAIR_361	CTTTCCTTGCCTGGCAGGTAGGCACAACTTACGTAACAGATAAGAGTGAAGAAGATAATGAAATTGAGAGTGAAGAGGAAGTACAGCCTAAGACACAAGGATCTAGGCGAAGTAGCCGCCAAATAAAAAAACGAAGGGTCATATCAGATTCTGAGAGTGACATTGGTGGCTCTGATGTGGAATTTAAGCCAGACACTAAGGAGGAAGGAAGCAGTGATGAAATAAGCAGTGGAGTGGGGGATAGTGAGAGTGAAGGCCTGAACAGCCCTGTCAAAGTTGCTCG	chr2	47798738	47798738	47798437	47799038	27846
rs267608048-PRIMER_PAIR_370	2.13476	1.064	1.07076	TACTCTTTCCTTGCCTGGCA	TGTTCAGGCCTTCACTCTCAC	(152, 20)	(419, 21)	58.936	59.9292	50	52.381	19.3041	0	19.3041	0	36.4672	0	4.92	3.51	7.24279	5.00831	268	rs267608048	PRIMER_PAIR_370	TACTCTTTCCTTGCCTGGCAGGTAGGCACAACTTACGTAACAGATAAGAGTGAAGAAGATAATGAAATTGAGAGTGAAGAGGAAGTACAGCCTAAGACACAAGGATCTAGGCGAAGTAGCCGCCAAATAAAAAAACGAAGGGTCATATCAGATTCTGAGAGTGACATTGGTGGCTCTGATGTGGAATTTAAGCCAGACACTAAGGAGGAAGGAAGCAGTGATGAAATAAGCAGTGGAGTGGGGGATAGTGAGAGTGAAGGCCTGAACA	chr2	47798738	47798738	47798437	47799038	38250
rs267608048-PRIMER_PAIR_375	2.14042	0.0381657	2.10225	CTTTCCTTGCCTGGCAGGTA	CAGGCCTTCACTCTCACTATCC	(156, 20)	(415, 22)	59.9618	59.8977	55	54.5455	32.7974	0	27.4486	0	40.6134	0	3.08	2.59	1.52068	5.65053	260	rs267608048	PRIMER_PAIR_375	CTTTCCTTGCCTGGCAGGTAGGCACAACTTACGTAACAGATAAGAGTGAAGAAGATAATGAAATTGAGAGTGAAGAGGAAGTACAGCCTAAGACACAAGGATCTAGGCGAAGTAGCCGCCAAATAAAAAAACGAAGGGTCATATCAGATTCTGAGAGTGACATTGGTGGCTCTGATGTGGAATTTAAGCCAGACACTAAGGAGGAAGGAAGCAGTGATGAAATAAGCAGTGGAGTGGGGGATAGTGAGAGTGAAGGCCTG	chr2	47798738	47798738	47798437	47799038	26352
rs267608048-PRIMER_PAIR_403	2.20235	1.60725	0.595095	GCAGGTAGGCACAACTTACGT	GAGCAACTTTGACAGGGCTG	(169, 21)	(437, 20)	60.6073	59.4049	52.381	55	0	0	0	0	0	37.3805	3.57	4.85	0	0	269	rs267608048	PRIMER_PAIR_403	GCAGGTAGGCACAACTTACGTAACAGATAAGAGTGAAGAAGATAATGAAATTGAGAGTGAAGAGGAAGTACAGCCTAAGACACAAGGATCTAGGCGAAGTAGCCGCCAAATAAAAAAACGAAGGGTCATATCAGATTCTGAGAGTGACATTGGTGGCTCTGATGTGGAATTTAAGCCAGACACTAAGGAGGAAGGAAGCAGTGATGAAATAAGCAGTGGAGTGGGGGATAGTGAGAGTGAAGGCCTGAACAGCCCTGTCAAAGTTGCTC	chr2	47798738	47798738	47798437	47799038	13176
rs267608048-PRIMER_PAIR_406	2.20643	0.964358	1.24208	CTCTTTCCTTGCCTGGCAGG	CTTTGACAGGGCTGTTCAGG	(154, 20)	(431, 20)	60.9644	58.7579	60	55	29.4364	1.96659	29.4364	0	40.6134	45.0456	4.85	3.86	0	7.37054	278	rs267608048	PRIMER_PAIR_406	CTCTTTCCTTGCCTGGCAGGTAGGCACAACTTACGTAACAGATAAGAGTGAAGAAGATAATGAAATTGAGAGTGAAGAGGAAGTACAGCCTAAGACACAAGGATCTAGGCGAAGTAGCCGCCAAATAAAAAAACGAAGGGTCATATCAGATTCTGAGAGTGACATTGGTGGCTCTGATGTGGAATTTAAGCCAGACACTAAGGAGGAAGGAAGCAGTGATGAAATAAGCAGTGGAGTGGGGGATAGTGAGAGTGAAGGCCTGAACAGCCCTGTCAAAG	chr2	47798738	47798738	47798437	47799038	41598
rs267608048-PRIMER_PAIR_419	2.23158	1.22868	1.0029	CTTTCCTTGCCTGGCAGGT	TTCCGCTTTCGAGCAACTTTG	(156, 19)	(447, 21)	60.2287	60.0029	57.8947	47.619	32.7974	0	0	0	40.6134	38.1029	4	2.77	0	0	292	rs267608048	PRIMER_PAIR_419	CTTTCCTTGCCTGGCAGGTAGGCACAACTTACGTAACAGATAAGAGTGAAGAAGATAATGAAATTGAGAGTGAAGAGGAAGTACAGCCTAAGACACAAGGATCTAGGCGAAGTAGCCGCCAAATAAAAAAACGAAGGGTCATATCAGATTCTGAGAGTGACATTGGTGGCTCTGATGTGGAATTTAAGCCAGACACTAAGGAGGAAGGAAGCAGTGATGAAATAAGCAGTGGAGTGGGGGATAGTGAGAGTGAAGGCCTGAACAGCCCTGTCAAAGTTGCTCGAAAGCGGAA	chr2	47798738	47798738	47798437	47799038	22662
rs267608048-PRIMER_PAIR_428	2.26787	1.00358	1.26429	TACTCTTTCCTTGCCTGGCAG	CTTCCGCTTTCGAGCAACTTT	(152, 21)	(448, 21)	59.9964	59.7357	52.381	47.619	22.1652	0	15.2204	0	40.6134	38.1029	4.85	2.66	0	0	297	rs267608048	PRIMER_PAIR_428	TACTCTTTCCTTGCCTGGCAGGTAGGCACAACTTACGTAACAGATAAGAGTGAAGAAGATAATGAAATTGAGAGTGAAGAGGAAGTACAGCCTAAGACACAAGGATCTAGGCGAAGTAGCCGCCAAATAAAAAAACGAAGGGTCATATCAGATTCTGAGAGTGACATTGGTGGCTCTGATGTGGAATTTAAGCCAGACACTAAGGAGGAAGGAAGCAGTGATGAAATAAGCAGTGGAGTGGGGGATAGTGAGAGTGAAGGCCTGAACAGCCCTGTCAAAGTTGCTCGAAAGCGGAAG	chr2	47798738	47798738	47798437	47799038	32382
rs267608048-PRIMER_PAIR_430	2.26953	1.95237	0.31716	CTTTCCTTGCCTGGCAGGTAG	TTCTCTTCCGCTTTCGAGCA	(156, 21)	(452, 20)	60.9524	59.6828	57.1429	50	32.7974	0	27.2152	0	40.6134	38.1029	3.18	4.26	0	0	297	rs267608048	PRIMER_PAIR_430	CTTTCCTTGCCTGGCAGGTAGGCACAACTTACGTAACAGATAAGAGTGAAGAAGATAATGAAATTGAGAGTGAAGAGGAAGTACAGCCTAAGACACAAGGATCTAGGCGAAGTAGCCGCCAAATAAAAAAACGAAGGGTCATATCAGATTCTGAGAGTGACATTGGTGGCTCTGATGTGGAATTTAAGCCAGACACTAAGGAGGAAGGAAGCAGTGATGAAATAAGCAGTGGAGTGGGGGATAGTGAGAGTGAAGGCCTGAACAGCCCTGTCAAAGTTGCTCGAAAGCGGAAGAGAA	chr2	47798738	47798738	47798437	47799038	19584
rs267608048-PRIMER_PAIR_440	2.27338	1.45003	0.823356	GGCAGGTAGGCACAACTTAC	TTTGACAGGGCTGTTCAGGC	(168, 20)	(430, 20)	58.55	60.8234	55	55	0	16.3103	0	16.3103	43.5149	45.0456	2.34	4.85	0	0	263	rs267608048	PRIMER_PAIR_440	GGCAGGTAGGCACAACTTACGTAACAGATAAGAGTGAAGAAGATAATGAAATTGAGAGTGAAGAGGAAGTACAGCCTAAGACACAAGGATCTAGGCGAAGTAGCCGCCAAATAAAAAAACGAAGGGTCATATCAGATTCTGAGAGTGACATTGGTGGCTCTGATGTGGAATTTAAGCCAGACACTAAGGAGGAAGGAAGCAGTGATGAAATAAGCAGTGGAGTGGGGGATAGTGAGAGTGAAGGCCTGAACAGCCCTGTCAAA	chr2	47798738	47798738	47798437	47799038	17568
rs267608048-PRIMER_PAIR_449	2.29225	1.064	1.22825	TACTCTTTCCTTGCCTGGCA	TTGACAGGGCTGTTCAGGC	(152, 20)	(429, 19)	58.936	60.2282	50	57.8947	19.3041	16.3103	19.3041	16.3103	36.4672	45.0456	4.92	4.85	4.12512	4.12512	278	rs267608048	PRIMER_PAIR_449	TACTCTTTCCTTGCCTGGCAGGTAGGCACAACTTACGTAACAGATAAGAGTGAAGAAGATAATGAAATTGAGAGTGAAGAGGAAGTACAGCCTAAGACACAAGGATCTAGGCGAAGTAGCCGCCAAATAAAAAAACGAAGGGTCATATCAGATTCTGAGAGTGACATTGGTGGCTCTGATGTGGAATTTAAGCCAGACACTAAGGAGGAAGGAAGCAGTGATGAAATAAGCAGTGGAGTGGGGGATAGTGAGAGTGAAGGCCTGAACAGCCCTGTCAA	chr2	47798738	47798738	47798437	47799038	33876
rs267608048-PRIMER_PAIR_459	2.30538	1.71906	0.586319	TCTTTCCTTGCCTGGCAGGT	TCCGCTTTCGAGCAACTTTG	(155, 20)	(446, 20)	61.7191	59.4137	55	50	32.7974	0	0	0	40.6134	38.1029	4	2.77	0	0	292	rs267608048	PRIMER_PAIR_459	TCTTTCCTTGCCTGGCAGGTAGGCACAACTTACGTAACAGATAAGAGTGAAGAAGATAATGAAATTGAGAGTGAAGAGGAAGTACAGCCTAAGACACAAGGATCTAGGCGAAGTAGCCGCCAAATAAAAAAACGAAGGGTCATATCAGATTCTGAGAGTGACATTGGTGGCTCTGATGTGGAATTTAAGCCAGACACTAAGGAGGAAGGAAGCAGTGATGAAATAAGCAGTGGAGTGGGGGATAGTGAGAGTGAAGGCCTGAACAGCCCTGTCAAAGTTGCTCGAAAGCGGA	chr2	47798738	47798738	47798437	47799038	23598
rs267608048-PRIMER_PAIR_466	2.30878	1.00358	1.3052	TACTCTTTCCTTGCCTGGCAG	TTCCGCTTTCGAGCAACTTT	(152, 21)	(447, 20)	59.9964	58.6948	52.381	45	22.1652	0	15.2204	0	40.6134	38.1029	4.85	2.66	0	0	296	rs267608048	PRIMER_PAIR_466	TACTCTTTCCTTGCCTGGCAGGTAGGCACAACTTACGTAACAGATAAGAGTGAAGAAGATAATGAAATTGAGAGTGAAGAGGAAGTACAGCCTAAGACACAAGGATCTAGGCGAAGTAGCCGCCAAATAAAAAAACGAAGGGTCATATCAGATTCTGAGAGTGACATTGGTGGCTCTGATGTGGAATTTAAGCCAGACACTAAGGAGGAAGGAAGCAGTGATGAAATAAGCAGTGGAGTGGGGGATAGTGAGAGTGAAGGCCTGAACAGCCCTGTCAAAGTTGCTCGAAAGCGGAA	chr2	47798738	47798738	47798437	47799038	32148
rs267608048-PRIMER_PAIR_469	2.31043	0.964358	1.34607	CTCTTTCCTTGCCTGGCAGG	GTTCAGGCCTTCACTCTCACT	(154, 20)	(418, 21)	60.9644	59.6539	60	52.381	29.4364	0	29.4364	0	40.6134	0	4.85	3.41	7.24279	1.82037	265	rs267608048	PRIMER_PAIR_469	CTCTTTCCTTGCCTGGCAGGTAGGCACAACTTACGTAACAGATAAGAGTGAAGAAGATAATGAAATTGAGAGTGAAGAGGAAGTACAGCCTAAGACACAAGGATCTAGGCGAAGTAGCCGCCAAATAAAAAAACGAAGGGTCATATCAGATTCTGAGAGTGACATTGGTGGCTCTGATGTGGAATTTAAGCCAGACACTAAGGAGGAAGGAAGCAGTGATGAAATAAGCAGTGGAGTGGGGGATAGTGAGAGTGAAGGCCTGAAC	chr2	47798738	47798738	47798437	47799038	46008
rs267608048-PRIMER_PAIR_471	2.31756	1.07548	1.24208	TCTTTCCTTGCCTGGCAGG	CTTTGACAGGGCTGTTCAGG	(155, 19)	(431, 20)	59.9245	58.7579	57.8947	55	29.4364	1.96659	29.4364	0	40.6134	45.0456	4.85	3.86	0	7.37054	277	rs267608048	PRIMER_PAIR_471	TCTTTCCTTGCCTGGCAGGTAGGCACAACTTACGTAACAGATAAGAGTGAAGAAGATAATGAAATTGAGAGTGAAGAGGAAGTACAGCCTAAGACACAAGGATCTAGGCGAAGTAGCCGCCAAATAAAAAAACGAAGGGTCATATCAGATTCTGAGAGTGACATTGGTGGCTCTGATGTGGAATTTAAGCCAGACACTAAGGAGGAAGGAAGCAGTGATGAAATAAGCAGTGGAGTGGGGGATAGTGAGAGTGAAGGCCTGAACAGCCCTGTCAAAG	chr2	47798738	47798738	47798437	47799038	39906
rs267608048-PRIMER_PAIR_485	2.33652	1.45003	0.88649	GGCAGGTAGGCACAACTTAC	CGAGCAACTTTGACAGGGCT	(168, 20)	(438, 20)	58.55	60.8865	55	55	0	0	0	0	43.5149	39.3085	2.34	5.19	0	0	271	rs267608048	PRIMER_PAIR_485	GGCAGGTAGGCACAACTTACGTAACAGATAAGAGTGAAGAAGATAATGAAATTGAGAGTGAAGAGGAAGTACAGCCTAAGACACAAGGATCTAGGCGAAGTAGCCGCCAAATAAAAAAACGAAGGGTCATATCAGATTCTGAGAGTGACATTGGTGGCTCTGATGTGGAATTTAAGCCAGACACTAAGGAGGAAGGAAGCAGTGATGAAATAAGCAGTGGAGTGGGGGATAGTGAGAGTGAAGGCCTGAACAGCCCTGTCAAAGTTGCTCG	chr2	47798738	47798738	47798437	47799038	10908
rs267608048-PRIMER_PAIR_488	2.33951	0.0381657	2.30135	CTTTCCTTGCCTGGCAGGTA	AACTTTGACAGGGCTGTTCAG	(156, 20)	(433, 21)	59.9618	58.6987	55	47.619	32.7974	0	27.4486	0	40.6134	45.0456	3.08	3.02	0	0	278	rs267608048	PRIMER_PAIR_488	CTTTCCTTGCCTGGCAGGTAGGCACAACTTACGTAACAGATAAGAGTGAAGAAGATAATGAAATTGAGAGTGAAGAGGAAGTACAGCCTAAGACACAAGGATCTAGGCGAAGTAGCCGCCAAATAAAAAAACGAAGGGTCATATCAGATTCTGAGAGTGACATTGGTGGCTCTGATGTGGAATTTAAGCCAGACACTAAGGAGGAAGGAAGCAGTGATGAAATAAGCAGTGGAGTGGGGGATAGTGAGAGTGAAGGCCTGAACAGCCCTGTCAAAGTT	chr2	47798738	47798738	47798437	47799038	27882
rs267608048-PRIMER_PAIR_491	2.34293	0.251077	2.09185	ACTCTTTCCTTGCCTGGCAG	CTGTTCAGGCCTTCACTCTC	(153, 20)	(420, 20)	60.2511	57.9081	55	55	22.1652	0	15.2204	0	40.6134	0	4.85	3.2	7.24279	13.6468	268	rs267608048	PRIMER_PAIR_491	ACTCTTTCCTTGCCTGGCAGGTAGGCACAACTTACGTAACAGATAAGAGTGAAGAAGATAATGAAATTGAGAGTGAAGAGGAAGTACAGCCTAAGACACAAGGATCTAGGCGAAGTAGCCGCCAAATAAAAAAACGAAGGGTCATATCAGATTCTGAGAGTGACATTGGTGGCTCTGATGTGGAATTTAAGCCAGACACTAAGGAGGAAGGAAGCAGTGATGAAATAAGCAGTGGAGTGGGGGATAGTGAGAGTGAAGGCCTGAACAG	chr2	47798738	47798738	47798437	47799038	44982
rs267608048-PRIMER_PAIR_511	2.38215	1.63549	0.746659	ATACTCTTTCCTTGCCTGGCA	GCAACTTTGACAGGGCTGTT	(151, 21)	(435, 20)	59.3645	59.2533	47.619	50	19.3041	0	19.3041	0	36.4672	45.0456	4.92	3.16	0	0	285	rs267608048	PRIMER_PAIR_511	ATACTCTTTCCTTGCCTGGCAGGTAGGCACAACTTACGTAACAGATAAGAGTGAAGAAGATAATGAAATTGAGAGTGAAGAGGAAGTACAGCCTAAGACACAAGGATCTAGGCGAAGTAGCCGCCAAATAAAAAAACGAAGGGTCATATCAGATTCTGAGAGTGACATTGGTGGCTCTGATGTGGAATTTAAGCCAGACACTAAGGAGGAAGGAAGCAGTGATGAAATAAGCAGTGGAGTGGGGGATAGTGAGAGTGAAGGCCTGAACAGCCCTGTCAAAGTTGC	chr2	47798738	47798738	47798437	47799038	30492
rs267608048-PRIMER_PAIR_514	2.38903	2.35301	0.0360222	GCAGGTAGGCACAACTTACGTA	GCTGTTCAGGCCTTCACTCT	(169, 22)	(421, 20)	60.353	59.964	50	55	0	0	0	0	0	0	3.57	3.24	0	0	253	rs267608048	PRIMER_PAIR_514	GCAGGTAGGCACAACTTACGTAACAGATAAGAGTGAAGAAGATAATGAAATTGAGAGTGAAGAGGAAGTACAGCCTAAGACACAAGGATCTAGGCGAAGTAGCCGCCAAATAAAAAAACGAAGGGTCATATCAGATTCTGAGAGTGACATTGGTGGCTCTGATGTGGAATTTAAGCCAGACACTAAGGAGGAAGGAAGCAGTGATGAAATAAGCAGTGGAGTGGGGGATAGTGAGAGTGAAGGCCTGAACAGC	chr2	47798738	47798738	47798437	47799038	13428
rs267608048-PRIMER_PAIR_520	2.40142	1.07548	1.32594	TCTTTCCTTGCCTGGCAGG	CATTCTCTTCCGCTTTCGAGC	(155, 19)	(454, 21)	59.9245	59.6741	57.8947	52.381	29.4364	0	29.4364	0	40.6134	38.1029	4.85	5.03	0	0	300	rs267608048	PRIMER_PAIR_520	TCTTTCCTTGCCTGGCAGGTAGGCACAACTTACGTAACAGATAAGAGTGAAGAAGATAATGAAATTGAGAGTGAAGAGGAAGTACAGCCTAAGACACAAGGATCTAGGCGAAGTAGCCGCCAAATAAAAAAACGAAGGGTCATATCAGATTCTGAGAGTGACATTGGTGGCTCTGATGTGGAATTTAAGCCAGACACTAAGGAGGAAGGAAGCAGTGATGAAATAAGCAGTGGAGTGGGGGATAGTGAGAGTGAAGGCCTGAACAGCCCTGTCAAAGTTGCTCGAAAGCGGAAGAGAATG	chr2	47798738	47798738	47798437	47799038	28350
rs267608048-PRIMER_PAIR_524	2.40791	1.45003	0.957888	GGCAGGTAGGCACAACTTAC	GGCTGTTCAGGCCTTCACTC	(168, 20)	(422, 20)	58.55	60.9579	55	60	0	0	0	0	43.5149	45.5706	2.34	3.51	0	0	255	rs267608048	PRIMER_PAIR_524	GGCAGGTAGGCACAACTTACGTAACAGATAAGAGTGAAGAAGATAATGAAATTGAGAGTGAAGAGGAAGTACAGCCTAAGACACAAGGATCTAGGCGAAGTAGCCGCCAAATAAAAAAACGAAGGGTCATATCAGATTCTGAGAGTGACATTGGTGGCTCTGATGTGGAATTTAAGCCAGACACTAAGGAGGAAGGAAGCAGTGATGAAATAAGCAGTGGAGTGGGGGATAGTGAGAGTGAAGGCCTGAACAGCC	chr2	47798738	47798738	47798437	47799038	16164
rs267608048-PRIMER_PAIR_527	2.4118	0.251077	2.16072	ACTCTTTCCTTGCCTGGCAG	TCACTCTCACTATCCCCCAC	(153, 20)	(408, 20)	60.2511	57.8393	55	55	22.1652	0	15.2204	0	40.6134	0	4.85	4.61	0	0	256	rs267608048	PRIMER_PAIR_527	ACTCTTTCCTTGCCTGGCAGGTAGGCACAACTTACGTAACAGATAAGAGTGAAGAAGATAATGAAATTGAGAGTGAAGAGGAAGTACAGCCTAAGACACAAGGATCTAGGCGAAGTAGCCGCCAAATAAAAAAACGAAGGGTCATATCAGATTCTGAGAGTGACATTGGTGGCTCTGATGTGGAATTTAAGCCAGACACTAAGGAGGAAGGAAGCAGTGATGAAATAAGCAGTGGAGTGGGGGATAGTGAGAGTGA	chr2	47798738	47798738	47798437	47799038	42264
rs267608048-PRIMER_PAIR_529	2.41813	1.00358	1.41455	TACTCTTTCCTTGCCTGGCAG	GCCTTCACTCTCACTATCCCC	(152, 21)	(412, 21)	59.9964	59.5855	52.381	57.1429	22.1652	0	15.2204	0	40.6134	0	4.85	4.81	0	0	261	rs267608048	PRIMER_PAIR_529	TACTCTTTCCTTGCCTGGCAGGTAGGCACAACTTACGTAACAGATAAGAGTGAAGAAGATAATGAAATTGAGAGTGAAGAGGAAGTACAGCCTAAGACACAAGGATCTAGGCGAAGTAGCCGCCAAATAAAAAAACGAAGGGTCATATCAGATTCTGAGAGTGACATTGGTGGCTCTGATGTGGAATTTAAGCCAGACACTAAGGAGGAAGGAAGCAGTGATGAAATAAGCAGTGGAGTGGGGGATAGTGAGAGTGAAGGC	chr2	47798738	47798738	47798437	47799038	39204
rs267608048-PRIMER_PAIR_533	2.42155	1.07548	1.34607	TCTTTCCTTGCCTGGCAGG	GTTCAGGCCTTCACTCTCACT	(155, 19)	(418, 21)	59.9245	59.6539	57.8947	52.381	29.4364	0	29.4364	0	40.6134	0	4.85	3.41	7.24279	1.82037	264	rs267608048	PRIMER_PAIR_533	TCTTTCCTTGCCTGGCAGGTAGGCACAACTTACGTAACAGATAAGAGTGAAGAAGATAATGAAATTGAGAGTGAAGAGGAAGTACAGCCTAAGACACAAGGATCTAGGCGAAGTAGCCGCCAAATAAAAAAACGAAGGGTCATATCAGATTCTGAGAGTGACATTGGTGGCTCTGATGTGGAATTTAAGCCAGACACTAAGGAGGAAGGAAGCAGTGATGAAATAAGCAGTGGAGTGGGGGATAGTGAGAGTGAAGGCCTGAAC	chr2	47798738	47798738	47798437	47799038	44316
rs267608048-PRIMER_PAIR_544	2.43181	0.0381657	2.39365	CTTTCCTTGCCTGGCAGGTA	AGGCCTTCACTCTCACTATCC	(156, 20)	(414, 21)	59.9618	58.6064	55	52.381	32.7974	0	27.4486	0	40.6134	0	3.08	2.59	0	0	259	rs267608048	PRIMER_PAIR_544	CTTTCCTTGCCTGGCAGGTAGGCACAACTTACGTAACAGATAAGAGTGAAGAAGATAATGAAATTGAGAGTGAAGAGGAAGTACAGCCTAAGACACAAGGATCTAGGCGAAGTAGCCGCCAAATAAAAAAACGAAGGGTCATATCAGATTCTGAGAGTGACATTGGTGGCTCTGATGTGGAATTTAAGCCAGACACTAAGGAGGAAGGAAGCAGTGATGAAATAAGCAGTGGAGTGGGGGATAGTGAGAGTGAAGGCCT	chr2	47798738	47798738	47798437	47799038	26100
rs267608048-PRIMER_PAIR_549	2.43848	1.85216	0.586319	TTCCTTGCCTGGCAGGTAGG	TCCGCTTTCGAGCAACTTTG	(158, 20)	(446, 20)	61.8522	59.4137	60	50	33.4885	0	33.4885	0	40.6134	38.1029	3.18	2.77	0	0	289	rs267608048	PRIMER_PAIR_549	TTCCTTGCCTGGCAGGTAGGCACAACTTACGTAACAGATAAGAGTGAAGAAGATAATGAAATTGAGAGTGAAGAGGAAGTACAGCCTAAGACACAAGGATCTAGGCGAAGTAGCCGCCAAATAAAAAAACGAAGGGTCATATCAGATTCTGAGAGTGACATTGGTGGCTCTGATGTGGAATTTAAGCCAGACACTAAGGAGGAAGGAAGCAGTGATGAAATAAGCAGTGGAGTGGGGGATAGTGAGAGTGAAGGCCTGAACAGCCCTGTCAAAGTTGCTCGAAAGCGGA	chr2	47798738	47798738	47798437	47799038	20772
rs267608048-PRIMER_PAIR_557	2.44192	0.964358	1.47756	CTCTTTCCTTGCCTGGCAGG	ACTTTGACAGGGCTGTTCAGG	(154, 20)	(432, 21)	60.9644	60.4776	60	52.381	29.4364	1.96659	29.4364	0	40.6134	45.0456	4.85	3.86	0	7.37054	279	rs267608048	PRIMER_PAIR_557	CTCTTTCCTTGCCTGGCAGGTAGGCACAACTTACGTAACAGATAAGAGTGAAGAAGATAATGAAATTGAGAGTGAAGAGGAAGTACAGCCTAAGACACAAGGATCTAGGCGAAGTAGCCGCCAAATAAAAAAACGAAGGGTCATATCAGATTCTGAGAGTGACATTGGTGGCTCTGATGTGGAATTTAAGCCAGACACTAAGGAGGAAGGAAGCAGTGATGAAATAAGCAGTGGAGTGGGGGATAGTGAGAGTGAAGGCCTGAACAGCCCTGTCAAAGT	chr2	47798738	47798738	47798437	47799038	41832
rs267608048-PRIMER_PAIR_562	2.454	1.45003	1.00397	GGCAGGTAGGCACAACTTAC	CGCTTTCGAGCAACTTTGACA	(168, 20)	(444, 21)	58.55	60.004	55	47.619	0	0	0	0	43.5149	38.1029	2.34	3.58	0	0	277	rs267608048	PRIMER_PAIR_562	GGCAGGTAGGCACAACTTACGTAACAGATAAGAGTGAAGAAGATAATGAAATTGAGAGTGAAGAGGAAGTACAGCCTAAGACACAAGGATCTAGGCGAAGTAGCCGCCAAATAAAAAAACGAAGGGTCATATCAGATTCTGAGAGTGACATTGGTGGCTCTGATGTGGAATTTAAGCCAGACACTAAGGAGGAAGGAAGCAGTGATGAAATAAGCAGTGGAGTGGGGGATAGTGAGAGTGAAGGCCTGAACAGCCCTGTCAAAGTTGCTCGAAAGCG	chr2	47798738	47798738	47798437	47799038	7254
rs267608048-PRIMER_PAIR_565	2.45884	1.63549	0.823356	ATACTCTTTCCTTGCCTGGCA	TTTGACAGGGCTGTTCAGGC	(151, 21)	(430, 20)	59.3645	60.8234	47.619	55	19.3041	16.3103	19.3041	16.3103	36.4672	45.0456	4.92	4.85	4.12512	4.12512	280	rs267608048	PRIMER_PAIR_565	ATACTCTTTCCTTGCCTGGCAGGTAGGCACAACTTACGTAACAGATAAGAGTGAAGAAGATAATGAAATTGAGAGTGAAGAGGAAGTACAGCCTAAGACACAAGGATCTAGGCGAAGTAGCCGCCAAATAAAAAAACGAAGGGTCATATCAGATTCTGAGAGTGACATTGGTGGCTCTGATGTGGAATTTAAGCCAGACACTAAGGAGGAAGGAAGCAGTGATGAAATAAGCAGTGGAGTGGGGGATAGTGAGAGTGAAGGCCTGAACAGCCCTGTCAAA	chr2	47798738	47798738	47798437	47799038	34416
rs267608048-PRIMER_PAIR_566	2.46035	2.42684	0.0335041	ATACTCTTTCCTTGCCTGGC	TCTTCCGCTTTCGAGCAACT	(151, 20)	(449, 20)	57.5732	59.9665	50	50	12.8745	0	12.8745	0	0	38.1029	4.85	3.16	0	0	299	rs267608048	PRIMER_PAIR_566	ATACTCTTTCCTTGCCTGGCAGGTAGGCACAACTTACGTAACAGATAAGAGTGAAGAAGATAATGAAATTGAGAGTGAAGAGGAAGTACAGCCTAAGACACAAGGATCTAGGCGAAGTAGCCGCCAAATAAAAAAACGAAGGGTCATATCAGATTCTGAGAGTGACATTGGTGGCTCTGATGTGGAATTTAAGCCAGACACTAAGGAGGAAGGAAGCAGTGATGAAATAAGCAGTGGAGTGGGGGATAGTGAGAGTGAAGGCCTGAACAGCCCTGTCAAAGTTGCTCGAAAGCGGAAGA	chr2	47798738	47798738	47798437	47799038	30276
rs267608048-PRIMER_PAIR_570	2.46985	0.0381657	2.43168	TTTCCTTGCCTGGCAGGTAG	TGACAGGGCTGTTCAGGC	(157, 20)	(428, 18)	59.9618	59.5683	55	61.1111	32.7974	16.3103	27.2152	16.3103	40.6134	45.0456	3.18	4.85	17.4461	17.4461	272	rs267608048	PRIMER_PAIR_570	TTTCCTTGCCTGGCAGGTAGGCACAACTTACGTAACAGATAAGAGTGAAGAAGATAATGAAATTGAGAGTGAAGAGGAAGTACAGCCTAAGACACAAGGATCTAGGCGAAGTAGCCGCCAAATAAAAAAACGAAGGGTCATATCAGATTCTGAGAGTGACATTGGTGGCTCTGATGTGGAATTTAAGCCAGACACTAAGGAGGAAGGAAGCAGTGATGAAATAAGCAGTGGAGTGGGGGATAGTGAGAGTGAAGGCCTGAACAGCCCTGTCA	chr2	47798738	47798738	47798437	47799038	30762
rs267608048-PRIMER_PAIR_575	2.47125	1.07633	1.39492	GCAGGTAGGCACAACTTACG	CACCATTCTCTTCCGCTTTCG	(169, 20)	(457, 21)	58.9237	59.6051	55	52.381	0	0	0	0	0	0	3.18	3.46	0	0	289	rs267608048	PRIMER_PAIR_575	GCAGGTAGGCACAACTTACGTAACAGATAAGAGTGAAGAAGATAATGAAATTGAGAGTGAAGAGGAAGTACAGCCTAAGACACAAGGATCTAGGCGAAGTAGCCGCCAAATAAAAAAACGAAGGGTCATATCAGATTCTGAGAGTGACATTGGTGGCTCTGATGTGGAATTTAAGCCAGACACTAAGGAGGAAGGAAGCAGTGATGAAATAAGCAGTGGAGTGGGGGATAGTGAGAGTGAAGGCCTGAACAGCCCTGTCAAAGTTGCTCGAAAGCGGAAGAGAATGGTG	chr2	47798738	47798738	47798437	47799038	2952
rs267608048-PRIMER_PAIR_578	2.47566	1.60725	0.868406	GCAGGTAGGCACAACTTACGT	CTTCCGCTTTCGAGCAACTT	(169, 21)	(448, 20)	60.6073	59.1316	52.381	50	0	0	0	0	0	38.1029	3.57	2.66	0	0	280	rs267608048	PRIMER_PAIR_578	GCAGGTAGGCACAACTTACGTAACAGATAAGAGTGAAGAAGATAATGAAATTGAGAGTGAAGAGGAAGTACAGCCTAAGACACAAGGATCTAGGCGAAGTAGCCGCCAAATAAAAAAACGAAGGGTCATATCAGATTCTGAGAGTGACATTGGTGGCTCTGATGTGGAATTTAAGCCAGACACTAAGGAGGAAGGAAGCAGTGATGAAATAAGCAGTGGAGTGGGGGATAGTGAGAGTGAAGGCCTGAACAGCCCTGTCAAAGTTGCTCGAAAGCGGAAG	chr2	47798738	47798738	47798437	47799038	5202
rs267608048-PRIMER_PAIR_605	2.50858	1.68522	0.823356	TTCCTTGCCTGGCAGGTAG	TTTGACAGGGCTGTTCAGGC	(158, 19)	(430, 20)	59.3148	60.8234	57.8947	55	32.7974	16.3103	27.2152	16.3103	40.6134	45.0456	3.18	4.85	17.4461	17.4461	273	rs267608048	PRIMER_PAIR_605	TTCCTTGCCTGGCAGGTAGGCACAACTTACGTAACAGATAAGAGTGAAGAAGATAATGAAATTGAGAGTGAAGAGGAAGTACAGCCTAAGACACAAGGATCTAGGCGAAGTAGCCGCCAAATAAAAAAACGAAGGGTCATATCAGATTCTGAGAGTGACATTGGTGGCTCTGATGTGGAATTTAAGCCAGACACTAAGGAGGAAGGAAGCAGTGATGAAATAAGCAGTGGAGTGGGGGATAGTGAGAGTGAAGGCCTGAACAGCCCTGTCAAA	chr2	47798738	47798738	47798437	47799038	30420
rs267608048-PRIMER_PAIR_607	2.51688	1.45003	1.06686	GGCAGGTAGGCACAACTTAC	ATTCTCTTCCGCTTTCGAGCA	(168, 20)	(453, 21)	58.55	60.0669	55	47.619	0	0	0	0	43.5149	38.1029	2.34	4.26	0	0	286	rs267608048	PRIMER_PAIR_607	GGCAGGTAGGCACAACTTACGTAACAGATAAGAGTGAAGAAGATAATGAAATTGAGAGTGAAGAGGAAGTACAGCCTAAGACACAAGGATCTAGGCGAAGTAGCCGCCAAATAAAAAAACGAAGGGTCATATCAGATTCTGAGAGTGACATTGGTGGCTCTGATGTGGAATTTAAGCCAGACACTAAGGAGGAAGGAAGCAGTGATGAAATAAGCAGTGGAGTGGGGGATAGTGAGAGTGAAGGCCTGAACAGCCCTGTCAAAGTTGCTCGAAAGCGGAAGAGAAT	chr2	47798738	47798738	47798437	47799038	5490
rs267608048-PRIMER_PAIR_622	2.54804	1.01133	1.53671	GCGAAGTAGCCGCCAAATAA	GTTGCTTGTTTGGTGGCTGAG	(262, 20)	(525, 21)	58.9887	60.5367	50	52.381	0	0	0	0	46.2247	0	1.4	3.35	30.9449	30.2607	264	rs267608048	PRIMER_PAIR_622	GCGAAGTAGCCGCCAAATAAAAAAACGAAGGGTCATATCAGATTCTGAGAGTGACATTGGTGGCTCTGATGTGGAATTTAAGCCAGACACTAAGGAGGAAGGAAGCAGTGATGAAATAAGCAGTGGAGTGGGGGATAGTGAGAGTGAAGGCCTGAACAGCCCTGTCAAAGTTGCTCGAAAGCGGAAGAGAATGGTGACTGGAAATGGCTCTCTTAAAAGGAAAAGCTCTAGGAAGGAAACGCCCTCAGCCACCAAACAAGCAAC	chr2	47798738	47798738	47798437	47799038	22410
rs267608048-PRIMER_PAIR_625	2.55304	1.07548	1.47756	TCTTTCCTTGCCTGGCAGG	ACTTTGACAGGGCTGTTCAGG	(155, 19)	(432, 21)	59.9245	60.4776	57.8947	52.381	29.4364	1.96659	29.4364	0	40.6134	45.0456	4.85	3.86	0	7.37054	278	rs267608048	PRIMER_PAIR_625	TCTTTCCTTGCCTGGCAGGTAGGCACAACTTACGTAACAGATAAGAGTGAAGAAGATAATGAAATTGAGAGTGAAGAGGAAGTACAGCCTAAGACACAAGGATCTAGGCGAAGTAGCCGCCAAATAAAAAAACGAAGGGTCATATCAGATTCTGAGAGTGACATTGGTGGCTCTGATGTGGAATTTAAGCCAGACACTAAGGAGGAAGGAAGCAGTGATGAAATAAGCAGTGGAGTGGGGGATAGTGAGAGTGAAGGCCTGAACAGCCCTGTCAAAGT	chr2	47798738	47798738	47798437	47799038	40140
rs267608048-PRIMER_PAIR_637	2.57148	0.0381657	2.53332	TTTCCTTGCCTGGCAGGTAG	CTTCCGCTTTCGAGCAACT	(157, 20)	(448, 19)	59.9618	58.4667	55	52.6316	32.7974	0	27.2152	0	40.6134	38.1029	3.18	3.16	0	0	292	rs267608048	PRIMER_PAIR_637	TTTCCTTGCCTGGCAGGTAGGCACAACTTACGTAACAGATAAGAGTGAAGAAGATAATGAAATTGAGAGTGAAGAGGAAGTACAGCCTAAGACACAAGGATCTAGGCGAAGTAGCCGCCAAATAAAAAAACGAAGGGTCATATCAGATTCTGAGAGTGACATTGGTGGCTCTGATGTGGAATTTAAGCCAGACACTAAGGAGGAAGGAAGCAGTGATGAAATAAGCAGTGGAGTGGGGGATAGTGAGAGTGAAGGCCTGAACAGCCCTGTCAAAGTTGCTCGAAAGCGGAAG	chr2	47798738	47798738	47798437	47799038	18810
rs267608048-PRIMER_PAIR_640	2.57442	1.22868	1.34574	CTTTCCTTGCCTGGCAGGT	CTGTTCAGGCCTTCACTCTCA	(156, 19)	(420, 21)	60.2287	59.6543	57.8947	52.381	32.7974	0	0	0	40.6134	0	4	3.27	15.1536	16.7872	265	rs267608048	PRIMER_PAIR_640	CTTTCCTTGCCTGGCAGGTAGGCACAACTTACGTAACAGATAAGAGTGAAGAAGATAATGAAATTGAGAGTGAAGAGGAAGTACAGCCTAAGACACAAGGATCTAGGCGAAGTAGCCGCCAAATAAAAAAACGAAGGGTCATATCAGATTCTGAGAGTGACATTGGTGGCTCTGATGTGGAATTTAAGCCAGACACTAAGGAGGAAGGAAGCAGTGATGAAATAAGCAGTGGAGTGGGGGATAGTGAGAGTGAAGGCCTGAACAG	chr2	47798738	47798738	47798437	47799038	33678
rs267608048-PRIMER_PAIR_642	2.58	1.00358	1.57642	TACTCTTTCCTTGCCTGGCAG	CGAGCAACTTTGACAGGGC	(152, 21)	(438, 19)	59.9964	59.4236	52.381	57.8947	22.1652	0	15.2204	0	40.6134	0	4.85	5.19	0	0	287	rs267608048	PRIMER_PAIR_642	TACTCTTTCCTTGCCTGGCAGGTAGGCACAACTTACGTAACAGATAAGAGTGAAGAAGATAATGAAATTGAGAGTGAAGAGGAAGTACAGCCTAAGACACAAGGATCTAGGCGAAGTAGCCGCCAAATAAAAAAACGAAGGGTCATATCAGATTCTGAGAGTGACATTGGTGGCTCTGATGTGGAATTTAAGCCAGACACTAAGGAGGAAGGAAGCAGTGATGAAATAAGCAGTGGAGTGGGGGATAGTGAGAGTGAAGGCCTGAACAGCCCTGTCAAAGTTGCTCG	chr2	47798738	47798738	47798437	47799038	35712
rs267608048-PRIMER_PAIR_650	2.59292	1.84626	0.746659	ACTCTTTCCTTGCCTGGCA	GCAACTTTGACAGGGCTGTT	(153, 19)	(435, 20)	59.1537	59.2533	52.6316	50	19.3041	0	19.3041	0	36.4672	45.0456	4.92	3.16	0	0	283	rs267608048	PRIMER_PAIR_650	ACTCTTTCCTTGCCTGGCAGGTAGGCACAACTTACGTAACAGATAAGAGTGAAGAAGATAATGAAATTGAGAGTGAAGAGGAAGTACAGCCTAAGACACAAGGATCTAGGCGAAGTAGCCGCCAAATAAAAAAACGAAGGGTCATATCAGATTCTGAGAGTGACATTGGTGGCTCTGATGTGGAATTTAAGCCAGACACTAAGGAGGAAGGAAGCAGTGATGAAATAAGCAGTGGAGTGGGGGATAGTGAGAGTGAAGGCCTGAACAGCCCTGTCAAAGTTGC	chr2	47798738	47798738	47798437	47799038	29898
rs267608048-PRIMER_PAIR_658	2.60134	0.0381657	2.56318	CTTTCCTTGCCTGGCAGGTA	GTTCAGGCCTTCACTCTCACTA	(156, 20)	(418, 22)	59.9618	59.4368	55	50	32.7974	0	27.4486	0	40.6134	0	3.08	2.74	7.24279	1.82037	263	rs267608048	PRIMER_PAIR_658	CTTTCCTTGCCTGGCAGGTAGGCACAACTTACGTAACAGATAAGAGTGAAGAAGATAATGAAATTGAGAGTGAAGAGGAAGTACAGCCTAAGACACAAGGATCTAGGCGAAGTAGCCGCCAAATAAAAAAACGAAGGGTCATATCAGATTCTGAGAGTGACATTGGTGGCTCTGATGTGGAATTTAAGCCAGACACTAAGGAGGAAGGAAGCAGTGATGAAATAAGCAGTGGAGTGGGGGATAGTGAGAGTGAAGGCCTGAAC	chr2	47798738	47798738	47798437	47799038	25938
rs267608048-PRIMER_PAIR_662	2.60555	1.71906	0.88649	TCTTTCCTTGCCTGGCAGGT	CGAGCAACTTTGACAGGGCT	(155, 20)	(438, 20)	61.7191	60.8865	55	55	32.7974	0	0	0	40.6134	39.3085	4	5.19	0	1.61318	284	rs267608048	PRIMER_PAIR_662	TCTTTCCTTGCCTGGCAGGTAGGCACAACTTACGTAACAGATAAGAGTGAAGAAGATAATGAAATTGAGAGTGAAGAGGAAGTACAGCCTAAGACACAAGGATCTAGGCGAAGTAGCCGCCAAATAAAAAAACGAAGGGTCATATCAGATTCTGAGAGTGACATTGGTGGCTCTGATGTGGAATTTAAGCCAGACACTAAGGAGGAAGGAAGCAGTGATGAAATAAGCAGTGGAGTGGGGGATAGTGAGAGTGAAGGCCTGAACAGCCCTGTCAAAGTTGCTCG	chr2	47798738	47798738	47798437	47799038	28908
rs267608048-PRIMER_PAIR_668	2.61055	0.964358	1.64619	CTCTTTCCTTGCCTGGCAGG	ATTCTCTTCCGCTTTCGAGC	(154, 20)	(453, 20)	60.9644	58.3538	60	50	29.4364	0	29.4364	0	40.6134	38.1029	4.85	5.03	0	0	300	rs267608048	PRIMER_PAIR_668	CTCTTTCCTTGCCTGGCAGGTAGGCACAACTTACGTAACAGATAAGAGTGAAGAAGATAATGAAATTGAGAGTGAAGAGGAAGTACAGCCTAAGACACAAGGATCTAGGCGAAGTAGCCGCCAAATAAAAAAACGAAGGGTCATATCAGATTCTGAGAGTGACATTGGTGGCTCTGATGTGGAATTTAAGCCAGACACTAAGGAGGAAGGAAGCAGTGATGAAATAAGCAGTGGAGTGGGGGATAGTGAGAGTGAAGGCCTGAACAGCCCTGTCAAAGTTGCTCGAAAGCGGAAGAGAAT	chr2	47798738	47798738	47798437	47799038	29844
rs267608048-PRIMER_PAIR_676	2.61887	1.63549	0.983378	ATACTCTTTCCTTGCCTGGCA	ACTATCCCCCACTCCACTGC	(151, 21)	(400, 20)	59.3645	60.9834	47.619	60	19.3041	0	19.3041	0	36.4672	0	4.92	4.4	0	0	250	rs267608048	PRIMER_PAIR_676	ATACTCTTTCCTTGCCTGGCAGGTAGGCACAACTTACGTAACAGATAAGAGTGAAGAAGATAATGAAATTGAGAGTGAAGAGGAAGTACAGCCTAAGACACAAGGATCTAGGCGAAGTAGCCGCCAAATAAAAAAACGAAGGGTCATATCAGATTCTGAGAGTGACATTGGTGGCTCTGATGTGGAATTTAAGCCAGACACTAAGGAGGAAGGAAGCAGTGATGAAATAAGCAGTGGAGTGGGGGATAGT	chr2	47798738	47798738	47798437	47799038	51246
rs267608048-PRIMER_PAIR_704	2.64308	0.0381657	2.60491	CTTTCCTTGCCTGGCAGGTA	TCAGGCCTTCACTCTCACTA	(156, 20)	(416, 20)	59.9618	57.3951	55	50	32.7974	0	27.4486	0	40.6134	0	3.08	2.74	7.24279	0	261	rs267608048	PRIMER_PAIR_704	CTTTCCTTGCCTGGCAGGTAGGCACAACTTACGTAACAGATAAGAGTGAAGAAGATAATGAAATTGAGAGTGAAGAGGAAGTACAGCCTAAGACACAAGGATCTAGGCGAAGTAGCCGCCAAATAAAAAAACGAAGGGTCATATCAGATTCTGAGAGTGACATTGGTGGCTCTGATGTGGAATTTAAGCCAGACACTAAGGAGGAAGGAAGCAGTGATGAAATAAGCAGTGGAGTGGGGGATAGTGAGAGTGAAGGCCTGA	chr2	47798738	47798738	47798437	47799038	25578
rs267608048-PRIMER_PAIR_716	2.65226	1.22868	1.42358	CTTTCCTTGCCTGGCAGGT	TGTTCAGGCCTTCACTCTCA	(156, 19)	(419, 20)	60.2287	58.5764	57.8947	50	32.7974	0	0	0	40.6134	0	4	3.27	7.24279	7.18594	264	rs267608048	PRIMER_PAIR_716	CTTTCCTTGCCTGGCAGGTAGGCACAACTTACGTAACAGATAAGAGTGAAGAAGATAATGAAATTGAGAGTGAAGAGGAAGTACAGCCTAAGACACAAGGATCTAGGCGAAGTAGCCGCCAAATAAAAAAACGAAGGGTCATATCAGATTCTGAGAGTGACATTGGTGGCTCTGATGTGGAATTTAAGCCAGACACTAAGGAGGAAGGAAGCAGTGATGAAATAAGCAGTGGAGTGGGGGATAGTGAGAGTGAAGGCCTGAACA	chr2	47798738	47798738	47798437	47799038	33408
rs267608048-PRIMER_PAIR_719	2.66391	1.00358	1.66033	TACTCTTTCCTTGCCTGGCAG	CCGCTTTCGAGCAACTTTGAC	(152, 21)	(445, 21)	59.9964	60.6603	52.381	52.381	22.1652	0	15.2204	0	40.6134	38.1029	4.85	3.18	0	0	294	rs267608048	PRIMER_PAIR_719	TACTCTTTCCTTGCCTGGCAGGTAGGCACAACTTACGTAACAGATAAGAGTGAAGAAGATAATGAAATTGAGAGTGAAGAGGAAGTACAGCCTAAGACACAAGGATCTAGGCGAAGTAGCCGCCAAATAAAAAAACGAAGGGTCATATCAGATTCTGAGAGTGACATTGGTGGCTCTGATGTGGAATTTAAGCCAGACACTAAGGAGGAAGGAAGCAGTGATGAAATAAGCAGTGGAGTGGGGGATAGTGAGAGTGAAGGCCTGAACAGCCCTGTCAAAGTTGCTCGAAAGCGG	chr2	47798738	47798738	47798437	47799038	32742
rs267608048-PRIMER_PAIR_720	2.66494	0.251077	2.41386	ACTCTTTCCTTGCCTGGCAG	TTCGAGCAACTTTGACAGGGC	(153, 20)	(440, 21)	60.2511	61.4139	55	52.381	22.1652	0	15.2204	0	40.6134	0	4.85	5.19	0	0	288	rs267608048	PRIMER_PAIR_720	ACTCTTTCCTTGCCTGGCAGGTAGGCACAACTTACGTAACAGATAAGAGTGAAGAAGATAATGAAATTGAGAGTGAAGAGGAAGTACAGCCTAAGACACAAGGATCTAGGCGAAGTAGCCGCCAAATAAAAAAACGAAGGGTCATATCAGATTCTGAGAGTGACATTGGTGGCTCTGATGTGGAATTTAAGCCAGACACTAAGGAGGAAGGAAGCAGTGATGAAATAAGCAGTGGAGTGGGGGATAGTGAGAGTGAAGGCCTGAACAGCCCTGTCAAAGTTGCTCGAA	chr2	47798738	47798738	47798437	47799038	35460
rs267608048-PRIMER_PAIR_722	2.66512	0.0381657	2.62695	CTTTCCTTGCCTGGCAGGTA	CCTTCACTCTCACTATCCCCCA	(156, 20)	(411, 22)	59.9618	60.6269	55	54.5455	32.7974	0	27.4486	0	40.6134	0	3.08	4.96	0	0	256	rs267608048	PRIMER_PAIR_722	CTTTCCTTGCCTGGCAGGTAGGCACAACTTACGTAACAGATAAGAGTGAAGAAGATAATGAAATTGAGAGTGAAGAGGAAGTACAGCCTAAGACACAAGGATCTAGGCGAAGTAGCCGCCAAATAAAAAAACGAAGGGTCATATCAGATTCTGAGAGTGACATTGGTGGCTCTGATGTGGAATTTAAGCCAGACACTAAGGAGGAAGGAAGCAGTGATGAAATAAGCAGTGGAGTGGGGGATAGTGAGAGTGAAGG	chr2	47798738	47798738	47798437	47799038	30420
rs267608048-PRIMER_PAIR_723	2.66707	1.00358	1.66349	TACTCTTTCCTTGCCTGGCAG	CGCTTTCGAGCAACTTTGAC	(152, 21)	(444, 20)	59.9964	58.3365	52.381	50	22.1652	0	15.2204	0	40.6134	38.1029	4.85	3.18	0	0	293	rs267608048	PRIMER_PAIR_723	TACTCTTTCCTTGCCTGGCAGGTAGGCACAACTTACGTAACAGATAAGAGTGAAGAAGATAATGAAATTGAGAGTGAAGAGGAAGTACAGCCTAAGACACAAGGATCTAGGCGAAGTAGCCGCCAAATAAAAAAACGAAGGGTCATATCAGATTCTGAGAGTGACATTGGTGGCTCTGATGTGGAATTTAAGCCAGACACTAAGGAGGAAGGAAGCAGTGATGAAATAAGCAGTGGAGTGGGGGATAGTGAGAGTGAAGGCCTGAACAGCCCTGTCAAAGTTGCTCGAAAGCG	chr2	47798738	47798738	47798437	47799038	32688
rs267608048-PRIMER_PAIR_725	2.66953	1.07633	1.5932	GCAGGTAGGCACAACTTACG	TTCGAGCAACTTTGACAGGG	(169, 20)	(440, 20)	58.9237	58.4068	55	50	0	0	0	0	0	0	3.18	4.45	0	0	272	rs267608048	PRIMER_PAIR_725	GCAGGTAGGCACAACTTACGTAACAGATAAGAGTGAAGAAGATAATGAAATTGAGAGTGAAGAGGAAGTACAGCCTAAGACACAAGGATCTAGGCGAAGTAGCCGCCAAATAAAAAAACGAAGGGTCATATCAGATTCTGAGAGTGACATTGGTGGCTCTGATGTGGAATTTAAGCCAGACACTAAGGAGGAAGGAAGCAGTGATGAAATAAGCAGTGGAGTGGGGGATAGTGAGAGTGAAGGCCTGAACAGCCCTGTCAAAGTTGCTCGAA	chr2	47798738	47798738	47798437	47799038	5400
rs267608048-PRIMER_PAIR_726	2.66962	1.84626	0.823356	ACTCTTTCCTTGCCTGGCA	TTTGACAGGGCTGTTCAGGC	(153, 19)	(430, 20)	59.1537	60.8234	52.6316	55	19.3041	16.3103	19.3041	16.3103	36.4672	45.0456	4.92	4.85	4.12512	4.12512	278	rs267608048	PRIMER_PAIR_726	ACTCTTTCCTTGCCTGGCAGGTAGGCACAACTTACGTAACAGATAAGAGTGAAGAAGATAATGAAATTGAGAGTGAAGAGGAAGTACAGCCTAAGACACAAGGATCTAGGCGAAGTAGCCGCCAAATAAAAAAACGAAGGGTCATATCAGATTCTGAGAGTGACATTGGTGGCTCTGATGTGGAATTTAAGCCAGACACTAAGGAGGAAGGAAGCAGTGATGAAATAAGCAGTGGAGTGGGGGATAGTGAGAGTGAAGGCCTGAACAGCCCTGTCAAA	chr2	47798738	47798738	47798437	47799038	33822
rs267608048-PRIMER_PAIR_727	2.67017	2.35301	0.31716	GCAGGTAGGCACAACTTACGTA	TCTCTTCCGCTTTCGAGCAA	(169, 22)	(451, 20)	60.353	59.6828	50	50	0	0	0	0	0	38.1029	3.57	3.91	0	0	283	rs267608048	PRIMER_PAIR_727	GCAGGTAGGCACAACTTACGTAACAGATAAGAGTGAAGAAGATAATGAAATTGAGAGTGAAGAGGAAGTACAGCCTAAGACACAAGGATCTAGGCGAAGTAGCCGCCAAATAAAAAAACGAAGGGTCATATCAGATTCTGAGAGTGACATTGGTGGCTCTGATGTGGAATTTAAGCCAGACACTAAGGAGGAAGGAAGCAGTGATGAAATAAGCAGTGGAGTGGGGGATAGTGAGAGTGAAGGCCTGAACAGCCCTGTCAAAGTTGCTCGAAAGCGGAAGAGA	chr2	47798738	47798738	47798437	47799038	1584
rs267608048-PRIMER_PAIR_735	2.67801	1.60725	1.07076	GCAGGTAGGCACAACTTACGT	TGTTCAGGCCTTCACTCTCAC	(169, 21)	(419, 21)	60.6073	59.9292	52.381	52.381	0	0	0	0	0	0	3.57	3.51	0	0	251	rs267608048	PRIMER_PAIR_735	GCAGGTAGGCACAACTTACGTAACAGATAAGAGTGAAGAAGATAATGAAATTGAGAGTGAAGAGGAAGTACAGCCTAAGACACAAGGATCTAGGCGAAGTAGCCGCCAAATAAAAAAACGAAGGGTCATATCAGATTCTGAGAGTGACATTGGTGGCTCTGATGTGGAATTTAAGCCAGACACTAAGGAGGAAGGAAGCAGTGATGAAATAAGCAGTGGAGTGGGGGATAGTGAGAGTGAAGGCCTGAACA	chr2	47798738	47798738	47798437	47799038	21402
rs267608048-PRIMER_PAIR_736	2.67827	1.45003	1.22825	GGCAGGTAGGCACAACTTAC	TTGACAGGGCTGTTCAGGC	(168, 20)	(429, 19)	58.55	60.2282	55	57.8947	0	16.3103	0	16.3103	43.5149	45.0456	2.34	4.85	0	0	262	rs267608048	PRIMER_PAIR_736	GGCAGGTAGGCACAACTTACGTAACAGATAAGAGTGAAGAAGATAATGAAATTGAGAGTGAAGAGGAAGTACAGCCTAAGACACAAGGATCTAGGCGAAGTAGCCGCCAAATAAAAAAACGAAGGGTCATATCAGATTCTGAGAGTGACATTGGTGGCTCTGATGTGGAATTTAAGCCAGACACTAAGGAGGAAGGAAGCAGTGATGAAATAAGCAGTGGAGTGGGGGATAGTGAGAGTGAAGGCCTGAACAGCCCTGTCAA	chr2	47798738	47798738	47798437	47799038	17352
rs267608048-PRIMER_PAIR_742	2.68359	0.251077	2.43251	ACTCTTTCCTTGCCTGGCAG	CTTCACTCTCACTATCCCCCAC	(153, 20)	(410, 22)	60.2511	59.5675	55	54.5455	22.1652	0	15.2204	0	40.6134	0	4.85	4.61	0	0	258	rs267608048	PRIMER_PAIR_742	ACTCTTTCCTTGCCTGGCAGGTAGGCACAACTTACGTAACAGATAAGAGTGAAGAAGATAATGAAATTGAGAGTGAAGAGGAAGTACAGCCTAAGACACAAGGATCTAGGCGAAGTAGCCGCCAAATAAAAAAACGAAGGGTCATATCAGATTCTGAGAGTGACATTGGTGGCTCTGATGTGGAATTTAAGCCAGACACTAAGGAGGAAGGAAGCAGTGATGAAATAAGCAGTGGAGTGGGGGATAGTGAGAGTGAAG	chr2	47798738	47798738	47798437	47799038	43632
rs267608048-PRIMER_PAIR_743	2.68639	0.964358	1.72203	CTCTTTCCTTGCCTGGCAGG	TTCAGGCCTTCACTCTCACT	(154, 20)	(417, 20)	60.9644	58.278	60	50	29.4364	0	29.4364	0	40.6134	0	4.85	3.41	7.24279	0	264	rs267608048	PRIMER_PAIR_743	CTCTTTCCTTGCCTGGCAGGTAGGCACAACTTACGTAACAGATAAGAGTGAAGAAGATAATGAAATTGAGAGTGAAGAGGAAGTACAGCCTAAGACACAAGGATCTAGGCGAAGTAGCCGCCAAATAAAAAAACGAAGGGTCATATCAGATTCTGAGAGTGACATTGGTGGCTCTGATGTGGAATTTAAGCCAGACACTAAGGAGGAAGGAAGCAGTGATGAAATAAGCAGTGGAGTGGGGGATAGTGAGAGTGAAGGCCTGAA	chr2	47798738	47798738	47798437	47799038	45378
rs267608048-PRIMER_PAIR_747	2.6892	1.68522	1.00397	TTCCTTGCCTGGCAGGTAG	CGCTTTCGAGCAACTTTGACA	(158, 19)	(444, 21)	59.3148	60.004	57.8947	47.619	32.7974	0	27.2152	0	40.6134	38.1029	3.18	3.58	0	0	287	rs267608048	PRIMER_PAIR_747	TTCCTTGCCTGGCAGGTAGGCACAACTTACGTAACAGATAAGAGTGAAGAAGATAATGAAATTGAGAGTGAAGAGGAAGTACAGCCTAAGACACAAGGATCTAGGCGAAGTAGCCGCCAAATAAAAAAACGAAGGGTCATATCAGATTCTGAGAGTGACATTGGTGGCTCTGATGTGGAATTTAAGCCAGACACTAAGGAGGAAGGAAGCAGTGATGAAATAAGCAGTGGAGTGGGGGATAGTGAGAGTGAAGGCCTGAACAGCCCTGTCAAAGTTGCTCGAAAGCG	chr2	47798738	47798738	47798437	47799038	20106
rs267608048-PRIMER_PAIR_755	2.70215	1.07633	1.62582	GCAGGTAGGCACAACTTACG	AGTCACCATTCTCTTCCGCTT	(169, 20)	(460, 21)	58.9237	59.3742	55	47.619	0	0	0	0	0	0	3.18	4.68	0	0	292	rs267608048	PRIMER_PAIR_755	GCAGGTAGGCACAACTTACGTAACAGATAAGAGTGAAGAAGATAATGAAATTGAGAGTGAAGAGGAAGTACAGCCTAAGACACAAGGATCTAGGCGAAGTAGCCGCCAAATAAAAAAACGAAGGGTCATATCAGATTCTGAGAGTGACATTGGTGGCTCTGATGTGGAATTTAAGCCAGACACTAAGGAGGAAGGAAGCAGTGATGAAATAAGCAGTGGAGTGGGGGATAGTGAGAGTGAAGGCCTGAACAGCCCTGTCAAAGTTGCTCGAAAGCGGAAGAGAATGGTGACT	chr2	47798738	47798738	47798437	47799038	7560
rs267608048-PRIMER_PAIR_758	2.70624	1.63549	1.07076	ATACTCTTTCCTTGCCTGGCA	TGTTCAGGCCTTCACTCTCAC	(151, 21)	(419, 21)	59.3645	59.9292	47.619	52.381	19.3041	0	19.3041	0	36.4672	0	4.92	3.51	7.24279	5.00831	269	rs267608048	PRIMER_PAIR_758	ATACTCTTTCCTTGCCTGGCAGGTAGGCACAACTTACGTAACAGATAAGAGTGAAGAAGATAATGAAATTGAGAGTGAAGAGGAAGTACAGCCTAAGACACAAGGATCTAGGCGAAGTAGCCGCCAAATAAAAAAACGAAGGGTCATATCAGATTCTGAGAGTGACATTGGTGGCTCTGATGTGGAATTTAAGCCAGACACTAAGGAGGAAGGAAGCAGTGATGAAATAAGCAGTGGAGTGGGGGATAGTGAGAGTGAAGGCCTGAACA	chr2	47798738	47798738	47798437	47799038	38574
rs267608048-PRIMER_PAIR_763	2.71259	2.27222	0.440371	GGCAGGTAGGCACAACTTACG	CTCTTCCGCTTTCGAGCAAC	(168, 21)	(450, 20)	61.2722	59.5596	57.1429	55	0	0	0	0	43.5149	38.1029	3.18	4.17	0	0	283	rs267608048	PRIMER_PAIR_763	GGCAGGTAGGCACAACTTACGTAACAGATAAGAGTGAAGAAGATAATGAAATTGAGAGTGAAGAGGAAGTACAGCCTAAGACACAAGGATCTAGGCGAAGTAGCCGCCAAATAAAAAAACGAAGGGTCATATCAGATTCTGAGAGTGACATTGGTGGCTCTGATGTGGAATTTAAGCCAGACACTAAGGAGGAAGGAAGCAGTGATGAAATAAGCAGTGGAGTGGGGGATAGTGAGAGTGAAGGCCTGAACAGCCCTGTCAAAGTTGCTCGAAAGCGGAAGAG	chr2	47798738	47798738	47798437	47799038	1944
rs267608048-PRIMER_PAIR_769	2.7144	1.00358	1.71082	TACTCTTTCCTTGCCTGGCAG	CTCTCACTATCCCCCACTCC	(152, 21)	(405, 20)	59.9964	58.2892	52.381	60	22.1652	0	15.2204	0	40.6134	0	4.85	3.85	0	0	254	rs267608048	PRIMER_PAIR_769	TACTCTTTCCTTGCCTGGCAGGTAGGCACAACTTACGTAACAGATAAGAGTGAAGAAGATAATGAAATTGAGAGTGAAGAGGAAGTACAGCCTAAGACACAAGGATCTAGGCGAAGTAGCCGCCAAATAAAAAAACGAAGGGTCATATCAGATTCTGAGAGTGACATTGGTGGCTCTGATGTGGAATTTAAGCCAGACACTAAGGAGGAAGGAAGCAGTGATGAAATAAGCAGTGGAGTGGGGGATAGTGAGAG	chr2	47798738	47798738	47798437	47799038	44694
rs267608048-PRIMER_PAIR_778	2.71896	0.251077	2.46788	ACTCTTTCCTTGCCTGGCAG	TTCACTCTCACTATCCCCCAC	(153, 20)	(409, 21)	60.2511	58.5321	55	52.381	22.1652	0	15.2204	0	40.6134	0	4.85	4.61	0	0	257	rs267608048	PRIMER_PAIR_778	ACTCTTTCCTTGCCTGGCAGGTAGGCACAACTTACGTAACAGATAAGAGTGAAGAAGATAATGAAATTGAGAGTGAAGAGGAAGTACAGCCTAAGACACAAGGATCTAGGCGAAGTAGCCGCCAAATAAAAAAACGAAGGGTCATATCAGATTCTGAGAGTGACATTGGTGGCTCTGATGTGGAATTTAAGCCAGACACTAAGGAGGAAGGAAGCAGTGATGAAATAAGCAGTGGAGTGGGGGATAGTGAGAGTGAA	chr2	47798738	47798738	47798437	47799038	43470
rs267608048-PRIMER_PAIR_783	2.72167	1.07548	1.64619	TCTTTCCTTGCCTGGCAGG	ATTCTCTTCCGCTTTCGAGC	(155, 19)	(453, 20)	59.9245	58.3538	57.8947	50	29.4364	0	29.4364	0	40.6134	38.1029	4.85	5.03	0	0	299	rs267608048	PRIMER_PAIR_783	TCTTTCCTTGCCTGGCAGGTAGGCACAACTTACGTAACAGATAAGAGTGAAGAAGATAATGAAATTGAGAGTGAAGAGGAAGTACAGCCTAAGACACAAGGATCTAGGCGAAGTAGCCGCCAAATAAAAAAACGAAGGGTCATATCAGATTCTGAGAGTGACATTGGTGGCTCTGATGTGGAATTTAAGCCAGACACTAAGGAGGAAGGAAGCAGTGATGAAATAAGCAGTGGAGTGGGGGATAGTGAGAGTGAAGGCCTGAACAGCCCTGTCAAAGTTGCTCGAAAGCGGAAGAGAAT	chr2	47798738	47798738	47798437	47799038	28152
rs267608048-PRIMER_PAIR_785	2.72196	1.71906	1.0029	TCTTTCCTTGCCTGGCAGGT	TTCCGCTTTCGAGCAACTTTG	(155, 20)	(447, 21)	61.7191	60.0029	55	47.619	32.7974	0	0	0	40.6134	38.1029	4	2.77	0	0	293	rs267608048	PRIMER_PAIR_785	TCTTTCCTTGCCTGGCAGGTAGGCACAACTTACGTAACAGATAAGAGTGAAGAAGATAATGAAATTGAGAGTGAAGAGGAAGTACAGCCTAAGACACAAGGATCTAGGCGAAGTAGCCGCCAAATAAAAAAACGAAGGGTCATATCAGATTCTGAGAGTGACATTGGTGGCTCTGATGTGGAATTTAAGCCAGACACTAAGGAGGAAGGAAGCAGTGATGAAATAAGCAGTGGAGTGGGGGATAGTGAGAGTGAAGGCCTGAACAGCCCTGTCAAAGTTGCTCGAAAGCGGAA	chr2	47798738	47798738	47798437	47799038	23724
rs267608048-PRIMER_PAIR_806	2.75012	1.064	1.68612	TACTCTTTCCTTGCCTGGCA	AGCAACTTTGACAGGGCTGTT	(152, 20)	(436, 21)	58.936	60.6861	50	47.619	19.3041	0	19.3041	0	36.4672	45.0456	4.92	3.16	0	0	285	rs267608048	PRIMER_PAIR_806	TACTCTTTCCTTGCCTGGCAGGTAGGCACAACTTACGTAACAGATAAGAGTGAAGAAGATAATGAAATTGAGAGTGAAGAGGAAGTACAGCCTAAGACACAAGGATCTAGGCGAAGTAGCCGCCAAATAAAAAAACGAAGGGTCATATCAGATTCTGAGAGTGACATTGGTGGCTCTGATGTGGAATTTAAGCCAGACACTAAGGAGGAAGGAAGCAGTGATGAAATAAGCAGTGGAGTGGGGGATAGTGAGAGTGAAGGCCTGAACAGCCCTGTCAAAGTTGCT	chr2	47798738	47798738	47798437	47799038	30456
rs267608048-PRIMER_PAIR_807	2.75208	1.68522	1.06686	TTCCTTGCCTGGCAGGTAG	ATTCTCTTCCGCTTTCGAGCA	(158, 19)	(453, 21)	59.3148	60.0669	57.8947	47.619	32.7974	0	27.2152	0	40.6134	38.1029	3.18	4.26	0	0	296	rs267608048	PRIMER_PAIR_807	TTCCTTGCCTGGCAGGTAGGCACAACTTACGTAACAGATAAGAGTGAAGAAGATAATGAAATTGAGAGTGAAGAGGAAGTACAGCCTAAGACACAAGGATCTAGGCGAAGTAGCCGCCAAATAAAAAAACGAAGGGTCATATCAGATTCTGAGAGTGACATTGGTGGCTCTGATGTGGAATTTAAGCCAGACACTAAGGAGGAAGGAAGCAGTGATGAAATAAGCAGTGGAGTGGGGGATAGTGAGAGTGAAGGCCTGAACAGCCCTGTCAAAGTTGCTCGAAAGCGGAAGAGAAT	chr2	47798738	47798738	47798437	47799038	18342
rs267608048-PRIMER_PAIR_810	2.75598	1.68522	1.07076	TTCCTTGCCTGGCAGGTAG	TGTTCAGGCCTTCACTCTCAC	(158, 19)	(419, 21)	59.3148	59.9292	57.8947	52.381	32.7974	0	27.2152	0	40.6134	0	3.18	3.51	7.24279	7.18594	262	rs267608048	PRIMER_PAIR_810	TTCCTTGCCTGGCAGGTAGGCACAACTTACGTAACAGATAAGAGTGAAGAAGATAATGAAATTGAGAGTGAAGAGGAAGTACAGCCTAAGACACAAGGATCTAGGCGAAGTAGCCGCCAAATAAAAAAACGAAGGGTCATATCAGATTCTGAGAGTGACATTGGTGGCTCTGATGTGGAATTTAAGCCAGACACTAAGGAGGAAGGAAGCAGTGATGAAATAAGCAGTGGAGTGGGGGATAGTGAGAGTGAAGGCCTGAACA	chr2	47798738	47798738	47798437	47799038	34578
rs267608048-PRIMER_PAIR_814	2.76151	2.72801	0.0335041	AATACTCTTTCCTTGCCTGGC	TCTTCCGCTTTCGAGCAACT	(150, 21)	(449, 20)	58.272	59.9665	47.619	50	12.8745	0	12.8745	0	0	38.1029	4.85	3.16	0	0	300	rs267608048	PRIMER_PAIR_814	AATACTCTTTCCTTGCCTGGCAGGTAGGCACAACTTACGTAACAGATAAGAGTGAAGAAGATAATGAAATTGAGAGTGAAGAGGAAGTACAGCCTAAGACACAAGGATCTAGGCGAAGTAGCCGCCAAATAAAAAAACGAAGGGTCATATCAGATTCTGAGAGTGACATTGGTGGCTCTGATGTGGAATTTAAGCCAGACACTAAGGAGGAAGGAAGCAGTGATGAAATAAGCAGTGGAGTGGGGGATAGTGAGAGTGAAGGCCTGAACAGCCCTGTCAAAGTTGCTCGAAAGCGGAAGA	chr2	47798738	47798738	47798437	47799038	30546
rs267608048-PRIMER_PAIR_826	2.77572	1.95237	0.823356	CTTTCCTTGCCTGGCAGGTAG	TTTGACAGGGCTGTTCAGGC	(156, 21)	(430, 20)	60.9524	60.8234	57.1429	55	32.7974	16.3103	27.2152	16.3103	40.6134	45.0456	3.18	4.85	17.4461	17.4461	275	rs267608048	PRIMER_PAIR_826	CTTTCCTTGCCTGGCAGGTAGGCACAACTTACGTAACAGATAAGAGTGAAGAAGATAATGAAATTGAGAGTGAAGAGGAAGTACAGCCTAAGACACAAGGATCTAGGCGAAGTAGCCGCCAAATAAAAAAACGAAGGGTCATATCAGATTCTGAGAGTGACATTGGTGGCTCTGATGTGGAATTTAAGCCAGACACTAAGGAGGAAGGAAGCAGTGATGAAATAAGCAGTGGAGTGGGGGATAGTGAGAGTGAAGGCCTGAACAGCCCTGTCAAA	chr2	47798738	47798738	47798437	47799038	31752
rs267608048-PRIMER_PAIR_837	2.78828	2.04162	0.746659	AATACTCTTTCCTTGCCTGGCA	GCAACTTTGACAGGGCTGTT	(150, 22)	(435, 20)	59.9584	59.2533	45.4545	50	19.3041	0	19.3041	0	36.4672	45.0456	4.92	3.16	0	0	286	rs267608048	PRIMER_PAIR_837	AATACTCTTTCCTTGCCTGGCAGGTAGGCACAACTTACGTAACAGATAAGAGTGAAGAAGATAATGAAATTGAGAGTGAAGAGGAAGTACAGCCTAAGACACAAGGATCTAGGCGAAGTAGCCGCCAAATAAAAAAACGAAGGGTCATATCAGATTCTGAGAGTGACATTGGTGGCTCTGATGTGGAATTTAAGCCAGACACTAAGGAGGAAGGAAGCAGTGATGAAATAAGCAGTGGAGTGGGGGATAGTGAGAGTGAAGGCCTGAACAGCCCTGTCAAAGTTGC	chr2	47798738	47798738	47798437	47799038	30600
rs267608048-PRIMER_PAIR_841	2.7902	0.0381657	2.75203	CTTTCCTTGCCTGGCAGGTA	CTTCACTCTCACTATCCCCCA	(156, 20)	(410, 21)	59.9618	58.248	55	52.381	32.7974	0	27.4486	0	40.6134	0	3.08	4.96	0	0	255	rs267608048	PRIMER_PAIR_841	CTTTCCTTGCCTGGCAGGTAGGCACAACTTACGTAACAGATAAGAGTGAAGAAGATAATGAAATTGAGAGTGAAGAGGAAGTACAGCCTAAGACACAAGGATCTAGGCGAAGTAGCCGCCAAATAAAAAAACGAAGGGTCATATCAGATTCTGAGAGTGACATTGGTGGCTCTGATGTGGAATTTAAGCCAGACACTAAGGAGGAAGGAAGCAGTGATGAAATAAGCAGTGGAGTGGGGGATAGTGAGAGTGAAG	chr2	47798738	47798738	47798437	47799038	29682
rs267608048-PRIMER_PAIR_842	2.79203	0.0381657	2.75387	TTTCCTTGCCTGGCAGGTAG	CTTTGACAGGGCTGTTCAGGC	(157, 20)	(431, 21)	59.9618	61.7539	55	57.1429	32.7974	16.3103	27.2152	16.3103	40.6134	45.0456	3.18	4.85	17.4461	17.4461	275	rs267608048	PRIMER_PAIR_842	TTTCCTTGCCTGGCAGGTAGGCACAACTTACGTAACAGATAAGAGTGAAGAAGATAATGAAATTGAGAGTGAAGAGGAAGTACAGCCTAAGACACAAGGATCTAGGCGAAGTAGCCGCCAAATAAAAAAACGAAGGGTCATATCAGATTCTGAGAGTGACATTGGTGGCTCTGATGTGGAATTTAAGCCAGACACTAAGGAGGAAGGAAGCAGTGATGAAATAAGCAGTGGAGTGGGGGATAGTGAGAGTGAAGGCCTGAACAGCCCTGTCAAAG	chr2	47798738	47798738	47798437	47799038	31338
rs267608048-PRIMER_PAIR_850	2.794	0.0381657	2.75584	TTTCCTTGCCTGGCAGGTAG	GCTTTCGAGCAACTTTGACA	(157, 20)	(443, 20)	59.9618	57.2442	55	45	32.7974	0	27.2152	0	40.6134	34.4086	3.18	3.58	0	0	287	rs267608048	PRIMER_PAIR_850	TTTCCTTGCCTGGCAGGTAGGCACAACTTACGTAACAGATAAGAGTGAAGAAGATAATGAAATTGAGAGTGAAGAGGAAGTACAGCCTAAGACACAAGGATCTAGGCGAAGTAGCCGCCAAATAAAAAAACGAAGGGTCATATCAGATTCTGAGAGTGACATTGGTGGCTCTGATGTGGAATTTAAGCCAGACACTAAGGAGGAAGGAAGCAGTGATGAAATAAGCAGTGGAGTGGGGGATAGTGAGAGTGAAGGCCTGAACAGCCCTGTCAAAGTTGCTCGAAAGC	chr2	47798738	47798738	47798437	47799038	20772
rs267608048-PRIMER_PAIR_853	2.79609	1.45003	1.34607	GGCAGGTAGGCACAACTTAC	GTTCAGGCCTTCACTCTCACT	(168, 20)	(418, 21)	58.55	59.6539	55	52.381	0	0	0	0	43.5149	0	2.34	3.41	0	0	251	rs267608048	PRIMER_PAIR_853	GGCAGGTAGGCACAACTTACGTAACAGATAAGAGTGAAGAAGATAATGAAATTGAGAGTGAAGAGGAAGTACAGCCTAAGACACAAGGATCTAGGCGAAGTAGCCGCCAAATAAAAAAACGAAGGGTCATATCAGATTCTGAGAGTGACATTGGTGGCTCTGATGTGGAATTTAAGCCAGACACTAAGGAGGAAGGAAGCAGTGATGAAATAAGCAGTGGAGTGGGGGATAGTGAGAGTGAAGGCCTGAAC	chr2	47798738	47798738	47798437	47799038	22122
rs267608048-PRIMER_PAIR_855	2.79752	1.07548	1.72203	TCTTTCCTTGCCTGGCAGG	TTCAGGCCTTCACTCTCACT	(155, 19)	(417, 20)	59.9245	58.278	57.8947	50	29.4364	0	29.4364	0	40.6134	0	4.85	3.41	7.24279	0	263	rs267608048	PRIMER_PAIR_855	TCTTTCCTTGCCTGGCAGGTAGGCACAACTTACGTAACAGATAAGAGTGAAGAAGATAATGAAATTGAGAGTGAAGAGGAAGTACAGCCTAAGACACAAGGATCTAGGCGAAGTAGCCGCCAAATAAAAAAACGAAGGGTCATATCAGATTCTGAGAGTGACATTGGTGGCTCTGATGTGGAATTTAAGCCAGACACTAAGGAGGAAGGAAGCAGTGATGAAATAAGCAGTGGAGTGGGGGATAGTGAGAGTGAAGGCCTGAA	chr2	47798738	47798738	47798437	47799038	43686
rs267608048-PRIMER_PAIR_857	2.80319	1.07633	1.72685	GCAGGTAGGCACAACTTACG	ACCATTCTCTTCCGCTTTCG	(169, 20)	(456, 20)	58.9237	58.2731	55	50	0	0	0	0	0	0	3.18	3.46	0	0	288	rs267608048	PRIMER_PAIR_857	GCAGGTAGGCACAACTTACGTAACAGATAAGAGTGAAGAAGATAATGAAATTGAGAGTGAAGAGGAAGTACAGCCTAAGACACAAGGATCTAGGCGAAGTAGCCGCCAAATAAAAAAACGAAGGGTCATATCAGATTCTGAGAGTGACATTGGTGGCTCTGATGTGGAATTTAAGCCAGACACTAAGGAGGAAGGAAGCAGTGATGAAATAAGCAGTGGAGTGGGGGATAGTGAGAGTGAAGGCCTGAACAGCCCTGTCAAAGTTGCTCGAAAGCGGAAGAGAATGGT	chr2	47798738	47798738	47798437	47799038	2772
rs267608048-PRIMER_PAIR_883	2.84933	1.60725	1.24208	GCAGGTAGGCACAACTTACGT	CTTTGACAGGGCTGTTCAGG	(169, 21)	(431, 20)	60.6073	58.7579	52.381	55	0	1.96659	0	0	0	45.0456	3.57	3.86	0	0	263	rs267608048	PRIMER_PAIR_883	GCAGGTAGGCACAACTTACGTAACAGATAAGAGTGAAGAAGATAATGAAATTGAGAGTGAAGAGGAAGTACAGCCTAAGACACAAGGATCTAGGCGAAGTAGCCGCCAAATAAAAAAACGAAGGGTCATATCAGATTCTGAGAGTGACATTGGTGGCTCTGATGTGGAATTTAAGCCAGACACTAAGGAGGAAGGAAGCAGTGATGAAATAAGCAGTGGAGTGGGGGATAGTGAGAGTGAAGGCCTGAACAGCCCTGTCAAAG	chr2	47798738	47798738	47798437	47799038	17388
rs267608048-PRIMER_PAIR_886	2.85506	1.85216	1.0029	TTCCTTGCCTGGCAGGTAGG	TTCCGCTTTCGAGCAACTTTG	(158, 20)	(447, 21)	61.8522	60.0029	60	47.619	33.4885	0	33.4885	0	40.6134	38.1029	3.18	2.77	0	0	290	rs267608048	PRIMER_PAIR_886	TTCCTTGCCTGGCAGGTAGGCACAACTTACGTAACAGATAAGAGTGAAGAAGATAATGAAATTGAGAGTGAAGAGGAAGTACAGCCTAAGACACAAGGATCTAGGCGAAGTAGCCGCCAAATAAAAAAACGAAGGGTCATATCAGATTCTGAGAGTGACATTGGTGGCTCTGATGTGGAATTTAAGCCAGACACTAAGGAGGAAGGAAGCAGTGATGAAATAAGCAGTGGAGTGGGGGATAGTGAGAGTGAAGGCCTGAACAGCCCTGTCAAAGTTGCTCGAAAGCGGAA	chr2	47798738	47798738	47798437	47799038	20898
rs267608048-PRIMER_PAIR_890	2.85854	2.27222	0.586319	GGCAGGTAGGCACAACTTACG	TCCGCTTTCGAGCAACTTTG	(168, 21)	(446, 20)	61.2722	59.4137	57.1429	50	0	0	0	0	43.5149	38.1029	3.18	2.77	0	0	279	rs267608048	PRIMER_PAIR_890	GGCAGGTAGGCACAACTTACGTAACAGATAAGAGTGAAGAAGATAATGAAATTGAGAGTGAAGAGGAAGTACAGCCTAAGACACAAGGATCTAGGCGAAGTAGCCGCCAAATAAAAAAACGAAGGGTCATATCAGATTCTGAGAGTGACATTGGTGGCTCTGATGTGGAATTTAAGCCAGACACTAAGGAGGAAGGAAGCAGTGATGAAATAAGCAGTGGAGTGGGGGATAGTGAGAGTGAAGGCCTGAACAGCCCTGTCAAAGTTGCTCGAAAGCGGA	chr2	47798738	47798738	47798437	47799038	2088
rs267608048-PRIMER_PAIR_892	2.85977	2.27345	0.586319	CCTTGCCTGGCAGGTAGG	TCCGCTTTCGAGCAACTTTG	(160, 18)	(446, 20)	59.7266	59.4137	66.6667	50	32.7974	0	31.0901	0	40.6134	38.1029	3.18	2.77	0	0	287	rs267608048	PRIMER_PAIR_892	CCTTGCCTGGCAGGTAGGCACAACTTACGTAACAGATAAGAGTGAAGAAGATAATGAAATTGAGAGTGAAGAGGAAGTACAGCCTAAGACACAAGGATCTAGGCGAAGTAGCCGCCAAATAAAAAAACGAAGGGTCATATCAGATTCTGAGAGTGACATTGGTGGCTCTGATGTGGAATTTAAGCCAGACACTAAGGAGGAAGGAAGCAGTGATGAAATAAGCAGTGGAGTGGGGGATAGTGAGAGTGAAGGCCTGAACAGCCCTGTCAAAGTTGCTCGAAAGCGGA	chr2	47798738	47798738	47798437	47799038	19728
rs267608048-PRIMER_PAIR_894	2.86373	1.63549	1.22825	ATACTCTTTCCTTGCCTGGCA	TTGACAGGGCTGTTCAGGC	(151, 21)	(429, 19)	59.3645	60.2282	47.619	57.8947	19.3041	16.3103	19.3041	16.3103	36.4672	45.0456	4.92	4.85	4.12512	4.12512	279	rs267608048	PRIMER_PAIR_894	ATACTCTTTCCTTGCCTGGCAGGTAGGCACAACTTACGTAACAGATAAGAGTGAAGAAGATAATGAAATTGAGAGTGAAGAGGAAGTACAGCCTAAGACACAAGGATCTAGGCGAAGTAGCCGCCAAATAAAAAAACGAAGGGTCATATCAGATTCTGAGAGTGACATTGGTGGCTCTGATGTGGAATTTAAGCCAGACACTAAGGAGGAAGGAAGCAGTGATGAAATAAGCAGTGGAGTGGGGGATAGTGAGAGTGAAGGCCTGAACAGCCCTGTCAA	chr2	47798738	47798738	47798437	47799038	34200
rs267608048-PRIMER_PAIR_895	2.86498	2.04162	0.823356	AATACTCTTTCCTTGCCTGGCA	TTTGACAGGGCTGTTCAGGC	(150, 22)	(430, 20)	59.9584	60.8234	45.4545	55	19.3041	16.3103	19.3041	16.3103	36.4672	45.0456	4.92	4.85	4.12512	4.12512	281	rs267608048	PRIMER_PAIR_895	AATACTCTTTCCTTGCCTGGCAGGTAGGCACAACTTACGTAACAGATAAGAGTGAAGAAGATAATGAAATTGAGAGTGAAGAGGAAGTACAGCCTAAGACACAAGGATCTAGGCGAAGTAGCCGCCAAATAAAAAAACGAAGGGTCATATCAGATTCTGAGAGTGACATTGGTGGCTCTGATGTGGAATTTAAGCCAGACACTAAGGAGGAAGGAAGCAGTGATGAAATAAGCAGTGGAGTGGGGGATAGTGAGAGTGAAGGCCTGAACAGCCCTGTCAAA	chr2	47798738	47798738	47798437	47799038	34524
rs267608048-PRIMER_PAIR_898	2.86607	1.064	1.80207	TACTCTTTCCTTGCCTGGCA	GTTCAGGCCTTCACTCTCAC	(152, 20)	(418, 20)	58.936	58.1979	50	55	19.3041	0	19.3041	0	36.4672	0	4.92	3.51	7.24279	1.82037	267	rs267608048	PRIMER_PAIR_898	TACTCTTTCCTTGCCTGGCAGGTAGGCACAACTTACGTAACAGATAAGAGTGAAGAAGATAATGAAATTGAGAGTGAAGAGGAAGTACAGCCTAAGACACAAGGATCTAGGCGAAGTAGCCGCCAAATAAAAAAACGAAGGGTCATATCAGATTCTGAGAGTGACATTGGTGGCTCTGATGTGGAATTTAAGCCAGACACTAAGGAGGAAGGAAGCAGTGATGAAATAAGCAGTGGAGTGGGGGATAGTGAGAGTGAAGGCCTGAAC	chr2	47798738	47798738	47798437	47799038	37854
rs267608048-PRIMER_PAIR_907	2.87512	1.22868	1.64645	CTTTCCTTGCCTGGCAGGT	TCACTCTCACTATCCCCCACT	(156, 19)	(408, 21)	60.2287	59.3536	57.8947	52.381	32.7974	0	0	0	40.6134	0	4	4	0	0	253	rs267608048	PRIMER_PAIR_907	CTTTCCTTGCCTGGCAGGTAGGCACAACTTACGTAACAGATAAGAGTGAAGAAGATAATGAAATTGAGAGTGAAGAGGAAGTACAGCCTAAGACACAAGGATCTAGGCGAAGTAGCCGCCAAATAAAAAAACGAAGGGTCATATCAGATTCTGAGAGTGACATTGGTGGCTCTGATGTGGAATTTAAGCCAGACACTAAGGAGGAAGGAAGCAGTGATGAAATAAGCAGTGGAGTGGGGGATAGTGAGAGTGA	chr2	47798738	47798738	47798437	47799038	32526
rs267608048-PRIMER_PAIR_908	2.87651	1.60725	1.26926	GCAGGTAGGCACAACTTACGT	GCAACTTTGACAGGGCTGTTC	(169, 21)	(435, 21)	60.6073	60.2693	52.381	52.381	0	0	0	0	0	45.0456	3.57	3.18	0	0	267	rs267608048	PRIMER_PAIR_908	GCAGGTAGGCACAACTTACGTAACAGATAAGAGTGAAGAAGATAATGAAATTGAGAGTGAAGAGGAAGTACAGCCTAAGACACAAGGATCTAGGCGAAGTAGCCGCCAAATAAAAAAACGAAGGGTCATATCAGATTCTGAGAGTGACATTGGTGGCTCTGATGTGGAATTTAAGCCAGACACTAAGGAGGAAGGAAGCAGTGATGAAATAAGCAGTGGAGTGGGGGATAGTGAGAGTGAAGGCCTGAACAGCCCTGTCAAAGTTGC	chr2	47798738	47798738	47798437	47799038	13662
rs267608048-PRIMER_PAIR_915	2.88163	2.56447	0.31716	CTCTTTCCTTGCCTGGCAG	TCTCTTCCGCTTTCGAGCAA	(154, 19)	(451, 20)	58.4355	59.6828	57.8947	50	22.1652	0	15.2204	0	40.6134	38.1029	4.85	3.91	0	0	298	rs267608048	PRIMER_PAIR_915	CTCTTTCCTTGCCTGGCAGGTAGGCACAACTTACGTAACAGATAAGAGTGAAGAAGATAATGAAATTGAGAGTGAAGAGGAAGTACAGCCTAAGACACAAGGATCTAGGCGAAGTAGCCGCCAAATAAAAAAACGAAGGGTCATATCAGATTCTGAGAGTGACATTGGTGGCTCTGATGTGGAATTTAAGCCAGACACTAAGGAGGAAGGAAGCAGTGATGAAATAAGCAGTGGAGTGGGGGATAGTGAGAGTGAAGGCCTGAACAGCCCTGTCAAAGTTGCTCGAAAGCGGAAGAGA	chr2	47798738	47798738	47798437	47799038	29916
rs267608048-PRIMER_PAIR_924	2.88729	2.30097	0.586319	TCCTTGCCTGGCAGGTAGG	TCCGCTTTCGAGCAACTTTG	(159, 19)	(446, 20)	61.301	59.4137	63.1579	50	33.4885	0	33.4885	0	40.6134	38.1029	3.18	2.77	0	0	288	rs267608048	PRIMER_PAIR_924	TCCTTGCCTGGCAGGTAGGCACAACTTACGTAACAGATAAGAGTGAAGAAGATAATGAAATTGAGAGTGAAGAGGAAGTACAGCCTAAGACACAAGGATCTAGGCGAAGTAGCCGCCAAATAAAAAAACGAAGGGTCATATCAGATTCTGAGAGTGACATTGGTGGCTCTGATGTGGAATTTAAGCCAGACACTAAGGAGGAAGGAAGCAGTGATGAAATAAGCAGTGGAGTGGGGGATAGTGAGAGTGAAGGCCTGAACAGCCCTGTCAAAGTTGCTCGAAAGCGGA	chr2	47798738	47798738	47798437	47799038	20340
rs267608048-PRIMER_PAIR_937	2.90147	0.964358	1.93711	CTCTTTCCTTGCCTGGCAGG	CTCTTCCGCTTTCGAGCAACT	(154, 20)	(450, 21)	60.9644	60.9371	60	52.381	29.4364	0	29.4364	0	40.6134	38.1029	4.85	3.16	0	0	297	rs267608048	PRIMER_PAIR_937	CTCTTTCCTTGCCTGGCAGGTAGGCACAACTTACGTAACAGATAAGAGTGAAGAAGATAATGAAATTGAGAGTGAAGAGGAAGTACAGCCTAAGACACAAGGATCTAGGCGAAGTAGCCGCCAAATAAAAAAACGAAGGGTCATATCAGATTCTGAGAGTGACATTGGTGGCTCTGATGTGGAATTTAAGCCAGACACTAAGGAGGAAGGAAGCAGTGATGAAATAAGCAGTGGAGTGGGGGATAGTGAGAGTGAAGGCCTGAACAGCCCTGTCAAAGTTGCTCGAAAGCGGAAGAG	chr2	47798738	47798738	47798437	47799038	29304
rs267608048-PRIMER_PAIR_941	2.90637	2.15971	0.746659	TTTCCTTGCCTGGCAGGTA	GCAACTTTGACAGGGCTGTT	(157, 19)	(435, 20)	58.8403	59.2533	52.6316	50	32.7974	0	27.4486	0	40.6134	45.0456	3.08	3.16	0	0	279	rs267608048	PRIMER_PAIR_941	TTTCCTTGCCTGGCAGGTAGGCACAACTTACGTAACAGATAAGAGTGAAGAAGATAATGAAATTGAGAGTGAAGAGGAAGTACAGCCTAAGACACAAGGATCTAGGCGAAGTAGCCGCCAAATAAAAAAACGAAGGGTCATATCAGATTCTGAGAGTGACATTGGTGGCTCTGATGTGGAATTTAAGCCAGACACTAAGGAGGAAGGAAGCAGTGATGAAATAAGCAGTGGAGTGGGGGATAGTGAGAGTGAAGGCCTGAACAGCCCTGTCAAAGTTGC	chr2	47798738	47798738	47798437	47799038	24804
rs267608048-PRIMER_PAIR_942	2.9078	0.0381657	2.86964	TTTCCTTGCCTGGCAGGTAG	CTGTTCAGGCCTTCACTCTCAC	(157, 20)	(420, 22)	59.9618	60.8696	55	54.5455	32.7974	0	27.2152	0	40.6134	0	3.18	3.51	15.1536	16.7872	264	rs267608048	PRIMER_PAIR_942	TTTCCTTGCCTGGCAGGTAGGCACAACTTACGTAACAGATAAGAGTGAAGAAGATAATGAAATTGAGAGTGAAGAGGAAGTACAGCCTAAGACACAAGGATCTAGGCGAAGTAGCCGCCAAATAAAAAAACGAAGGGTCATATCAGATTCTGAGAGTGACATTGGTGGCTCTGATGTGGAATTTAAGCCAGACACTAAGGAGGAAGGAAGCAGTGATGAAATAAGCAGTGGAGTGGGGGATAGTGAGAGTGAAGGCCTGAACAG	chr2	47798738	47798738	47798437	47799038	35226
rs267608048-PRIMER_PAIR_952	2.91347	1.68522	1.22825	TTCCTTGCCTGGCAGGTAG	TTGACAGGGCTGTTCAGGC	(158, 19)	(429, 19)	59.3148	60.2282	57.8947	57.8947	32.7974	16.3103	27.2152	16.3103	40.6134	45.0456	3.18	4.85	17.4461	17.4461	272	rs267608048	PRIMER_PAIR_952	TTCCTTGCCTGGCAGGTAGGCACAACTTACGTAACAGATAAGAGTGAAGAAGATAATGAAATTGAGAGTGAAGAGGAAGTACAGCCTAAGACACAAGGATCTAGGCGAAGTAGCCGCCAAATAAAAAAACGAAGGGTCATATCAGATTCTGAGAGTGACATTGGTGGCTCTGATGTGGAATTTAAGCCAGACACTAAGGAGGAAGGAAGCAGTGATGAAATAAGCAGTGGAGTGGGGGATAGTGAGAGTGAAGGCCTGAACAGCCCTGTCAA	chr2	47798738	47798738	47798437	47799038	30204
rs267608048-PRIMER_PAIR_954	2.91702	1.84626	1.07076	ACTCTTTCCTTGCCTGGCA	TGTTCAGGCCTTCACTCTCAC	(153, 19)	(419, 21)	59.1537	59.9292	52.6316	52.381	19.3041	0	19.3041	0	36.4672	0	4.92	3.51	7.24279	5.00831	267	rs267608048	PRIMER_PAIR_954	ACTCTTTCCTTGCCTGGCAGGTAGGCACAACTTACGTAACAGATAAGAGTGAAGAAGATAATGAAATTGAGAGTGAAGAGGAAGTACAGCCTAAGACACAAGGATCTAGGCGAAGTAGCCGCCAAATAAAAAAACGAAGGGTCATATCAGATTCTGAGAGTGACATTGGTGGCTCTGATGTGGAATTTAAGCCAGACACTAAGGAGGAAGGAAGCAGTGATGAAATAAGCAGTGGAGTGGGGGATAGTGAGAGTGAAGGCCTGAACA	chr2	47798738	47798738	47798437	47799038	37980
rs267608048-PRIMER_PAIR_960	2.91982	2.4576	0.462225	AGACACAAGGATCTAGGCGAA	GGGCGTTTCCTTCCTAGAGC	(246, 21)	(505, 20)	58.5424	60.4622	47.619	60	0	0	0	0	0	34.3935	4.7	4.09	0.101384	0.588467	260	rs267608048	PRIMER_PAIR_960	AGACACAAGGATCTAGGCGAAGTAGCCGCCAAATAAAAAAACGAAGGGTCATATCAGATTCTGAGAGTGACATTGGTGGCTCTGATGTGGAATTTAAGCCAGACACTAAGGAGGAAGGAAGCAGTGATGAAATAAGCAGTGGAGTGGGGGATAGTGAGAGTGAAGGCCTGAACAGCCCTGTCAAAGTTGCTCGAAAGCGGAAGAGAATGGTGACTGGAAATGGCTCTCTTAAAAGGAAAAGCTCTAGGAAGGAAACGCCC	chr2	47798738	47798738	47798437	47799038	9054
rs267608048-PRIMER_PAIR_970	2.92768	0.0381657	2.88951	CTTTCCTTGCCTGGCAGGTA	TTCAGGCCTTCACTCTCACTA	(156, 20)	(417, 21)	59.9618	58.1105	55	47.619	32.7974	0	27.4486	0	40.6134	0	3.08	2.74	7.24279	0	262	rs267608048	PRIMER_PAIR_970	CTTTCCTTGCCTGGCAGGTAGGCACAACTTACGTAACAGATAAGAGTGAAGAAGATAATGAAATTGAGAGTGAAGAGGAAGTACAGCCTAAGACACAAGGATCTAGGCGAAGTAGCCGCCAAATAAAAAAACGAAGGGTCATATCAGATTCTGAGAGTGACATTGGTGGCTCTGATGTGGAATTTAAGCCAGACACTAAGGAGGAAGGAAGCAGTGATGAAATAAGCAGTGGAGTGGGGGATAGTGAGAGTGAAGGCCTGAA	chr2	47798738	47798738	47798437	47799038	25632
rs267608048-PRIMER_PAIR_973	2.93319	1.60725	1.32594	GCAGGTAGGCACAACTTACGT	CATTCTCTTCCGCTTTCGAGC	(169, 21)	(454, 21)	60.6073	59.6741	52.381	52.381	0	0	0	0	0	38.1029	3.57	5.03	0	0	286	rs267608048	PRIMER_PAIR_973	GCAGGTAGGCACAACTTACGTAACAGATAAGAGTGAAGAAGATAATGAAATTGAGAGTGAAGAGGAAGTACAGCCTAAGACACAAGGATCTAGGCGAAGTAGCCGCCAAATAAAAAAACGAAGGGTCATATCAGATTCTGAGAGTGACATTGGTGGCTCTGATGTGGAATTTAAGCCAGACACTAAGGAGGAAGGAAGCAGTGATGAAATAAGCAGTGGAGTGGGGGATAGTGAGAGTGAAGGCCTGAACAGCCCTGTCAAAGTTGCTCGAAAGCGGAAGAGAATG	chr2	47798738	47798738	47798437	47799038	5832
rs267608048-PRIMER_PAIR_980	2.93888	0.0381657	2.90072	CTTTCCTTGCCTGGCAGGTA	GGCCTTCACTCTCACTATCC	(156, 20)	(413, 20)	59.9618	57.0993	55	55	32.7974	0	27.4486	0	40.6134	0	3.08	2.59	0	0	258	rs267608048	PRIMER_PAIR_980	CTTTCCTTGCCTGGCAGGTAGGCACAACTTACGTAACAGATAAGAGTGAAGAAGATAATGAAATTGAGAGTGAAGAGGAAGTACAGCCTAAGACACAAGGATCTAGGCGAAGTAGCCGCCAAATAAAAAAACGAAGGGTCATATCAGATTCTGAGAGTGACATTGGTGGCTCTGATGTGGAATTTAAGCCAGACACTAAGGAGGAAGGAAGCAGTGATGAAATAAGCAGTGGAGTGGGGGATAGTGAGAGTGAAGGCC	chr2	47798738	47798738	47798437	47799038	25452

## Sheet: rs397516438
	PRIMER_PAIR_PENALTY	PRIMER_LEFT_PENALTY	PRIMER_RIGHT_PENALTY	PRIMER_LEFT_SEQUENCE	PRIMER_RIGHT_SEQUENCE	PRIMER_LEFT	PRIMER_RIGHT	PRIMER_LEFT_TM	PRIMER_RIGHT_TM	PRIMER_LEFT_GC_PERCENT	PRIMER_RIGHT_GC_PERCENT	PRIMER_LEFT_SELF_ANY_TH	PRIMER_RIGHT_SELF_ANY_TH	PRIMER_LEFT_SELF_END_TH	PRIMER_RIGHT_SELF_END_TH	PRIMER_LEFT_HAIRPIN_TH	PRIMER_RIGHT_HAIRPIN_TH	PRIMER_LEFT_END_STABILITY	PRIMER_RIGHT_END_STABILITY	PRIMER_PAIR_COMPL_ANY_TH	PRIMER_PAIR_COMPL_END_TH	PRIMER_PAIR_PRODUCT_SIZE	TARGET	PRIMER_PAIR_NAME	PRODUCT_OLIGO	chr	chrStart	chrEnd	area_chrStart	area_chrEnd	blastnum
rs397516438-PRIMER_PAIR_10	0.22596	0.191064	0.0348958	TCTGGACCTGGGTCTTCAGT	GAGACCTGTGGGAAGCGAAA	(89, 20)	(361, 20)	59.8089	59.9651	55	55	17.8152	0	0	0	44.0392	36.2455	3.41	3.46	0	0	273	rs397516438	PRIMER_PAIR_10	TCTGGACCTGGGTCTTCAGTGAACCATTGTTCAATATCGTCCGGGGACAGCATCAAATCATCCATTGCTTGGGACGGCAAGGGGGACTGTAGATGGGTGAAAAGAGCAGTCAGAGGACCAGGTCCTcagccccccagccccccagccctccaggtccccagccctccaggtccccagcccAACCCTTGTCCTTACCAGAACGTTGTTTTCAGGAAGTCTGAAAGACAAGAGCAGAAAGTCAGTCCCATGGAATTTTCGCTTCCCACAGGTCTC	chr17	7676398	7676398	7676097	7676698	20556
rs397516438-PRIMER_PAIR_11	0.287777	0.252881	0.0348958	TGGGAGCTTCATCTGGACCT	GAGACCTGTGGGAAGCGAAA	(78, 20)	(361, 20)	60.2529	59.9651	55	55	0	0	0	0	0	36.2455	3.85	3.46	12.0124	8.43579	284	rs397516438	PRIMER_PAIR_11	TGGGAGCTTCATCTGGACCTGGGTCTTCAGTGAACCATTGTTCAATATCGTCCGGGGACAGCATCAAATCATCCATTGCTTGGGACGGCAAGGGGGACTGTAGATGGGTGAAAAGAGCAGTCAGAGGACCAGGTCCTcagccccccagccccccagccctccaggtccccagccctccaggtccccagcccAACCCTTGTCCTTACCAGAACGTTGTTTTCAGGAAGTCTGAAAGACAAGAGCAGAAAGTCAGTCCCATGGAATTTTCGCTTCCCACAGGTCTC	chr17	7676398	7676398	7676097	7676698	13590
rs397516438-PRIMER_PAIR_12	0.289074	0.254178	0.0348958	TCTGGCATTCTGGGAGCTTC	GAGACCTGTGGGAAGCGAAA	(68, 20)	(361, 20)	59.7458	59.9651	55	55	0	0	0	0	0	36.2455	3.86	3.46	0	0	294	rs397516438	PRIMER_PAIR_12	TCTGGCATTCTGGGAGCTTCATCTGGACCTGGGTCTTCAGTGAACCATTGTTCAATATCGTCCGGGGACAGCATCAAATCATCCATTGCTTGGGACGGCAAGGGGGACTGTAGATGGGTGAAAAGAGCAGTCAGAGGACCAGGTCCTcagccccccagccccccagccctccaggtccccagccctccaggtccccagcccAACCCTTGTCCTTACCAGAACGTTGTTTTCAGGAAGTCTGAAAGACAAGAGCAGAAAGTCAGTCCCATGGAATTTTCGCTTCCCACAGGTCTC	chr17	7676398	7676398	7676097	7676698	24624
rs397516438-PRIMER_PAIR_22	0.42756	0.394352	0.0332079	GTCCGGGGACAGCATCAAAT	GTGGATCCATTGGAAGGGCA	(127, 20)	(418, 20)	60.3944	60.0332	55	55	12.8968	19.6224	0	0	44.0157	34.3414	2.32	5.36	0	0	292	rs397516438	PRIMER_PAIR_22	GTCCGGGGACAGCATCAAATCATCCATTGCTTGGGACGGCAAGGGGGACTGTAGATGGGTGAAAAGAGCAGTCAGAGGACCAGGTCCTcagccccccagccccccagccctccaggtccccagccctccaggtccccagcccAACCCTTGTCCTTACCAGAACGTTGTTTTCAGGAAGTCTGAAAGACAAGAGCAGAAAGTCAGTCCCATGGAATTTTCGCTTCCCACAGGTCTCTGCTAGGgggctggggttggggtgggggtggtgggCCTGCCCTTCCAATGGATCCAC	chr17	7676398	7676398	7676097	7676698	16380
rs397516438-PRIMER_PAIR_26	0.440997	0.18135	0.259647	GGCAAGGGGGACTGTAGATG	TGGATCCATTGGAAGGGCAG	(164, 20)	(417, 20)	59.8186	59.7404	60	55	0	11.4357	0	0	0	34.3414	2.9	4.85	0	0	254	rs397516438	PRIMER_PAIR_26	GGCAAGGGGGACTGTAGATGGGTGAAAAGAGCAGTCAGAGGACCAGGTCCTcagccccccagccccccagccctccaggtccccagccctccaggtccccagcccAACCCTTGTCCTTACCAGAACGTTGTTTTCAGGAAGTCTGAAAGACAAGAGCAGAAAGTCAGTCCCATGGAATTTTCGCTTCCCACAGGTCTCTGCTAGGgggctggggttggggtgggggtggtgggCCTGCCCTTCCAATGGATCCA	chr17	7676398	7676398	7676097	7676698	16236
rs397516438-PRIMER_PAIR_41	0.57993	0.107459	0.472471	GCTTCATCTGGACCTGGGTC	AGACCTGTGGGAAGCGAAAA	(83, 20)	(360, 20)	60.1075	59.5275	60	50	11.0312	0	11.0312	0	43.8687	36.2455	4.46	2.29	7.74109	7.37065	278	rs397516438	PRIMER_PAIR_41	GCTTCATCTGGACCTGGGTCTTCAGTGAACCATTGTTCAATATCGTCCGGGGACAGCATCAAATCATCCATTGCTTGGGACGGCAAGGGGGACTGTAGATGGGTGAAAAGAGCAGTCAGAGGACCAGGTCCTcagccccccagccccccagccctccaggtccccagccctccaggtccccagcccAACCCTTGTCCTTACCAGAACGTTGTTTTCAGGAAGTCTGAAAGACAAGAGCAGAAAGTCAGTCCCATGGAATTTTCGCTTCCCACAGGTCT	chr17	7676398	7676398	7676097	7676698	19458
rs397516438-PRIMER_PAIR_48	0.586264	0.326618	0.259647	AGGGGGACTGTAGATGGGTG	TGGATCCATTGGAAGGGCAG	(168, 20)	(417, 20)	60.3266	59.7404	60	55	0	11.4357	0	0	0	34.3414	4.61	4.85	0	0	250	rs397516438	PRIMER_PAIR_48	AGGGGGACTGTAGATGGGTGAAAAGAGCAGTCAGAGGACCAGGTCCTcagccccccagccccccagccctccaggtccccagccctccaggtccccagcccAACCCTTGTCCTTACCAGAACGTTGTTTTCAGGAAGTCTGAAAGACAAGAGCAGAAAGTCAGTCCCATGGAATTTTCGCTTCCCACAGGTCTCTGCTAGGgggctggggttggggtgggggtggtgggCCTGCCCTTCCAATGGATCCA	chr17	7676398	7676398	7676097	7676698	20970
rs397516438-PRIMER_PAIR_58	0.652407	0.179936	0.472471	GGAGCTTCATCTGGACCTGG	AGACCTGTGGGAAGCGAAAA	(80, 20)	(360, 20)	59.8201	59.5275	60	50	0	0	0	0	0	36.2455	4.45	2.29	12.0124	1.80297	281	rs397516438	PRIMER_PAIR_58	GGAGCTTCATCTGGACCTGGGTCTTCAGTGAACCATTGTTCAATATCGTCCGGGGACAGCATCAAATCATCCATTGCTTGGGACGGCAAGGGGGACTGTAGATGGGTGAAAAGAGCAGTCAGAGGACCAGGTCCTcagccccccagccccccagccctccaggtccccagccctccaggtccccagcccAACCCTTGTCCTTACCAGAACGTTGTTTTCAGGAAGTCTGAAAGACAAGAGCAGAAAGTCAGTCCCATGGAATTTTCGCTTCCCACAGGTCT	chr17	7676398	7676398	7676097	7676698	22230
rs397516438-PRIMER_PAIR_65	0.654154	0.394216	0.259938	CCGGGGACAGCATCAAATCA	AGTGGATCCATTGGAAGGGC	(129, 20)	(419, 20)	60.3942	59.7401	55	55	0	19.6224	0	0.927362	0	34.3414	2.57	5.19	0	0	291	rs397516438	PRIMER_PAIR_65	CCGGGGACAGCATCAAATCATCCATTGCTTGGGACGGCAAGGGGGACTGTAGATGGGTGAAAAGAGCAGTCAGAGGACCAGGTCCTcagccccccagccccccagccctccaggtccccagccctccaggtccccagcccAACCCTTGTCCTTACCAGAACGTTGTTTTCAGGAAGTCTGAAAGACAAGAGCAGAAAGTCAGTCCCATGGAATTTTCGCTTCCCACAGGTCTCTGCTAGGgggctggggttggggtgggggtggtgggCCTGCCCTTCCAATGGATCCACT	chr17	7676398	7676398	7676097	7676698	12780
rs397516438-PRIMER_PAIR_78	0.790097	0.611062	0.179034	gcccAACCCTTGTCCTTACC	GTCTCATGCTGGATCCCCAC	(265, 20)	(558, 20)	60.6111	60.179	60	60	0	9.90259	0	0	0	37.5824	2.85	4.61	0	0	294	rs397516438	PRIMER_PAIR_78	gcccAACCCTTGTCCTTACCAGAACGTTGTTTTCAGGAAGTCTGAAAGACAAGAGCAGAAAGTCAGTCCCATGGAATTTTCGCTTCCCACAGGTCTCTGCTAGGgggctggggttggggtgggggtggtgggCCTGCCCTTCCAATGGATCCACTCACAGTTTCCATAGGTCTGAAAATGTTTCCTGACTCAGAGGGGGCTCGACGCTAGGATCTGACTGCGGCTCCTCCATGGCAGTGACCCGGAAGGCAGTCTGGCTGCTGCAAGAGGAAAAGTGGGGATCCAGCATGAGAC	chr17	7676398	7676398	7676097	7676698	15210
rs397516438-PRIMER_PAIR_84	0.814526	0.774908	0.0396181	cccAACCCTTGTCCTTACCA	TGCTGGATCCCCACTTTTCC	(266, 20)	(552, 20)	59.2251	59.9604	55	55	0	9.90259	0	0	0	37.5824	3.25	3.13	0	0	287	rs397516438	PRIMER_PAIR_84	cccAACCCTTGTCCTTACCAGAACGTTGTTTTCAGGAAGTCTGAAAGACAAGAGCAGAAAGTCAGTCCCATGGAATTTTCGCTTCCCACAGGTCTCTGCTAGGgggctggggttggggtgggggtggtgggCCTGCCCTTCCAATGGATCCACTCACAGTTTCCATAGGTCTGAAAATGTTTCCTGACTCAGAGGGGGCTCGACGCTAGGATCTGACTGCGGCTCCTCCATGGCAGTGACCCGGAAGGCAGTCTGGCTGCTGCAAGAGGAAAAGTGGGGATCCAGCA	chr17	7676398	7676398	7676097	7676698	19584
rs397516438-PRIMER_PAIR_86	0.859901	0.600255	0.259647	CAATATCGTCCGGGGACAGC	TGGATCCATTGGAAGGGCAG	(120, 20)	(417, 20)	60.6003	59.7404	60	55	17.4308	11.4357	0	0	44.7675	34.3414	4.4	4.85	0	0	298	rs397516438	PRIMER_PAIR_86	CAATATCGTCCGGGGACAGCATCAAATCATCCATTGCTTGGGACGGCAAGGGGGACTGTAGATGGGTGAAAAGAGCAGTCAGAGGACCAGGTCCTcagccccccagccccccagccctccaggtccccagccctccaggtccccagcccAACCCTTGTCCTTACCAGAACGTTGTTTTCAGGAAGTCTGAAAGACAAGAGCAGAAAGTCAGTCCCATGGAATTTTCGCTTCCCACAGGTCTCTGCTAGGgggctggggttggggtgggggtggtgggCCTGCCCTTCCAATGGATCCA	chr17	7676398	7676398	7676097	7676698	11448
rs397516438-PRIMER_PAIR_88	0.862987	0.394216	0.468771	TCATCCATTGCTTGGGACGG	GGATCCATTGGAAGGGCAGG	(146, 20)	(416, 20)	60.3942	60.4688	55	60	6.44446	9.97887	0	0	46.4496	34.3414	4.79	4.85	0	0	271	rs397516438	PRIMER_PAIR_88	TCATCCATTGCTTGGGACGGCAAGGGGGACTGTAGATGGGTGAAAAGAGCAGTCAGAGGACCAGGTCCTcagccccccagccccccagccctccaggtccccagccctccaggtccccagcccAACCCTTGTCCTTACCAGAACGTTGTTTTCAGGAAGTCTGAAAGACAAGAGCAGAAAGTCAGTCCCATGGAATTTTCGCTTCCCACAGGTCTCTGCTAGGgggctggggttggggtgggggtggtgggCCTGCCCTTCCAATGGATCC	chr17	7676398	7676398	7676097	7676698	18000
rs397516438-PRIMER_PAIR_99	0.931851	0.614415	0.317436	AGAGCAGTCAGAGGACCAGG	GCAGTCAGATCCTAGCGTCG	(191, 20)	(485, 20)	60.6144	60.3174	60	60	0	0	0	0	45.4818	0	4.45	5.12	0	0	295	rs397516438	PRIMER_PAIR_99	AGAGCAGTCAGAGGACCAGGTCCTcagccccccagccccccagccctccaggtccccagccctccaggtccccagcccAACCCTTGTCCTTACCAGAACGTTGTTTTCAGGAAGTCTGAAAGACAAGAGCAGAAAGTCAGTCCCATGGAATTTTCGCTTCCCACAGGTCTCTGCTAGGgggctggggttggggtgggggtggtgggCCTGCCCTTCCAATGGATCCACTCACAGTTTCCATAGGTCTGAAAATGTTTCCTGACTCAGAGGGGGCTCGACGCTAGGATCTGACTGC	chr17	7676398	7676398	7676097	7676698	18216
rs397516438-PRIMER_PAIR_101	0.937329	0.105194	0.832135	TGGACCTGGGTCTTCAGTGA	AGAGACCTGTGGGAAGCGAA	(91, 20)	(362, 20)	60.1052	60.8321	55	55	17.8152	0	0	0	44.0392	36.2455	3.41	4.7	0	0	272	rs397516438	PRIMER_PAIR_101	TGGACCTGGGTCTTCAGTGAACCATTGTTCAATATCGTCCGGGGACAGCATCAAATCATCCATTGCTTGGGACGGCAAGGGGGACTGTAGATGGGTGAAAAGAGCAGTCAGAGGACCAGGTCCTcagccccccagccccccagccctccaggtccccagccctccaggtccccagcccAACCCTTGTCCTTACCAGAACGTTGTTTTCAGGAAGTCTGAAAGACAAGAGCAGAAAGTCAGTCCCATGGAATTTTCGCTTCCCACAGGTCTCT	chr17	7676398	7676398	7676097	7676698	18576
rs397516438-PRIMER_PAIR_105	0.942468	0.326618	0.61585	AGGGGGACTGTAGATGGGTG	CCCCCTCTGAGTCAGGAAAC	(168, 20)	(463, 20)	60.3266	59.3841	60	60	0	19.9913	0	0	0	31.9115	4.61	2.78	3.47917	7.58108	296	rs397516438	PRIMER_PAIR_105	AGGGGGACTGTAGATGGGTGAAAAGAGCAGTCAGAGGACCAGGTCCTcagccccccagccccccagccctccaggtccccagccctccaggtccccagcccAACCCTTGTCCTTACCAGAACGTTGTTTTCAGGAAGTCTGAAAGACAAGAGCAGAAAGTCAGTCCCATGGAATTTTCGCTTCCCACAGGTCTCTGCTAGGgggctggggttggggtgggggtggtgggCCTGCCCTTCCAATGGATCCACTCACAGTTTCCATAGGTCTGAAAATGTTTCCTGACTCAGAGGGGG	chr17	7676398	7676398	7676097	7676698	22680
rs397516438-PRIMER_PAIR_109	0.953943	0.774908	0.179034	cccAACCCTTGTCCTTACCA	GTGTCTCATGCTGGATCCCC	(266, 20)	(560, 20)	59.2251	60.179	55	60	0	9.90259	0	0.379369	0	0	3.25	4.81	0	0	295	rs397516438	PRIMER_PAIR_109	cccAACCCTTGTCCTTACCAGAACGTTGTTTTCAGGAAGTCTGAAAGACAAGAGCAGAAAGTCAGTCCCATGGAATTTTCGCTTCCCACAGGTCTCTGCTAGGgggctggggttggggtgggggtggtgggCCTGCCCTTCCAATGGATCCACTCACAGTTTCCATAGGTCTGAAAATGTTTCCTGACTCAGAGGGGGCTCGACGCTAGGATCTGACTGCGGCTCCTCCATGGCAGTGACCCGGAAGGCAGTCTGGCTGCTGCAAGAGGAAAAGTGGGGATCCAGCATGAGACAC	chr17	7676398	7676398	7676097	7676698	14328
rs397516438-PRIMER_PAIR_139	1.09988	0.839946	0.259938	CAAGGGGGACTGTAGATGGG	AGTGGATCCATTGGAAGGGC	(166, 20)	(419, 20)	59.1601	59.7401	60	55	0	19.6224	0	0.927362	0	34.3414	4	5.19	0	0	254	rs397516438	PRIMER_PAIR_139	CAAGGGGGACTGTAGATGGGTGAAAAGAGCAGTCAGAGGACCAGGTCCTcagccccccagccccccagccctccaggtccccagccctccaggtccccagcccAACCCTTGTCCTTACCAGAACGTTGTTTTCAGGAAGTCTGAAAGACAAGAGCAGAAAGTCAGTCCCATGGAATTTTCGCTTCCCACAGGTCTCTGCTAGGgggctggggttggggtgggggtggtgggCCTGCCCTTCCAATGGATCCACT	chr17	7676398	7676398	7676097	7676698	13374
rs397516438-PRIMER_PAIR_152	1.17166	0.0347669	1.13689	CTGGCATTCTGGGAGCTTCA	GGGAAGCGAAAATTCCATGGG	(69, 20)	(352, 21)	60.0348	59.8631	55	52.381	0	13.0179	0	0	0	46.7679	3.02	4	9.25533	3.83509	284	rs397516438	PRIMER_PAIR_152	CTGGCATTCTGGGAGCTTCATCTGGACCTGGGTCTTCAGTGAACCATTGTTCAATATCGTCCGGGGACAGCATCAAATCATCCATTGCTTGGGACGGCAAGGGGGACTGTAGATGGGTGAAAAGAGCAGTCAGAGGACCAGGTCCTcagccccccagccccccagccctccaggtccccagccctccaggtccccagcccAACCCTTGTCCTTACCAGAACGTTGTTTTCAGGAAGTCTGAAAGACAAGAGCAGAAAGTCAGTCCCATGGAATTTTCGCTTCCC	chr17	7676398	7676398	7676097	7676698	17568
rs397516438-PRIMER_PAIR_174	1.19511	0.191064	1.00404	TCTGGACCTGGGTCTTCAGT	CCATGGGACTGACTTTCTGCT	(89, 20)	(338, 21)	59.8089	59.996	55	52.381	17.8152	2.84677	0	0	44.0392	0	3.41	4.24	0	0	250	rs397516438	PRIMER_PAIR_174	TCTGGACCTGGGTCTTCAGTGAACCATTGTTCAATATCGTCCGGGGACAGCATCAAATCATCCATTGCTTGGGACGGCAAGGGGGACTGTAGATGGGTGAAAAGAGCAGTCAGAGGACCAGGTCCTcagccccccagccccccagccctccaggtccccagccctccaggtccccagcccAACCCTTGTCCTTACCAGAACGTTGTTTTCAGGAAGTCTGAAAGACAAGAGCAGAAAGTCAGTCCCATGG	chr17	7676398	7676398	7676097	7676698	26118
rs397516438-PRIMER_PAIR_189	1.23826	1.20336	0.0348958	ATCTGGACCTGGGTCTTCAGT	GAGACCTGTGGGAAGCGAAA	(88, 21)	(361, 20)	60.2034	59.9651	52.381	55	17.8152	0	7.2481	0	44.0392	36.2455	3.41	3.46	0	0	274	rs397516438	PRIMER_PAIR_189	ATCTGGACCTGGGTCTTCAGTGAACCATTGTTCAATATCGTCCGGGGACAGCATCAAATCATCCATTGCTTGGGACGGCAAGGGGGACTGTAGATGGGTGAAAAGAGCAGTCAGAGGACCAGGTCCTcagccccccagccccccagccctccaggtccccagccctccaggtccccagcccAACCCTTGTCCTTACCAGAACGTTGTTTTCAGGAAGTCTGAAAGACAAGAGCAGAAAGTCAGTCCCATGGAATTTTCGCTTCCCACAGGTCTC	chr17	7676398	7676398	7676097	7676698	21006
rs397516438-PRIMER_PAIR_195	1.24435	0.107459	1.13689	GCTTCATCTGGACCTGGGTC	GGGAAGCGAAAATTCCATGGG	(83, 20)	(352, 21)	60.1075	59.8631	60	52.381	11.0312	13.0179	11.0312	0	43.8687	46.7679	4.46	4	0	0	270	rs397516438	PRIMER_PAIR_195	GCTTCATCTGGACCTGGGTCTTCAGTGAACCATTGTTCAATATCGTCCGGGGACAGCATCAAATCATCCATTGCTTGGGACGGCAAGGGGGACTGTAGATGGGTGAAAAGAGCAGTCAGAGGACCAGGTCCTcagccccccagccccccagccctccaggtccccagccctccaggtccccagcccAACCCTTGTCCTTACCAGAACGTTGTTTTCAGGAAGTCTGAAAGACAAGAGCAGAAAGTCAGTCCCATGGAATTTTCGCTTCCC	chr17	7676398	7676398	7676097	7676698	19584
rs397516438-PRIMER_PAIR_204	1.25693	0.252881	1.00404	TGGGAGCTTCATCTGGACCT	CCATGGGACTGACTTTCTGCT	(78, 20)	(338, 21)	60.2529	59.996	55	52.381	0	2.84677	0	0	0	0	3.85	4.24	0	0	261	rs397516438	PRIMER_PAIR_204	TGGGAGCTTCATCTGGACCTGGGTCTTCAGTGAACCATTGTTCAATATCGTCCGGGGACAGCATCAAATCATCCATTGCTTGGGACGGCAAGGGGGACTGTAGATGGGTGAAAAGAGCAGTCAGAGGACCAGGTCCTcagccccccagccccccagccctccaggtccccagccctccaggtccccagcccAACCCTTGTCCTTACCAGAACGTTGTTTTCAGGAAGTCTGAAAGACAAGAGCAGAAAGTCAGTCCCATGG	chr17	7676398	7676398	7676097	7676698	19152
rs397516438-PRIMER_PAIR_217	1.26366	0.0347669	1.22889	CTGGCATTCTGGGAGCTTCA	AGAGACCTGTGGGAAGCGA	(69, 20)	(362, 19)	60.0348	60.2289	55	57.8947	0	0	0	0	0	36.2455	3.02	4.93	2.4852	0	294	rs397516438	PRIMER_PAIR_217	CTGGCATTCTGGGAGCTTCATCTGGACCTGGGTCTTCAGTGAACCATTGTTCAATATCGTCCGGGGACAGCATCAAATCATCCATTGCTTGGGACGGCAAGGGGGACTGTAGATGGGTGAAAAGAGCAGTCAGAGGACCAGGTCCTcagccccccagccccccagccctccaggtccccagccctccaggtccccagcccAACCCTTGTCCTTACCAGAACGTTGTTTTCAGGAAGTCTGAAAGACAAGAGCAGAAAGTCAGTCCCATGGAATTTTCGCTTCCCACAGGTCTCT	chr17	7676398	7676398	7676097	7676698	19476
rs397516438-PRIMER_PAIR_229	1.30641	1.04647	0.259938	AATATCGTCCGGGGACAGCA	AGTGGATCCATTGGAAGGGC	(121, 20)	(419, 20)	61.0465	59.7401	55	55	17.4308	19.6224	1.57318	0.927362	44.7675	34.3414	4.41	5.19	0	0	299	rs397516438	PRIMER_PAIR_229	AATATCGTCCGGGGACAGCATCAAATCATCCATTGCTTGGGACGGCAAGGGGGACTGTAGATGGGTGAAAAGAGCAGTCAGAGGACCAGGTCCTcagccccccagccccccagccctccaggtccccagccctccaggtccccagcccAACCCTTGTCCTTACCAGAACGTTGTTTTCAGGAAGTCTGAAAGACAAGAGCAGAAAGTCAGTCCCATGGAATTTTCGCTTCCCACAGGTCTCTGCTAGGgggctggggttggggtgggggtggtgggCCTGCCCTTCCAATGGATCCACT	chr17	7676398	7676398	7676097	7676698	7956
rs397516438-PRIMER_PAIR_231	1.30872	0.839946	0.468771	CAAGGGGGACTGTAGATGGG	GGATCCATTGGAAGGGCAGG	(166, 20)	(416, 20)	59.1601	60.4688	60	60	0	9.97887	0	0	0	34.3414	4	4.85	0	0	251	rs397516438	PRIMER_PAIR_231	CAAGGGGGACTGTAGATGGGTGAAAAGAGCAGTCAGAGGACCAGGTCCTcagccccccagccccccagccctccaggtccccagccctccaggtccccagcccAACCCTTGTCCTTACCAGAACGTTGTTTTCAGGAAGTCTGAAAGACAAGAGCAGAAAGTCAGTCCCATGGAATTTTCGCTTCCCACAGGTCTCTGCTAGGgggctggggttggggtgggggtggtgggCCTGCCCTTCCAATGGATCC	chr17	7676398	7676398	7676097	7676698	22446
rs397516438-PRIMER_PAIR_236	1.31683	0.179936	1.13689	GGAGCTTCATCTGGACCTGG	GGGAAGCGAAAATTCCATGGG	(80, 20)	(352, 21)	59.8201	59.8631	60	52.381	0	13.0179	0	0	0	46.7679	4.45	4	2.4852	1.87075	273	rs397516438	PRIMER_PAIR_236	GGAGCTTCATCTGGACCTGGGTCTTCAGTGAACCATTGTTCAATATCGTCCGGGGACAGCATCAAATCATCCATTGCTTGGGACGGCAAGGGGGACTGTAGATGGGTGAAAAGAGCAGTCAGAGGACCAGGTCCTcagccccccagccccccagccctccaggtccccagccctccaggtccccagcccAACCCTTGTCCTTACCAGAACGTTGTTTTCAGGAAGTCTGAAAGACAAGAGCAGAAAGTCAGTCCCATGGAATTTTCGCTTCCC	chr17	7676398	7676398	7676097	7676698	22356
rs397516438-PRIMER_PAIR_239	1.32486	0.774908	0.54995	cccAACCCTTGTCCTTACCA	CTCATGCTGGATCCCCACTT	(266, 20)	(556, 20)	59.2251	59.45	55	55	0	9.90259	0	0	0	37.5824	3.25	3.16	0	0	291	rs397516438	PRIMER_PAIR_239	cccAACCCTTGTCCTTACCAGAACGTTGTTTTCAGGAAGTCTGAAAGACAAGAGCAGAAAGTCAGTCCCATGGAATTTTCGCTTCCCACAGGTCTCTGCTAGGgggctggggttggggtgggggtggtgggCCTGCCCTTCCAATGGATCCACTCACAGTTTCCATAGGTCTGAAAATGTTTCCTGACTCAGAGGGGGCTCGACGCTAGGATCTGACTGCGGCTCCTCCATGGCAGTGACCCGGAAGGCAGTCTGGCTGCTGCAAGAGGAAAAGTGGGGATCCAGCATGAG	chr17	7676398	7676398	7676097	7676698	14562
rs397516438-PRIMER_PAIR_245	1.32924	0.255318	1.07392	CTCTGGCATTCTGGGAGCTT	AGACCTGTGGGAAGCGAAAAT	(67, 20)	(360, 21)	59.7447	59.9261	55	47.619	0	0	0	0	0	36.2455	3.74	1.82	0	0	294	rs397516438	PRIMER_PAIR_245	CTCTGGCATTCTGGGAGCTTCATCTGGACCTGGGTCTTCAGTGAACCATTGTTCAATATCGTCCGGGGACAGCATCAAATCATCCATTGCTTGGGACGGCAAGGGGGACTGTAGATGGGTGAAAAGAGCAGTCAGAGGACCAGGTCCTcagccccccagccccccagccctccaggtccccagccctccaggtccccagcccAACCCTTGTCCTTACCAGAACGTTGTTTTCAGGAAGTCTGAAAGACAAGAGCAGAAAGTCAGTCCCATGGAATTTTCGCTTCCCACAGGTCT	chr17	7676398	7676398	7676097	7676698	19818
rs397516438-PRIMER_PAIR_251	1.33486	0.255318	1.07954	CTCTGGCATTCTGGGAGCTT	CAGAGACCTGTGGGAAGCG	(67, 20)	(363, 19)	59.7447	60.0795	55	63.1579	0	0	0	0	0	35.7022	3.74	4.68	0	0	297	rs397516438	PRIMER_PAIR_251	CTCTGGCATTCTGGGAGCTTCATCTGGACCTGGGTCTTCAGTGAACCATTGTTCAATATCGTCCGGGGACAGCATCAAATCATCCATTGCTTGGGACGGCAAGGGGGACTGTAGATGGGTGAAAAGAGCAGTCAGAGGACCAGGTCCTcagccccccagccccccagccctccaggtccccagccctccaggtccccagcccAACCCTTGTCCTTACCAGAACGTTGTTTTCAGGAAGTCTGAAAGACAAGAGCAGAAAGTCAGTCCCATGGAATTTTCGCTTCCCACAGGTCTCTG	chr17	7676398	7676398	7676097	7676698	25902
rs397516438-PRIMER_PAIR_265	1.38278	0.18135	1.20143	GCAAGGGGGACTGTAGATGG	GCCCCCTCTGAGTCAGGAAA	(165, 20)	(464, 20)	59.8186	61.2014	60	60	0	19.9913	0	0	0	31.9115	3.51	3.13	15.6337	3.99764	300	rs397516438	PRIMER_PAIR_265	GCAAGGGGGACTGTAGATGGGTGAAAAGAGCAGTCAGAGGACCAGGTCCTcagccccccagccccccagccctccaggtccccagccctccaggtccccagcccAACCCTTGTCCTTACCAGAACGTTGTTTTCAGGAAGTCTGAAAGACAAGAGCAGAAAGTCAGTCCCATGGAATTTTCGCTTCCCACAGGTCTCTGCTAGGgggctggggttggggtgggggtggtgggCCTGCCCTTCCAATGGATCCACTCACAGTTTCCATAGGTCTGAAAATGTTTCCTGACTCAGAGGGGGC	chr17	7676398	7676398	7676097	7676698	21150
rs397516438-PRIMER_PAIR_266	1.38634	1.34672	0.0396181	CCCTTGTCCTTACCAGAACGT	TGCTGGATCCCCACTTTTCC	(271, 21)	(552, 20)	59.6533	59.9604	52.381	55	0	9.90259	0	0	0	37.5824	3.99	3.13	0	0	282	rs397516438	PRIMER_PAIR_266	CCCTTGTCCTTACCAGAACGTTGTTTTCAGGAAGTCTGAAAGACAAGAGCAGAAAGTCAGTCCCATGGAATTTTCGCTTCCCACAGGTCTCTGCTAGGgggctggggttggggtgggggtggtgggCCTGCCCTTCCAATGGATCCACTCACAGTTTCCATAGGTCTGAAAATGTTTCCTGACTCAGAGGGGGCTCGACGCTAGGATCTGACTGCGGCTCCTCCATGGCAGTGACCCGGAAGGCAGTCTGGCTGCTGCAAGAGGAAAAGTGGGGATCCAGCA	chr17	7676398	7676398	7676097	7676698	14526
rs397516438-PRIMER_PAIR_282	1.40883	0.179936	1.22889	GGGAGCTTCATCTGGACCTG	AGAGACCTGTGGGAAGCGA	(79, 20)	(362, 19)	59.8201	60.2289	60	57.8947	0	0	0	0	0	36.2455	4	4.93	12.0124	0	284	rs397516438	PRIMER_PAIR_282	GGGAGCTTCATCTGGACCTGGGTCTTCAGTGAACCATTGTTCAATATCGTCCGGGGACAGCATCAAATCATCCATTGCTTGGGACGGCAAGGGGGACTGTAGATGGGTGAAAAGAGCAGTCAGAGGACCAGGTCCTcagccccccagccccccagccctccaggtccccagccctccaggtccccagcccAACCCTTGTCCTTACCAGAACGTTGTTTTCAGGAAGTCTGAAAGACAAGAGCAGAAAGTCAGTCCCATGGAATTTTCGCTTCCCACAGGTCTCT	chr17	7676398	7676398	7676097	7676698	17856
rs397516438-PRIMER_PAIR_297	1.45523	0.252881	1.20235	TGGGAGCTTCATCTGGACCT	CCTGTGGGAAGCGAAAATTCC	(78, 20)	(357, 21)	60.2529	59.7977	55	52.381	0	0	0	0	0	44.6533	3.85	3.01	2.4852	3.64564	280	rs397516438	PRIMER_PAIR_297	TGGGAGCTTCATCTGGACCTGGGTCTTCAGTGAACCATTGTTCAATATCGTCCGGGGACAGCATCAAATCATCCATTGCTTGGGACGGCAAGGGGGACTGTAGATGGGTGAAAAGAGCAGTCAGAGGACCAGGTCCTcagccccccagccccccagccctccaggtccccagccctccaggtccccagcccAACCCTTGTCCTTACCAGAACGTTGTTTTCAGGAAGTCTGAAAGACAAGAGCAGAAAGTCAGTCCCATGGAATTTTCGCTTCCCACAGG	chr17	7676398	7676398	7676097	7676698	10224
rs397516438-PRIMER_PAIR_317	1.48175	0.105194	1.37655	TGGACCTGGGTCTTCAGTGA	GCAGAGACCTGTGGGAAGC	(91, 20)	(364, 19)	60.1052	60.3766	55	63.1579	17.8152	0	0	0	44.0392	42.3538	3.41	3.86	0	0	274	rs397516438	PRIMER_PAIR_317	TGGACCTGGGTCTTCAGTGAACCATTGTTCAATATCGTCCGGGGACAGCATCAAATCATCCATTGCTTGGGACGGCAAGGGGGACTGTAGATGGGTGAAAAGAGCAGTCAGAGGACCAGGTCCTcagccccccagccccccagccctccaggtccccagccctccaggtccccagcccAACCCTTGTCCTTACCAGAACGTTGTTTTCAGGAAGTCTGAAAGACAAGAGCAGAAAGTCAGTCCCATGGAATTTTCGCTTCCCACAGGTCTCTGC	chr17	7676398	7676398	7676097	7676698	29790
rs397516438-PRIMER_PAIR_335	1.51357	0.179936	1.33364	GGAGCTTCATCTGGACCTGG	cCCTAGCAGAGACCTGTGGG	(80, 20)	(369, 20)	59.8201	61.3336	60	65	0	0	0	0	0	42.3538	4.45	4.61	0	0	290	rs397516438	PRIMER_PAIR_335	GGAGCTTCATCTGGACCTGGGTCTTCAGTGAACCATTGTTCAATATCGTCCGGGGACAGCATCAAATCATCCATTGCTTGGGACGGCAAGGGGGACTGTAGATGGGTGAAAAGAGCAGTCAGAGGACCAGGTCCTcagccccccagccccccagccctccaggtccccagccctccaggtccccagcccAACCCTTGTCCTTACCAGAACGTTGTTTTCAGGAAGTCTGAAAGACAAGAGCAGAAAGTCAGTCCCATGGAATTTTCGCTTCCCACAGGTCTCTGCTAGGg	chr17	7676398	7676398	7676097	7676698	39348
rs397516438-PRIMER_PAIR_341	1.51357	0.179936	1.33364	CTGGGAGCTTCATCTGGACC	cCCTAGCAGAGACCTGTGGG	(77, 20)	(369, 20)	59.8201	61.3336	60	65	0	0	0	0	0	42.3538	4.46	4.61	0	0	293	rs397516438	PRIMER_PAIR_341	CTGGGAGCTTCATCTGGACCTGGGTCTTCAGTGAACCATTGTTCAATATCGTCCGGGGACAGCATCAAATCATCCATTGCTTGGGACGGCAAGGGGGACTGTAGATGGGTGAAAAGAGCAGTCAGAGGACCAGGTCCTcagccccccagccccccagccctccaggtccccagccctccaggtccccagcccAACCCTTGTCCTTACCAGAACGTTGTTTTCAGGAAGTCTGAAAGACAAGAGCAGAAAGTCAGTCCCATGGAATTTTCGCTTCCCACAGGTCTCTGCTAGGg	chr17	7676398	7676398	7676097	7676698	28584
rs397516438-PRIMER_PAIR_350	1.5247	0.191064	1.33364	TCTGGACCTGGGTCTTCAGT	cCCTAGCAGAGACCTGTGGG	(89, 20)	(369, 20)	59.8089	61.3336	55	65	17.8152	0	0	0	44.0392	42.3538	3.41	4.61	0	0	281	rs397516438	PRIMER_PAIR_350	TCTGGACCTGGGTCTTCAGTGAACCATTGTTCAATATCGTCCGGGGACAGCATCAAATCATCCATTGCTTGGGACGGCAAGGGGGACTGTAGATGGGTGAAAAGAGCAGTCAGAGGACCAGGTCCTcagccccccagccccccagccctccaggtccccagccctccaggtccccagcccAACCCTTGTCCTTACCAGAACGTTGTTTTCAGGAAGTCTGAAAGACAAGAGCAGAAAGTCAGTCCCATGGAATTTTCGCTTCCCACAGGTCTCTGCTAGGg	chr17	7676398	7676398	7676097	7676698	36576
rs397516438-PRIMER_PAIR_353	1.52532	0.322975	1.20235	CTGGACCTGGGTCTTCAGTG	CCTGTGGGAAGCGAAAATTCC	(90, 20)	(357, 21)	59.677	59.7977	60	52.381	17.8152	0	0	0	44.0392	44.6533	3.66	3.01	0	0	268	rs397516438	PRIMER_PAIR_353	CTGGACCTGGGTCTTCAGTGAACCATTGTTCAATATCGTCCGGGGACAGCATCAAATCATCCATTGCTTGGGACGGCAAGGGGGACTGTAGATGGGTGAAAAGAGCAGTCAGAGGACCAGGTCCTcagccccccagccccccagccctccaggtccccagccctccaggtccccagcccAACCCTTGTCCTTACCAGAACGTTGTTTTCAGGAAGTCTGAAAGACAAGAGCAGAAAGTCAGTCCCATGGAATTTTCGCTTCCCACAGG	chr17	7676398	7676398	7676097	7676698	23004
rs397516438-PRIMER_PAIR_356	1.52576	1.34672	0.179034	ACCCTTGTCCTTACCAGAACG	GTCTCATGCTGGATCCCCAC	(270, 21)	(558, 20)	59.6533	60.179	52.381	60	0	9.90259	0	0	0	37.5824	3.95	4.61	0	0	289	rs397516438	PRIMER_PAIR_356	ACCCTTGTCCTTACCAGAACGTTGTTTTCAGGAAGTCTGAAAGACAAGAGCAGAAAGTCAGTCCCATGGAATTTTCGCTTCCCACAGGTCTCTGCTAGGgggctggggttggggtgggggtggtgggCCTGCCCTTCCAATGGATCCACTCACAGTTTCCATAGGTCTGAAAATGTTTCCTGACTCAGAGGGGGCTCGACGCTAGGATCTGACTGCGGCTCCTCCATGGCAGTGACCCGGAAGGCAGTCTGGCTGCTGCAAGAGGAAAAGTGGGGATCCAGCATGAGAC	chr17	7676398	7676398	7676097	7676698	10944
rs397516438-PRIMER_PAIR_364	1.53343	0.18135	1.35208	GGCAAGGGGGACTGTAGATG	CCCCTCTGAGTCAGGAAACA	(164, 20)	(462, 20)	59.8186	58.6479	60	55	0	19.9913	0	0	0	31.9115	2.9	2.83	0	0	299	rs397516438	PRIMER_PAIR_364	GGCAAGGGGGACTGTAGATGGGTGAAAAGAGCAGTCAGAGGACCAGGTCCTcagccccccagccccccagccctccaggtccccagccctccaggtccccagcccAACCCTTGTCCTTACCAGAACGTTGTTTTCAGGAAGTCTGAAAGACAAGAGCAGAAAGTCAGTCCCATGGAATTTTCGCTTCCCACAGGTCTCTGCTAGGgggctggggttggggtgggggtggtgggCCTGCCCTTCCAATGGATCCACTCACAGTTTCCATAGGTCTGAAAATGTTTCCTGACTCAGAGGGG	chr17	7676398	7676398	7676097	7676698	19944
rs397516438-PRIMER_PAIR_369	1.55273	0.548682	1.00404	AGCTTCATCTGGACCTGGGT	CCATGGGACTGACTTTCTGCT	(82, 20)	(338, 21)	60.5487	59.996	55	52.381	0	2.84677	0	0	0	0	4.51	4.24	0	0	257	rs397516438	PRIMER_PAIR_369	AGCTTCATCTGGACCTGGGTCTTCAGTGAACCATTGTTCAATATCGTCCGGGGACAGCATCAAATCATCCATTGCTTGGGACGGCAAGGGGGACTGTAGATGGGTGAAAAGAGCAGTCAGAGGACCAGGTCCTcagccccccagccccccagccctccaggtccccagccctccaggtccccagcccAACCCTTGTCCTTACCAGAACGTTGTTTTCAGGAAGTCTGAAAGACAAGAGCAGAAAGTCAGTCCCATGG	chr17	7676398	7676398	7676097	7676698	26010
rs397516438-PRIMER_PAIR_372	1.55649	0.179936	1.37655	GAGCTTCATCTGGACCTGGG	GCAGAGACCTGTGGGAAGC	(81, 20)	(364, 19)	59.8201	60.3766	60	63.1579	0	0	0	0	0	42.3538	4.45	3.86	11.1231	11.1231	284	rs397516438	PRIMER_PAIR_372	GAGCTTCATCTGGACCTGGGTCTTCAGTGAACCATTGTTCAATATCGTCCGGGGACAGCATCAAATCATCCATTGCTTGGGACGGCAAGGGGGACTGTAGATGGGTGAAAAGAGCAGTCAGAGGACCAGGTCCTcagccccccagccccccagccctccaggtccccagccctccaggtccccagcccAACCCTTGTCCTTACCAGAACGTTGTTTTCAGGAAGTCTGAAAGACAAGAGCAGAAAGTCAGTCCCATGGAATTTTCGCTTCCCACAGGTCTCTGC	chr17	7676398	7676398	7676097	7676698	34596
rs397516438-PRIMER_PAIR_380	1.57084	0.0347669	1.53607	CTGGCATTCTGGGAGCTTCA	CAGAGACCTGTGGGAAGCGA	(69, 20)	(363, 20)	60.0348	61.5361	55	60	0	0	0	0	0	35.7022	3.02	4.93	2.4852	0	295	rs397516438	PRIMER_PAIR_380	CTGGCATTCTGGGAGCTTCATCTGGACCTGGGTCTTCAGTGAACCATTGTTCAATATCGTCCGGGGACAGCATCAAATCATCCATTGCTTGGGACGGCAAGGGGGACTGTAGATGGGTGAAAAGAGCAGTCAGAGGACCAGGTCCTcagccccccagccccccagccctccaggtccccagccctccaggtccccagcccAACCCTTGTCCTTACCAGAACGTTGTTTTCAGGAAGTCTGAAAGACAAGAGCAGAAAGTCAGTCCCATGGAATTTTCGCTTCCCACAGGTCTCTG	chr17	7676398	7676398	7676097	7676698	20340
rs397516438-PRIMER_PAIR_396	1.59764	0.76551	0.832135	ACCTGGGTCTTCAGTGAACC	AGAGACCTGTGGGAAGCGAA	(94, 20)	(362, 20)	59.2345	60.8321	55	55	0.0832276	0	3.23945	0	43.8447	36.2455	3.62	4.7	0	0	269	rs397516438	PRIMER_PAIR_396	ACCTGGGTCTTCAGTGAACCATTGTTCAATATCGTCCGGGGACAGCATCAAATCATCCATTGCTTGGGACGGCAAGGGGGACTGTAGATGGGTGAAAAGAGCAGTCAGAGGACCAGGTCCTcagccccccagccccccagccctccaggtccccagccctccaggtccccagcccAACCCTTGTCCTTACCAGAACGTTGTTTTCAGGAAGTCTGAAAGACAAGAGCAGAAAGTCAGTCCCATGGAATTTTCGCTTCCCACAGGTCTCT	chr17	7676398	7676398	7676097	7676698	13608
rs397516438-PRIMER_PAIR_416	1.62238	0.614415	1.00796	AGAGCAGTCAGAGGACCAGG	CCGCAGTCAGATCCTAGCG	(191, 20)	(487, 19)	60.6144	60.008	60	63.1579	0	0	0	0	45.4818	44.2388	4.45	4.26	0	0	297	rs397516438	PRIMER_PAIR_416	AGAGCAGTCAGAGGACCAGGTCCTcagccccccagccccccagccctccaggtccccagccctccaggtccccagcccAACCCTTGTCCTTACCAGAACGTTGTTTTCAGGAAGTCTGAAAGACAAGAGCAGAAAGTCAGTCCCATGGAATTTTCGCTTCCCACAGGTCTCTGCTAGGgggctggggttggggtgggggtggtgggCCTGCCCTTCCAATGGATCCACTCACAGTTTCCATAGGTCTGAAAATGTTTCCTGACTCAGAGGGGGCTCGACGCTAGGATCTGACTGCGG	chr17	7676398	7676398	7676097	7676698	19008
rs397516438-PRIMER_PAIR_420	1.62548	1.153	0.472471	CCTCTGGCATTCTGGGAGC	AGACCTGTGGGAAGCGAAAA	(66, 19)	(360, 20)	60.153	59.5275	63.1579	50	0	0	0	0	0	36.2455	4.7	2.29	0	0	295	rs397516438	PRIMER_PAIR_420	CCTCTGGCATTCTGGGAGCTTCATCTGGACCTGGGTCTTCAGTGAACCATTGTTCAATATCGTCCGGGGACAGCATCAAATCATCCATTGCTTGGGACGGCAAGGGGGACTGTAGATGGGTGAAAAGAGCAGTCAGAGGACCAGGTCCTcagccccccagccccccagccctccaggtccccagccctccaggtccccagcccAACCCTTGTCCTTACCAGAACGTTGTTTTCAGGAAGTCTGAAAGACAAGAGCAGAAAGTCAGTCCCATGGAATTTTCGCTTCCCACAGGTCT	chr17	7676398	7676398	7676097	7676698	25614
rs397516438-PRIMER_PAIR_422	1.62943	0.252881	1.37655	TGGGAGCTTCATCTGGACCT	GCAGAGACCTGTGGGAAGC	(78, 20)	(364, 19)	60.2529	60.3766	55	63.1579	0	0	0	0	0	42.3538	3.85	3.86	11.1231	11.1231	287	rs397516438	PRIMER_PAIR_422	TGGGAGCTTCATCTGGACCTGGGTCTTCAGTGAACCATTGTTCAATATCGTCCGGGGACAGCATCAAATCATCCATTGCTTGGGACGGCAAGGGGGACTGTAGATGGGTGAAAAGAGCAGTCAGAGGACCAGGTCCTcagccccccagccccccagccctccaggtccccagccctccaggtccccagcccAACCCTTGTCCTTACCAGAACGTTGTTTTCAGGAAGTCTGAAAGACAAGAGCAGAAAGTCAGTCCCATGGAATTTTCGCTTCCCACAGGTCTCTGC	chr17	7676398	7676398	7676097	7676698	24498
rs397516438-PRIMER_PAIR_439	1.65001	0.107459	1.54255	GCTTCATCTGGACCTGGGTC	GAGACCTGTGGGAAGCGAAAA	(83, 20)	(361, 21)	60.1075	60.5425	60	52.381	11.0312	0	11.0312	0	43.8687	36.2455	4.46	2.29	7.74109	7.37065	279	rs397516438	PRIMER_PAIR_439	GCTTCATCTGGACCTGGGTCTTCAGTGAACCATTGTTCAATATCGTCCGGGGACAGCATCAAATCATCCATTGCTTGGGACGGCAAGGGGGACTGTAGATGGGTGAAAAGAGCAGTCAGAGGACCAGGTCCTcagccccccagccccccagccctccaggtccccagccctccaggtccccagcccAACCCTTGTCCTTACCAGAACGTTGTTTTCAGGAAGTCTGAAAGACAAGAGCAGAAAGTCAGTCCCATGGAATTTTCGCTTCCCACAGGTCTC	chr17	7676398	7676398	7676097	7676698	19656
rs397516438-PRIMER_PAIR_490	1.71601	0.179936	1.53607	GGGAGCTTCATCTGGACCTG	CAGAGACCTGTGGGAAGCGA	(79, 20)	(363, 20)	59.8201	61.5361	60	60	0	0	0	0	0	35.7022	4	4.93	12.0124	10.6697	285	rs397516438	PRIMER_PAIR_490	GGGAGCTTCATCTGGACCTGGGTCTTCAGTGAACCATTGTTCAATATCGTCCGGGGACAGCATCAAATCATCCATTGCTTGGGACGGCAAGGGGGACTGTAGATGGGTGAAAAGAGCAGTCAGAGGACCAGGTCCTcagccccccagccccccagccctccaggtccccagccctccaggtccccagcccAACCCTTGTCCTTACCAGAACGTTGTTTTCAGGAAGTCTGAAAGACAAGAGCAGAAAGTCAGTCCCATGGAATTTTCGCTTCCCACAGGTCTCTG	chr17	7676398	7676398	7676097	7676698	18720
rs397516438-PRIMER_PAIR_495	1.71683	1.45689	0.259938	ATATCGTCCGGGGACAGCA	AGTGGATCCATTGGAAGGGC	(122, 19)	(419, 20)	60.4569	59.7401	57.8947	55	17.4308	19.6224	1.57318	0.927362	44.7675	34.3414	4.41	5.19	0	0	298	rs397516438	PRIMER_PAIR_495	ATATCGTCCGGGGACAGCATCAAATCATCCATTGCTTGGGACGGCAAGGGGGACTGTAGATGGGTGAAAAGAGCAGTCAGAGGACCAGGTCCTcagccccccagccccccagccctccaggtccccagccctccaggtccccagcccAACCCTTGTCCTTACCAGAACGTTGTTTTCAGGAAGTCTGAAAGACAAGAGCAGAAAGTCAGTCCCATGGAATTTTCGCTTCCCACAGGTCTCTGCTAGGgggctggggttggggtgggggtggtgggCCTGCCCTTCCAATGGATCCACT	chr17	7676398	7676398	7676097	7676698	7938
rs397516438-PRIMER_PAIR_498	1.72074	1.46109	0.259647	TATCGTCCGGGGACAGCATC	TGGATCCATTGGAAGGGCAG	(123, 20)	(417, 20)	61.4611	59.7404	60	55	17.4308	11.4357	0	0	44.7675	34.3414	3.91	4.85	0	0	295	rs397516438	PRIMER_PAIR_498	TATCGTCCGGGGACAGCATCAAATCATCCATTGCTTGGGACGGCAAGGGGGACTGTAGATGGGTGAAAAGAGCAGTCAGAGGACCAGGTCCTcagccccccagccccccagccctccaggtccccagccctccaggtccccagcccAACCCTTGTCCTTACCAGAACGTTGTTTTCAGGAAGTCTGAAAGACAAGAGCAGAAAGTCAGTCCCATGGAATTTTCGCTTCCCACAGGTCTCTGCTAGGgggctggggttggggtgggggtggtgggCCTGCCCTTCCAATGGATCCA	chr17	7676398	7676398	7676097	7676698	13608
rs397516438-PRIMER_PAIR_501	1.72248	0.179936	1.54255	GGAGCTTCATCTGGACCTGG	GAGACCTGTGGGAAGCGAAAA	(80, 20)	(361, 21)	59.8201	60.5425	60	52.381	0	0	0	0	0	36.2455	4.45	2.29	12.0124	0.665399	282	rs397516438	PRIMER_PAIR_501	GGAGCTTCATCTGGACCTGGGTCTTCAGTGAACCATTGTTCAATATCGTCCGGGGACAGCATCAAATCATCCATTGCTTGGGACGGCAAGGGGGACTGTAGATGGGTGAAAAGAGCAGTCAGAGGACCAGGTCCTcagccccccagccccccagccctccaggtccccagccctccaggtccccagcccAACCCTTGTCCTTACCAGAACGTTGTTTTCAGGAAGTCTGAAAGACAAGAGCAGAAAGTCAGTCCCATGGAATTTTCGCTTCCCACAGGTCTC	chr17	7676398	7676398	7676097	7676698	22428
rs397516438-PRIMER_PAIR_509	1.73227	0.774908	0.957362	cccAACCCTTGTCCTTACCA	ACTTTTCCTCTTGCAGCAGC	(266, 20)	(540, 20)	59.2251	59.0426	55	50	0	0	0	0	0	42.5695	3.25	5.25	0	0	275	rs397516438	PRIMER_PAIR_509	cccAACCCTTGTCCTTACCAGAACGTTGTTTTCAGGAAGTCTGAAAGACAAGAGCAGAAAGTCAGTCCCATGGAATTTTCGCTTCCCACAGGTCTCTGCTAGGgggctggggttggggtgggggtggtgggCCTGCCCTTCCAATGGATCCACTCACAGTTTCCATAGGTCTGAAAATGTTTCCTGACTCAGAGGGGGCTCGACGCTAGGATCTGACTGCGGCTCCTCCATGGCAGTGACCCGGAAGGCAGTCTGGCTGCTGCAAGAGGAAAAGT	chr17	7676398	7676398	7676097	7676698	26046
rs397516438-PRIMER_PAIR_513	1.73432	0.254178	1.48014	TCTGGCATTCTGGGAGCTTC	CTAGCAGAGACCTGTGGGAAG	(68, 20)	(367, 21)	59.7458	59.5199	55	57.1429	0	0	0	0	0	42.3538	3.86	3.46	0	0	300	rs397516438	PRIMER_PAIR_513	TCTGGCATTCTGGGAGCTTCATCTGGACCTGGGTCTTCAGTGAACCATTGTTCAATATCGTCCGGGGACAGCATCAAATCATCCATTGCTTGGGACGGCAAGGGGGACTGTAGATGGGTGAAAAGAGCAGTCAGAGGACCAGGTCCTcagccccccagccccccagccctccaggtccccagccctccaggtccccagcccAACCCTTGTCCTTACCAGAACGTTGTTTTCAGGAAGTCTGAAAGACAAGAGCAGAAAGTCAGTCCCATGGAATTTTCGCTTCCCACAGGTCTCTGCTAG	chr17	7676398	7676398	7676097	7676698	45504
rs397516438-PRIMER_PAIR_517	1.73977	1.27193	0.467844	cccAACCCTTGTCCTTACCAG	TTTTCCTCTTGCAGCAGCCA	(266, 21)	(538, 20)	60.2719	60.4678	57.1429	50	0	0	0	0	0	41.1346	4	4.75	0	0	273	rs397516438	PRIMER_PAIR_517	cccAACCCTTGTCCTTACCAGAACGTTGTTTTCAGGAAGTCTGAAAGACAAGAGCAGAAAGTCAGTCCCATGGAATTTTCGCTTCCCACAGGTCTCTGCTAGGgggctggggttggggtgggggtggtgggCCTGCCCTTCCAATGGATCCACTCACAGTTTCCATAGGTCTGAAAATGTTTCCTGACTCAGAGGGGGCTCGACGCTAGGATCTGACTGCGGCTCCTCCATGGCAGTGACCCGGAAGGCAGTCTGGCTGCTGCAAGAGGAAAA	chr17	7676398	7676398	7676097	7676698	26784
rs397516438-PRIMER_PAIR_529	1.74336	1.27089	0.472471	GGACCTGGGTCTTCAGTGAAC	AGACCTGTGGGAAGCGAAAA	(92, 21)	(360, 20)	60.2709	59.5275	57.1429	50	17.8152	0	0	0	44.0392	36.2455	3.18	2.29	0	0	269	rs397516438	PRIMER_PAIR_529	GGACCTGGGTCTTCAGTGAACCATTGTTCAATATCGTCCGGGGACAGCATCAAATCATCCATTGCTTGGGACGGCAAGGGGGACTGTAGATGGGTGAAAAGAGCAGTCAGAGGACCAGGTCCTcagccccccagccccccagccctccaggtccccagccctccaggtccccagcccAACCCTTGTCCTTACCAGAACGTTGTTTTCAGGAAGTCTGAAAGACAAGAGCAGAAAGTCAGTCCCATGGAATTTTCGCTTCCCACAGGTCT	chr17	7676398	7676398	7676097	7676698	15408
rs397516438-PRIMER_PAIR_549	1.77694	0.105194	1.67174	TGGACCTGGGTCTTCAGTGA	GAGACCTGTGGGAAGCGAA	(91, 20)	(361, 19)	60.1052	59.3283	55	57.8947	17.8152	0	0	0	44.0392	36.2455	3.41	4.7	0	0	271	rs397516438	PRIMER_PAIR_549	TGGACCTGGGTCTTCAGTGAACCATTGTTCAATATCGTCCGGGGACAGCATCAAATCATCCATTGCTTGGGACGGCAAGGGGGACTGTAGATGGGTGAAAAGAGCAGTCAGAGGACCAGGTCCTcagccccccagccccccagccctccaggtccccagccctccaggtccccagcccAACCCTTGTCCTTACCAGAACGTTGTTTTCAGGAAGTCTGAAAGACAAGAGCAGAAAGTCAGTCCCATGGAATTTTCGCTTCCCACAGGTCTC	chr17	7676398	7676398	7676097	7676698	18378
rs397516438-PRIMER_PAIR_552	1.77851	0.774908	1.0036	cccAACCCTTGTCCTTACCA	CTCTTGCAGCAGCCAGACT	(266, 20)	(533, 19)	59.2251	60.0036	55	57.8947	0	0.342577	0	0	0	37.588	3.25	3.24	0	0	268	rs397516438	PRIMER_PAIR_552	cccAACCCTTGTCCTTACCAGAACGTTGTTTTCAGGAAGTCTGAAAGACAAGAGCAGAAAGTCAGTCCCATGGAATTTTCGCTTCCCACAGGTCTCTGCTAGGgggctggggttggggtgggggtggtgggCCTGCCCTTCCAATGGATCCACTCACAGTTTCCATAGGTCTGAAAATGTTTCCTGACTCAGAGGGGGCTCGACGCTAGGATCTGACTGCGGCTCCTCCATGGCAGTGACCCGGAAGGCAGTCTGGCTGCTGCAAGAG	chr17	7676398	7676398	7676097	7676698	27774
rs397516438-PRIMER_PAIR_555	1.78141	1.74652	0.0348958	CTCTGGCATTCTGGGAGCTTC	GAGACCTGTGGGAAGCGAAA	(67, 21)	(361, 20)	60.7465	59.9651	57.1429	55	0	0	0	0	0	36.2455	3.86	3.46	0	0	295	rs397516438	PRIMER_PAIR_555	CTCTGGCATTCTGGGAGCTTCATCTGGACCTGGGTCTTCAGTGAACCATTGTTCAATATCGTCCGGGGACAGCATCAAATCATCCATTGCTTGGGACGGCAAGGGGGACTGTAGATGGGTGAAAAGAGCAGTCAGAGGACCAGGTCCTcagccccccagccccccagccctccaggtccccagccctccaggtccccagcccAACCCTTGTCCTTACCAGAACGTTGTTTTCAGGAAGTCTGAAAGACAAGAGCAGAAAGTCAGTCCCATGGAATTTTCGCTTCCCACAGGTCTC	chr17	7676398	7676398	7676097	7676698	25686
rs397516438-PRIMER_PAIR_562	1.78912	1.31665	0.472471	GGCATTCTGGGAGCTTCATC	AGACCTGTGGGAAGCGAAAA	(71, 20)	(360, 20)	58.6833	59.5275	55	50	0	0	0	0	0	36.2455	2.92	2.29	2.4852	0	290	rs397516438	PRIMER_PAIR_562	GGCATTCTGGGAGCTTCATCTGGACCTGGGTCTTCAGTGAACCATTGTTCAATATCGTCCGGGGACAGCATCAAATCATCCATTGCTTGGGACGGCAAGGGGGACTGTAGATGGGTGAAAAGAGCAGTCAGAGGACCAGGTCCTcagccccccagccccccagccctccaggtccccagccctccaggtccccagcccAACCCTTGTCCTTACCAGAACGTTGTTTTCAGGAAGTCTGAAAGACAAGAGCAGAAAGTCAGTCCCATGGAATTTTCGCTTCCCACAGGTCT	chr17	7676398	7676398	7676097	7676698	39222
rs397516438-PRIMER_PAIR_563	1.79005	0.255318	1.53473	CTCTGGCATTCTGGGAGCTT	GACCTGTGGGAAGCGAAAAT	(67, 20)	(359, 20)	59.7447	58.4653	55	50	0	0	0	0	0	36.2455	3.74	1.82	0	0	293	rs397516438	PRIMER_PAIR_563	CTCTGGCATTCTGGGAGCTTCATCTGGACCTGGGTCTTCAGTGAACCATTGTTCAATATCGTCCGGGGACAGCATCAAATCATCCATTGCTTGGGACGGCAAGGGGGACTGTAGATGGGTGAAAAGAGCAGTCAGAGGACCAGGTCCTcagccccccagccccccagccctccaggtccccagccctccaggtccccagcccAACCCTTGTCCTTACCAGAACGTTGTTTTCAGGAAGTCTGAAAGACAAGAGCAGAAAGTCAGTCCCATGGAATTTTCGCTTCCCACAGGTC	chr17	7676398	7676398	7676097	7676698	19638
rs397516438-PRIMER_PAIR_577	1.81457	1.34672	0.467844	CCCTTGTCCTTACCAGAACGT	TTTTCCTCTTGCAGCAGCCA	(271, 21)	(538, 20)	59.6533	60.4678	52.381	50	0	0	0	0	0	41.1346	3.99	4.75	0	0	268	rs397516438	PRIMER_PAIR_577	CCCTTGTCCTTACCAGAACGTTGTTTTCAGGAAGTCTGAAAGACAAGAGCAGAAAGTCAGTCCCATGGAATTTTCGCTTCCCACAGGTCTCTGCTAGGgggctggggttggggtgggggtggtgggCCTGCCCTTCCAATGGATCCACTCACAGTTTCCATAGGTCTGAAAATGTTTCCTGACTCAGAGGGGGCTCGACGCTAGGATCTGACTGCGGCTCCTCCATGGCAGTGACCCGGAAGGCAGTCTGGCTGCTGCAAGAGGAAAA	chr17	7676398	7676398	7676097	7676698	21312
rs397516438-PRIMER_PAIR_579	1.81582	0.254178	1.56164	TCTGGCATTCTGGGAGCTTC	TAGCAGAGACCTGTGGGAAG	(68, 20)	(366, 20)	59.7458	58.4384	55	55	0	0	0	0	0	42.3538	3.86	3.46	0	0	299	rs397516438	PRIMER_PAIR_579	TCTGGCATTCTGGGAGCTTCATCTGGACCTGGGTCTTCAGTGAACCATTGTTCAATATCGTCCGGGGACAGCATCAAATCATCCATTGCTTGGGACGGCAAGGGGGACTGTAGATGGGTGAAAAGAGCAGTCAGAGGACCAGGTCCTcagccccccagccccccagccctccaggtccccagccctccaggtccccagcccAACCCTTGTCCTTACCAGAACGTTGTTTTCAGGAAGTCTGAAAGACAAGAGCAGAAAGTCAGTCCCATGGAATTTTCGCTTCCCACAGGTCTCTGCTA	chr17	7676398	7676398	7676097	7676698	45126
rs397516438-PRIMER_PAIR_592	1.84	1.58006	0.259938	GGGGACTGTAGATGGGTGAA	AGTGGATCCATTGGAAGGGC	(170, 20)	(419, 20)	58.4199	59.7401	55	55	0	19.6224	0	0.927362	0	34.3414	3.18	5.19	0	0	250	rs397516438	PRIMER_PAIR_592	GGGGACTGTAGATGGGTGAAAAGAGCAGTCAGAGGACCAGGTCCTcagccccccagccccccagccctccaggtccccagccctccaggtccccagcccAACCCTTGTCCTTACCAGAACGTTGTTTTCAGGAAGTCTGAAAGACAAGAGCAGAAAGTCAGTCCCATGGAATTTTCGCTTCCCACAGGTCTCTGCTAGGgggctggggttggggtgggggtggtgggCCTGCCCTTCCAATGGATCCACT	chr17	7676398	7676398	7676097	7676698	13320
rs397516438-PRIMER_PAIR_615	1.88171	1.40924	0.472471	TGGCATTCTGGGAGCTTCATC	AGACCTGTGGGAAGCGAAAA	(70, 21)	(360, 20)	60.4092	59.5275	52.381	50	0	0	0	0	0	36.2455	2.92	2.29	2.4852	0	291	rs397516438	PRIMER_PAIR_615	TGGCATTCTGGGAGCTTCATCTGGACCTGGGTCTTCAGTGAACCATTGTTCAATATCGTCCGGGGACAGCATCAAATCATCCATTGCTTGGGACGGCAAGGGGGACTGTAGATGGGTGAAAAGAGCAGTCAGAGGACCAGGTCCTcagccccccagccccccagccctccaggtccccagccctccaggtccccagcccAACCCTTGTCCTTACCAGAACGTTGTTTTCAGGAAGTCTGAAAGACAAGAGCAGAAAGTCAGTCCCATGGAATTTTCGCTTCCCACAGGTCT	chr17	7676398	7676398	7676097	7676698	39762
rs397516438-PRIMER_PAIR_616	1.88199	1.70296	0.179034	ccAACCCTTGTCCTTACCAGA	GTCTCATGCTGGATCCCCAC	(267, 21)	(558, 20)	59.297	60.179	52.381	60	0	9.90259	0	0	0	37.5824	3.86	4.61	0	0	292	rs397516438	PRIMER_PAIR_616	ccAACCCTTGTCCTTACCAGAACGTTGTTTTCAGGAAGTCTGAAAGACAAGAGCAGAAAGTCAGTCCCATGGAATTTTCGCTTCCCACAGGTCTCTGCTAGGgggctggggttggggtgggggtggtgggCCTGCCCTTCCAATGGATCCACTCACAGTTTCCATAGGTCTGAAAATGTTTCCTGACTCAGAGGGGGCTCGACGCTAGGATCTGACTGCGGCTCCTCCATGGCAGTGACCCGGAAGGCAGTCTGGCTGCTGCAAGAGGAAAAGTGGGGATCCAGCATGAGAC	chr17	7676398	7676398	7676097	7676698	14166
rs397516438-PRIMER_PAIR_628	1.89667	1.34672	0.54995	CCCTTGTCCTTACCAGAACGT	CTCATGCTGGATCCCCACTT	(271, 21)	(556, 20)	59.6533	59.45	52.381	55	0	9.90259	0	0	0	37.5824	3.99	3.16	0	0	286	rs397516438	PRIMER_PAIR_628	CCCTTGTCCTTACCAGAACGTTGTTTTCAGGAAGTCTGAAAGACAAGAGCAGAAAGTCAGTCCCATGGAATTTTCGCTTCCCACAGGTCTCTGCTAGGgggctggggttggggtgggggtggtgggCCTGCCCTTCCAATGGATCCACTCACAGTTTCCATAGGTCTGAAAATGTTTCCTGACTCAGAGGGGGCTCGACGCTAGGATCTGACTGCGGCTCCTCCATGGCAGTGACCCGGAAGGCAGTCTGGCTGCTGCAAGAGGAAAAGTGGGGATCCAGCATGAG	chr17	7676398	7676398	7676097	7676698	9504
rs397516438-PRIMER_PAIR_647	1.92065	0.0347669	1.88589	CTGGCATTCTGGGAGCTTCA	CTGTGGGAAGCGAAAATTCCA	(69, 20)	(356, 21)	60.0348	59.1141	55	47.619	0	7.01636	0	0	0	46.7679	3.02	3.53	9.25533	8.25032	288	rs397516438	PRIMER_PAIR_647	CTGGCATTCTGGGAGCTTCATCTGGACCTGGGTCTTCAGTGAACCATTGTTCAATATCGTCCGGGGACAGCATCAAATCATCCATTGCTTGGGACGGCAAGGGGGACTGTAGATGGGTGAAAAGAGCAGTCAGAGGACCAGGTCCTcagccccccagccccccagccctccaggtccccagccctccaggtccccagcccAACCCTTGTCCTTACCAGAACGTTGTTTTCAGGAAGTCTGAAAGACAAGAGCAGAAAGTCAGTCCCATGGAATTTTCGCTTCCCACAG	chr17	7676398	7676398	7676097	7676698	15210
rs397516438-PRIMER_PAIR_662	1.93254	0.611062	1.32147	gcccAACCCTTGTCCTTACC	CCACTTTTCCTCTTGCAGCA	(265, 20)	(542, 20)	60.6111	58.6785	60	50	0	0	0	0	0	0	2.85	4.41	0	0	278	rs397516438	PRIMER_PAIR_662	gcccAACCCTTGTCCTTACCAGAACGTTGTTTTCAGGAAGTCTGAAAGACAAGAGCAGAAAGTCAGTCCCATGGAATTTTCGCTTCCCACAGGTCTCTGCTAGGgggctggggttggggtgggggtggtgggCCTGCCCTTCCAATGGATCCACTCACAGTTTCCATAGGTCTGAAAATGTTTCCTGACTCAGAGGGGGCTCGACGCTAGGATCTGACTGCGGCTCCTCCATGGCAGTGACCCGGAAGGCAGTCTGGCTGCTGCAAGAGGAAAAGTGG	chr17	7676398	7676398	7676097	7676698	19098
rs397516438-PRIMER_PAIR_675	1.94112	0.105194	1.83593	TGGACCTGGGTCTTCAGTGA	AGCAGAGACCTGTGGGAAGC	(91, 20)	(365, 20)	60.1052	61.8359	55	60	17.8152	0	0	0	44.0392	42.3538	3.41	3.86	0	0	275	rs397516438	PRIMER_PAIR_675	TGGACCTGGGTCTTCAGTGAACCATTGTTCAATATCGTCCGGGGACAGCATCAAATCATCCATTGCTTGGGACGGCAAGGGGGACTGTAGATGGGTGAAAAGAGCAGTCAGAGGACCAGGTCCTcagccccccagccccccagccctccaggtccccagccctccaggtccccagcccAACCCTTGTCCTTACCAGAACGTTGTTTTCAGGAAGTCTGAAAGACAAGAGCAGAAAGTCAGTCCCATGGAATTTTCGCTTCCCACAGGTCTCTGCT	chr17	7676398	7676398	7676097	7676698	31554
rs397516438-PRIMER_PAIR_678	1.94359	1.68394	0.259647	CGGGGACAGCATCAAATCAT	TGGATCCATTGGAAGGGCAG	(130, 20)	(417, 20)	58.3161	59.7404	50	55	0	11.4357	0	0	0	34.3414	2.45	4.85	0	0	288	rs397516438	PRIMER_PAIR_678	CGGGGACAGCATCAAATCATCCATTGCTTGGGACGGCAAGGGGGACTGTAGATGGGTGAAAAGAGCAGTCAGAGGACCAGGTCCTcagccccccagccccccagccctccaggtccccagccctccaggtccccagcccAACCCTTGTCCTTACCAGAACGTTGTTTTCAGGAAGTCTGAAAGACAAGAGCAGAAAGTCAGTCCCATGGAATTTTCGCTTCCCACAGGTCTCTGCTAGGgggctggggttggggtgggggtggtgggCCTGCCCTTCCAATGGATCCA	chr17	7676398	7676398	7676097	7676698	15174
rs397516438-PRIMER_PAIR_695	1.96109	0.627451	1.33364	TGGCATTCTGGGAGCTTCAT	cCCTAGCAGAGACCTGTGGG	(70, 20)	(369, 20)	59.3725	61.3336	50	65	0	0	0	0	0	42.3538	2.57	4.61	0	0	300	rs397516438	PRIMER_PAIR_695	TGGCATTCTGGGAGCTTCATCTGGACCTGGGTCTTCAGTGAACCATTGTTCAATATCGTCCGGGGACAGCATCAAATCATCCATTGCTTGGGACGGCAAGGGGGACTGTAGATGGGTGAAAAGAGCAGTCAGAGGACCAGGTCCTcagccccccagccccccagccctccaggtccccagccctccaggtccccagcccAACCCTTGTCCTTACCAGAACGTTGTTTTCAGGAAGTCTGAAAGACAAGAGCAGAAAGTCAGTCCCATGGAATTTTCGCTTCCCACAGGTCTCTGCTAGGg	chr17	7676398	7676398	7676097	7676698	36846
rs397516438-PRIMER_PAIR_701	1.96985	0.611062	1.35879	gcccAACCCTTGTCCTTACC	TCATGCTGGATCCCCACTTTT	(265, 20)	(555, 21)	60.6111	59.6412	60	47.619	0	9.90259	0	0	0	37.5824	2.85	2.27	0	0	291	rs397516438	PRIMER_PAIR_701	gcccAACCCTTGTCCTTACCAGAACGTTGTTTTCAGGAAGTCTGAAAGACAAGAGCAGAAAGTCAGTCCCATGGAATTTTCGCTTCCCACAGGTCTCTGCTAGGgggctggggttggggtgggggtggtgggCCTGCCCTTCCAATGGATCCACTCACAGTTTCCATAGGTCTGAAAATGTTTCCTGACTCAGAGGGGGCTCGACGCTAGGATCTGACTGCGGCTCCTCCATGGCAGTGACCCGGAAGGCAGTCTGGCTGCTGCAAGAGGAAAAGTGGGGATCCAGCATGA	chr17	7676398	7676398	7676097	7676698	13338
rs397516438-PRIMER_PAIR_705	1.97784	0.774908	1.20293	cccAACCCTTGTCCTTACCA	TCCCCACTTTTCCTCTTGCAG	(266, 20)	(545, 21)	59.2251	60.2029	55	52.381	0	0	0	0	0	0	3.25	4.41	0	0	280	rs397516438	PRIMER_PAIR_705	cccAACCCTTGTCCTTACCAGAACGTTGTTTTCAGGAAGTCTGAAAGACAAGAGCAGAAAGTCAGTCCCATGGAATTTTCGCTTCCCACAGGTCTCTGCTAGGgggctggggttggggtgggggtggtgggCCTGCCCTTCCAATGGATCCACTCACAGTTTCCATAGGTCTGAAAATGTTTCCTGACTCAGAGGGGGCTCGACGCTAGGATCTGACTGCGGCTCCTCCATGGCAGTGACCCGGAAGGCAGTCTGGCTGCTGCAAGAGGAAAAGTGGGGA	chr17	7676398	7676398	7676097	7676698	38088
rs397516438-PRIMER_PAIR_713	1.99174	0.105194	1.88654	TGGACCTGGGTCTTCAGTGA	GACCTGTGGGAAGCGAAAATT	(91, 20)	(359, 21)	60.1052	59.1135	55	47.619	17.8152	0	0	0	44.0392	36.2455	3.41	1.82	0	0	269	rs397516438	PRIMER_PAIR_713	TGGACCTGGGTCTTCAGTGAACCATTGTTCAATATCGTCCGGGGACAGCATCAAATCATCCATTGCTTGGGACGGCAAGGGGGACTGTAGATGGGTGAAAAGAGCAGTCAGAGGACCAGGTCCTcagccccccagccccccagccctccaggtccccagccctccaggtccccagcccAACCCTTGTCCTTACCAGAACGTTGTTTTCAGGAAGTCTGAAAGACAAGAGCAGAAAGTCAGTCCCATGGAATTTTCGCTTCCCACAGGTC	chr17	7676398	7676398	7676097	7676698	16200
rs397516438-PRIMER_PAIR_715	1.99249	1.95928	0.0332079	GGGGACAGCATCAAATCATCC	GTGGATCCATTGGAAGGGCA	(131, 21)	(418, 20)	59.0407	60.0332	52.381	55	0	19.6224	0	0	0	34.3414	3.51	5.36	1.26691	1.26691	288	rs397516438	PRIMER_PAIR_715	GGGGACAGCATCAAATCATCCATTGCTTGGGACGGCAAGGGGGACTGTAGATGGGTGAAAAGAGCAGTCAGAGGACCAGGTCCTcagccccccagccccccagccctccaggtccccagccctccaggtccccagcccAACCCTTGTCCTTACCAGAACGTTGTTTTCAGGAAGTCTGAAAGACAAGAGCAGAAAGTCAGTCCCATGGAATTTTCGCTTCCCACAGGTCTCTGCTAGGgggctggggttggggtgggggtggtgggCCTGCCCTTCCAATGGATCCAC	chr17	7676398	7676398	7676097	7676698	11628
rs397516438-PRIMER_PAIR_716	1.99335	0.107459	1.88589	GCTTCATCTGGACCTGGGTC	CTGTGGGAAGCGAAAATTCCA	(83, 20)	(356, 21)	60.1075	59.1141	60	47.619	11.0312	7.01636	11.0312	0	43.8687	46.7679	4.46	3.53	0	0	274	rs397516438	PRIMER_PAIR_716	GCTTCATCTGGACCTGGGTCTTCAGTGAACCATTGTTCAATATCGTCCGGGGACAGCATCAAATCATCCATTGCTTGGGACGGCAAGGGGGACTGTAGATGGGTGAAAAGAGCAGTCAGAGGACCAGGTCCTcagccccccagccccccagccctccaggtccccagccctccaggtccccagcccAACCCTTGTCCTTACCAGAACGTTGTTTTCAGGAAGTCTGAAAGACAAGAGCAGAAAGTCAGTCCCATGGAATTTTCGCTTCCCACAG	chr17	7676398	7676398	7676097	7676698	17226
rs397516438-PRIMER_PAIR_723	2.004	0.627451	1.37655	TGGCATTCTGGGAGCTTCAT	GCAGAGACCTGTGGGAAGC	(70, 20)	(364, 19)	59.3725	60.3766	50	63.1579	0	0	0	0	0	42.3538	2.57	3.86	0.54376	0.54376	295	rs397516438	PRIMER_PAIR_723	TGGCATTCTGGGAGCTTCATCTGGACCTGGGTCTTCAGTGAACCATTGTTCAATATCGTCCGGGGACAGCATCAAATCATCCATTGCTTGGGACGGCAAGGGGGACTGTAGATGGGTGAAAAGAGCAGTCAGAGGACCAGGTCCTcagccccccagccccccagccctccaggtccccagccctccaggtccccagcccAACCCTTGTCCTTACCAGAACGTTGTTTTCAGGAAGTCTGAAAGACAAGAGCAGAAAGTCAGTCCCATGGAATTTTCGCTTCCCACAGGTCTCTGC	chr17	7676398	7676398	7676097	7676698	31734
rs397516438-PRIMER_PAIR_730	2.00616	1.74652	0.259647	AATATCGTCCGGGGACAGC	TGGATCCATTGGAAGGGCAG	(121, 19)	(417, 20)	59.2535	59.7404	57.8947	55	17.4308	11.4357	0	0	44.7675	34.3414	4.4	4.85	0	0	297	rs397516438	PRIMER_PAIR_730	AATATCGTCCGGGGACAGCATCAAATCATCCATTGCTTGGGACGGCAAGGGGGACTGTAGATGGGTGAAAAGAGCAGTCAGAGGACCAGGTCCTcagccccccagccccccagccctccaggtccccagccctccaggtccccagcccAACCCTTGTCCTTACCAGAACGTTGTTTTCAGGAAGTCTGAAAGACAAGAGCAGAAAGTCAGTCCCATGGAATTTTCGCTTCCCACAGGTCTCTGCTAGGgggctggggttggggtgggggtggtgggCCTGCCCTTCCAATGGATCCA	chr17	7676398	7676398	7676097	7676698	11394
rs397516438-PRIMER_PAIR_733	2.01138	1.75173	0.259647	CCGGGGACAGCATCAAATCAT	TGGATCCATTGGAAGGGCAG	(129, 21)	(417, 20)	60.7517	59.7404	52.381	55	0	11.4357	0	0	0	34.3414	2.45	4.85	0	0	289	rs397516438	PRIMER_PAIR_733	CCGGGGACAGCATCAAATCATCCATTGCTTGGGACGGCAAGGGGGACTGTAGATGGGTGAAAAGAGCAGTCAGAGGACCAGGTCCTcagccccccagccccccagccctccaggtccccagccctccaggtccccagcccAACCCTTGTCCTTACCAGAACGTTGTTTTCAGGAAGTCTGAAAGACAAGAGCAGAAAGTCAGTCCCATGGAATTTTCGCTTCCCACAGGTCTCTGCTAGGgggctggggttggggtgggggtggtgggCCTGCCCTTCCAATGGATCCA	chr17	7676398	7676398	7676097	7676698	15336
rs397516438-PRIMER_PAIR_739	2.01417	1.75423	0.259938	ATCCATTGCTTGGGACGGC	AGTGGATCCATTGGAAGGGC	(148, 19)	(419, 20)	60.7542	59.7401	57.8947	55	6.44446	19.6224	0	0.927362	46.4496	34.3414	5.68	5.19	0	0	272	rs397516438	PRIMER_PAIR_739	ATCCATTGCTTGGGACGGCAAGGGGGACTGTAGATGGGTGAAAAGAGCAGTCAGAGGACCAGGTCCTcagccccccagccccccagccctccaggtccccagccctccaggtccccagcccAACCCTTGTCCTTACCAGAACGTTGTTTTCAGGAAGTCTGAAAGACAAGAGCAGAAAGTCAGTCCCATGGAATTTTCGCTTCCCACAGGTCTCTGCTAGGgggctggggttggggtgggggtggtgggCCTGCCCTTCCAATGGATCCACT	chr17	7676398	7676398	7676097	7676698	8100
rs397516438-PRIMER_PAIR_741	2.01586	0.179936	1.83593	GAGCTTCATCTGGACCTGGG	AGCAGAGACCTGTGGGAAGC	(81, 20)	(365, 20)	59.8201	61.8359	60	60	0	0	0	0	0	42.3538	4.45	3.86	11.1231	11.1231	285	rs397516438	PRIMER_PAIR_741	GAGCTTCATCTGGACCTGGGTCTTCAGTGAACCATTGTTCAATATCGTCCGGGGACAGCATCAAATCATCCATTGCTTGGGACGGCAAGGGGGACTGTAGATGGGTGAAAAGAGCAGTCAGAGGACCAGGTCCTcagccccccagccccccagccctccaggtccccagccctccaggtccccagcccAACCCTTGTCCTTACCAGAACGTTGTTTTCAGGAAGTCTGAAAGACAAGAGCAGAAAGTCAGTCCCATGGAATTTTCGCTTCCCACAGGTCTCTGCT	chr17	7676398	7676398	7676097	7676698	36360
rs397516438-PRIMER_PAIR_747	2.02306	0.0347669	1.98829	CTGGCATTCTGGGAGCTTCA	TGTGGGAAGCGAAAATTCCA	(69, 20)	(355, 20)	60.0348	58.0117	55	45	0	7.01636	0	0	0	46.7679	3.02	3.53	9.25533	8.25032	287	rs397516438	PRIMER_PAIR_747	CTGGCATTCTGGGAGCTTCATCTGGACCTGGGTCTTCAGTGAACCATTGTTCAATATCGTCCGGGGACAGCATCAAATCATCCATTGCTTGGGACGGCAAGGGGGACTGTAGATGGGTGAAAAGAGCAGTCAGAGGACCAGGTCCTcagccccccagccccccagccctccaggtccccagccctccaggtccccagcccAACCCTTGTCCTTACCAGAACGTTGTTTTCAGGAAGTCTGAAAGACAAGAGCAGAAAGTCAGTCCCATGGAATTTTCGCTTCCCACA	chr17	7676398	7676398	7676097	7676698	14976
rs397516438-PRIMER_PAIR_748	2.02616	0.774908	1.25125	cccAACCCTTGTCCTTACCA	CCCCACTTTTCCTCTTGCAG	(266, 20)	(544, 20)	59.2251	58.7487	55	55	0	0	0	0	0	0	3.25	4.41	0	0	279	rs397516438	PRIMER_PAIR_748	cccAACCCTTGTCCTTACCAGAACGTTGTTTTCAGGAAGTCTGAAAGACAAGAGCAGAAAGTCAGTCCCATGGAATTTTCGCTTCCCACAGGTCTCTGCTAGGgggctggggttggggtgggggtggtgggCCTGCCCTTCCAATGGATCCACTCACAGTTTCCATAGGTCTGAAAATGTTTCCTGACTCAGAGGGGGCTCGACGCTAGGATCTGACTGCGGCTCCTCCATGGCAGTGACCCGGAAGGCAGTCTGGCTGCTGCAAGAGGAAAAGTGGGG	chr17	7676398	7676398	7676097	7676698	31644
rs397516438-PRIMER_PAIR_755	2.03085	1.19871	0.832135	TCTGGGAGCTTCATCTGGAC	AGAGACCTGTGGGAAGCGAA	(76, 20)	(362, 20)	58.8013	60.8321	55	55	0	0	0	0	0	36.2455	4.02	4.7	12.0124	6.56565	287	rs397516438	PRIMER_PAIR_755	TCTGGGAGCTTCATCTGGACCTGGGTCTTCAGTGAACCATTGTTCAATATCGTCCGGGGACAGCATCAAATCATCCATTGCTTGGGACGGCAAGGGGGACTGTAGATGGGTGAAAAGAGCAGTCAGAGGACCAGGTCCTcagccccccagccccccagccctccaggtccccagccctccaggtccccagcccAACCCTTGTCCTTACCAGAACGTTGTTTTCAGGAAGTCTGAAAGACAAGAGCAGAAAGTCAGTCCCATGGAATTTTCGCTTCCCACAGGTCTCT	chr17	7676398	7676398	7676097	7676698	12780
rs397516438-PRIMER_PAIR_756	2.03174	1.99853	0.0332079	TCCGGGGACAGCATCAAAT	GTGGATCCATTGGAAGGGCA	(128, 19)	(418, 20)	59.0015	60.0332	52.6316	55	0	19.6224	0	0	0	34.3414	2.32	5.36	0	0	291	rs397516438	PRIMER_PAIR_756	TCCGGGGACAGCATCAAATCATCCATTGCTTGGGACGGCAAGGGGGACTGTAGATGGGTGAAAAGAGCAGTCAGAGGACCAGGTCCTcagccccccagccccccagccctccaggtccccagccctccaggtccccagcccAACCCTTGTCCTTACCAGAACGTTGTTTTCAGGAAGTCTGAAAGACAAGAGCAGAAAGTCAGTCCCATGGAATTTTCGCTTCCCACAGGTCTCTGCTAGGgggctggggttggggtgggggtggtgggCCTGCCCTTCCAATGGATCCAC	chr17	7676398	7676398	7676097	7676698	16272
rs397516438-PRIMER_PAIR_757	2.03543	1.2033	0.832135	TCATCTGGACCTGGGTCTTCA	AGAGACCTGTGGGAAGCGAA	(86, 21)	(362, 20)	60.2033	60.8321	52.381	55	17.8152	0	8.66834	0	44.0392	36.2455	3.02	4.7	0	0	277	rs397516438	PRIMER_PAIR_757	TCATCTGGACCTGGGTCTTCAGTGAACCATTGTTCAATATCGTCCGGGGACAGCATCAAATCATCCATTGCTTGGGACGGCAAGGGGGACTGTAGATGGGTGAAAAGAGCAGTCAGAGGACCAGGTCCTcagccccccagccccccagccctccaggtccccagccctccaggtccccagcccAACCCTTGTCCTTACCAGAACGTTGTTTTCAGGAAGTCTGAAAGACAAGAGCAGAAAGTCAGTCCCATGGAATTTTCGCTTCCCACAGGTCTCT	chr17	7676398	7676398	7676097	7676698	18198
rs397516438-PRIMER_PAIR_759	2.03553	0.421904	1.61363	AAGGGGGACTGTAGATGGGT	GCCCCCTCTGAGTCAGGAA	(167, 20)	(464, 19)	59.5781	60.6136	55	63.1579	0	19.9913	0	0.645966	0	31.9115	4.51	3.36	15.6337	3.99764	298	rs397516438	PRIMER_PAIR_759	AAGGGGGACTGTAGATGGGTGAAAAGAGCAGTCAGAGGACCAGGTCCTcagccccccagccccccagccctccaggtccccagccctccaggtccccagcccAACCCTTGTCCTTACCAGAACGTTGTTTTCAGGAAGTCTGAAAGACAAGAGCAGAAAGTCAGTCCCATGGAATTTTCGCTTCCCACAGGTCTCTGCTAGGgggctggggttggggtgggggtggtgggCCTGCCCTTCCAATGGATCCACTCACAGTTTCCATAGGTCTGAAAATGTTTCCTGACTCAGAGGGGGC	chr17	7676398	7676398	7676097	7676698	19530
rs397516438-PRIMER_PAIR_760	2.03593	1.70296	0.332972	ccAACCCTTGTCCTTACCAGA	GCTGGATCCCCACTTTTCCT	(267, 21)	(551, 20)	59.297	59.667	52.381	55	0	9.90259	0	0	0	37.5824	3.86	3.36	0	0	285	rs397516438	PRIMER_PAIR_760	ccAACCCTTGTCCTTACCAGAACGTTGTTTTCAGGAAGTCTGAAAGACAAGAGCAGAAAGTCAGTCCCATGGAATTTTCGCTTCCCACAGGTCTCTGCTAGGgggctggggttggggtgggggtggtgggCCTGCCCTTCCAATGGATCCACTCACAGTTTCCATAGGTCTGAAAATGTTTCCTGACTCAGAGGGGGCTCGACGCTAGGATCTGACTGCGGCTCCTCCATGGCAGTGACCCGGAAGGCAGTCTGGCTGCTGCAAGAGGAAAAGTGGGGATCCAGC	chr17	7676398	7676398	7676097	7676698	19710
rs397516438-PRIMER_PAIR_780	2.06582	0.179936	1.88589	GGAGCTTCATCTGGACCTGG	CTGTGGGAAGCGAAAATTCCA	(80, 20)	(356, 21)	59.8201	59.1141	60	47.619	0	7.01636	0	0	0	46.7679	4.45	3.53	2.4852	1.87075	277	rs397516438	PRIMER_PAIR_780	GGAGCTTCATCTGGACCTGGGTCTTCAGTGAACCATTGTTCAATATCGTCCGGGGACAGCATCAAATCATCCATTGCTTGGGACGGCAAGGGGGACTGTAGATGGGTGAAAAGAGCAGTCAGAGGACCAGGTCCTcagccccccagccccccagccctccaggtccccagccctccaggtccccagcccAACCCTTGTCCTTACCAGAACGTTGTTTTCAGGAAGTCTGAAAGACAAGAGCAGAAAGTCAGTCCCATGGAATTTTCGCTTCCCACAG	chr17	7676398	7676398	7676097	7676698	19998
rs397516438-PRIMER_PAIR_784	2.06648	0.179936	1.88654	GAGCTTCATCTGGACCTGGG	GACCTGTGGGAAGCGAAAATT	(81, 20)	(359, 21)	59.8201	59.1135	60	47.619	0	0	0	0	0	36.2455	4.45	1.82	12.0124	0.370711	279	rs397516438	PRIMER_PAIR_784	GAGCTTCATCTGGACCTGGGTCTTCAGTGAACCATTGTTCAATATCGTCCGGGGACAGCATCAAATCATCCATTGCTTGGGACGGCAAGGGGGACTGTAGATGGGTGAAAAGAGCAGTCAGAGGACCAGGTCCTcagccccccagccccccagccctccaggtccccagccctccaggtccccagcccAACCCTTGTCCTTACCAGAACGTTGTTTTCAGGAAGTCTGAAAGACAAGAGCAGAAAGTCAGTCCCATGGAATTTTCGCTTCCCACAGGTC	chr17	7676398	7676398	7676097	7676698	21006
rs397516438-PRIMER_PAIR_815	2.08881	0.252881	1.83593	TGGGAGCTTCATCTGGACCT	AGCAGAGACCTGTGGGAAGC	(78, 20)	(365, 20)	60.2529	61.8359	55	60	0	0	0	0	0	42.3538	3.85	3.86	11.1231	11.1231	288	rs397516438	PRIMER_PAIR_815	TGGGAGCTTCATCTGGACCTGGGTCTTCAGTGAACCATTGTTCAATATCGTCCGGGGACAGCATCAAATCATCCATTGCTTGGGACGGCAAGGGGGACTGTAGATGGGTGAAAAGAGCAGTCAGAGGACCAGGTCCTcagccccccagccccccagccctccaggtccccagccctccaggtccccagcccAACCCTTGTCCTTACCAGAACGTTGTTTTCAGGAAGTCTGAAAGACAAGAGCAGAAAGTCAGTCCCATGGAATTTTCGCTTCCCACAGGTCTCTGCT	chr17	7676398	7676398	7676097	7676698	26262
rs397516438-PRIMER_PAIR_822	2.09575	0.107459	1.98829	GCTTCATCTGGACCTGGGTC	TGTGGGAAGCGAAAATTCCA	(83, 20)	(355, 20)	60.1075	58.0117	60	45	11.0312	7.01636	11.0312	0	43.8687	46.7679	4.46	3.53	0	0	273	rs397516438	PRIMER_PAIR_822	GCTTCATCTGGACCTGGGTCTTCAGTGAACCATTGTTCAATATCGTCCGGGGACAGCATCAAATCATCCATTGCTTGGGACGGCAAGGGGGACTGTAGATGGGTGAAAAGAGCAGTCAGAGGACCAGGTCCTcagccccccagccccccagccctccaggtccccagccctccaggtccccagcccAACCCTTGTCCTTACCAGAACGTTGTTTTCAGGAAGTCTGAAAGACAAGAGCAGAAAGTCAGTCCCATGGAATTTTCGCTTCCCACA	chr17	7676398	7676398	7676097	7676698	16992
rs397516438-PRIMER_PAIR_827	2.10057	0.105194	1.99538	TGGACCTGGGTCTTCAGTGA	ACCTGTGGGAAGCGAAAATT	(91, 20)	(358, 20)	60.1052	58.0046	55	45	17.8152	0	0	0	44.0392	36.2455	3.41	1.82	0	0	268	rs397516438	PRIMER_PAIR_827	TGGACCTGGGTCTTCAGTGAACCATTGTTCAATATCGTCCGGGGACAGCATCAAATCATCCATTGCTTGGGACGGCAAGGGGGACTGTAGATGGGTGAAAAGAGCAGTCAGAGGACCAGGTCCTcagccccccagccccccagccctccaggtccccagccctccaggtccccagcccAACCCTTGTCCTTACCAGAACGTTGTTTTCAGGAAGTCTGAAAGACAAGAGCAGAAAGTCAGTCCCATGGAATTTTCGCTTCCCACAGGT	chr17	7676398	7676398	7676097	7676698	16110
rs397516438-PRIMER_PAIR_829	2.10303	1.27089	0.832135	GACCTGGGTCTTCAGTGAACC	AGAGACCTGTGGGAAGCGAA	(93, 21)	(362, 20)	60.2709	60.8321	57.1429	55	12.0908	0	3.23945	0	43.8447	36.2455	3.62	4.7	0	0	270	rs397516438	PRIMER_PAIR_829	GACCTGGGTCTTCAGTGAACCATTGTTCAATATCGTCCGGGGACAGCATCAAATCATCCATTGCTTGGGACGGCAAGGGGGACTGTAGATGGGTGAAAAGAGCAGTCAGAGGACCAGGTCCTcagccccccagccccccagccctccaggtccccagccctccaggtccccagcccAACCCTTGTCCTTACCAGAACGTTGTTTTCAGGAAGTCTGAAAGACAAGAGCAGAAAGTCAGTCCCATGGAATTTTCGCTTCCCACAGGTCTCT	chr17	7676398	7676398	7676097	7676698	14076
rs397516438-PRIMER_PAIR_838	2.1106	0.774908	1.33569	cccAACCCTTGTCCTTACCA	CACTTTTCCTCTTGCAGCAGC	(266, 20)	(541, 21)	59.2251	60.3357	55	52.381	0	0	0	0	0	42.5695	3.25	5.25	0	0	276	rs397516438	PRIMER_PAIR_838	cccAACCCTTGTCCTTACCAGAACGTTGTTTTCAGGAAGTCTGAAAGACAAGAGCAGAAAGTCAGTCCCATGGAATTTTCGCTTCCCACAGGTCTCTGCTAGGgggctggggttggggtgggggtggtgggCCTGCCCTTCCAATGGATCCACTCACAGTTTCCATAGGTCTGAAAATGTTTCCTGACTCAGAGGGGGCTCGACGCTAGGATCTGACTGCGGCTCCTCCATGGCAGTGACCCGGAAGGCAGTCTGGCTGCTGCAAGAGGAAAAGTG	chr17	7676398	7676398	7676097	7676698	26910
rs397516438-PRIMER_PAIR_840	2.11163	1.2795	0.832135	CATCTGGACCTGGGTCTTCA	AGAGACCTGTGGGAAGCGAA	(87, 20)	(362, 20)	58.7205	60.8321	55	55	17.8152	0	8.66834	0	44.0392	36.2455	3.02	4.7	0	0	276	rs397516438	PRIMER_PAIR_840	CATCTGGACCTGGGTCTTCAGTGAACCATTGTTCAATATCGTCCGGGGACAGCATCAAATCATCCATTGCTTGGGACGGCAAGGGGGACTGTAGATGGGTGAAAAGAGCAGTCAGAGGACCAGGTCCTcagccccccagccccccagccctccaggtccccagccctccaggtccccagcccAACCCTTGTCCTTACCAGAACGTTGTTTTCAGGAAGTCTGAAAGACAAGAGCAGAAAGTCAGTCCCATGGAATTTTCGCTTCCCACAGGTCTCT	chr17	7676398	7676398	7676097	7676698	17694
rs397516438-PRIMER_PAIR_844	2.11728	0.774908	1.34237	cccAACCCTTGTCCTTACCA	ATGCTGGATCCCCACTTTTCC	(266, 20)	(553, 21)	59.2251	60.3424	55	52.381	0	9.90259	0	0	0	37.5824	3.25	3.13	0	0	288	rs397516438	PRIMER_PAIR_844	cccAACCCTTGTCCTTACCAGAACGTTGTTTTCAGGAAGTCTGAAAGACAAGAGCAGAAAGTCAGTCCCATGGAATTTTCGCTTCCCACAGGTCTCTGCTAGGgggctggggttggggtgggggtggtgggCCTGCCCTTCCAATGGATCCACTCACAGTTTCCATAGGTCTGAAAATGTTTCCTGACTCAGAGGGGGCTCGACGCTAGGATCTGACTGCGGCTCCTCCATGGCAGTGACCCGGAAGGCAGTCTGGCTGCTGCAAGAGGAAAAGTGGGGATCCAGCAT	chr17	7676398	7676398	7676097	7676698	19854
rs397516438-PRIMER_PAIR_848	2.12631	0.0347669	2.09154	CTGGCATTCTGGGAGCTTCA	GCGAAAATTCCATGGGACTGA	(69, 20)	(347, 21)	60.0348	58.9085	55	47.619	0	13.0179	0	0	0	0	3.02	3.41	0	0	279	rs397516438	PRIMER_PAIR_848	CTGGCATTCTGGGAGCTTCATCTGGACCTGGGTCTTCAGTGAACCATTGTTCAATATCGTCCGGGGACAGCATCAAATCATCCATTGCTTGGGACGGCAAGGGGGACTGTAGATGGGTGAAAAGAGCAGTCAGAGGACCAGGTCCTcagccccccagccccccagccctccaggtccccagccctccaggtccccagcccAACCCTTGTCCTTACCAGAACGTTGTTTTCAGGAAGTCTGAAAGACAAGAGCAGAAAGTCAGTCCCATGGAATTTTCGC	chr17	7676398	7676398	7676097	7676698	18270
rs397516438-PRIMER_PAIR_871	2.14072	0.254178	1.88654	TCTGGCATTCTGGGAGCTTC	ACCTGTGGGAAGCGAAAATTC	(68, 20)	(358, 21)	59.7458	59.1135	55	47.619	0	0	0	0	0	36.2455	3.86	2.17	0	0	291	rs397516438	PRIMER_PAIR_871	TCTGGCATTCTGGGAGCTTCATCTGGACCTGGGTCTTCAGTGAACCATTGTTCAATATCGTCCGGGGACAGCATCAAATCATCCATTGCTTGGGACGGCAAGGGGGACTGTAGATGGGTGAAAAGAGCAGTCAGAGGACCAGGTCCTcagccccccagccccccagccctccaggtccccagccctccaggtccccagcccAACCCTTGTCCTTACCAGAACGTTGTTTTCAGGAAGTCTGAAAGACAAGAGCAGAAAGTCAGTCCCATGGAATTTTCGCTTCCCACAGGT	chr17	7676398	7676398	7676097	7676698	21078
rs397516438-PRIMER_PAIR_879	2.1463	0.394216	1.75208	CCGGGGACAGCATCAAATCA	GAGTGGATCCATTGGAAGGGC	(129, 20)	(420, 21)	60.3942	60.7521	55	57.1429	0	19.6224	0	0.927362	0	34.3414	2.57	5.19	0	0	292	rs397516438	PRIMER_PAIR_879	CCGGGGACAGCATCAAATCATCCATTGCTTGGGACGGCAAGGGGGACTGTAGATGGGTGAAAAGAGCAGTCAGAGGACCAGGTCCTcagccccccagccccccagccctccaggtccccagccctccaggtccccagcccAACCCTTGTCCTTACCAGAACGTTGTTTTCAGGAAGTCTGAAAGACAAGAGCAGAAAGTCAGTCCCATGGAATTTTCGCTTCCCACAGGTCTCTGCTAGGgggctggggttggggtgggggtggtgggCCTGCCCTTCCAATGGATCCACTC	chr17	7676398	7676398	7676097	7676698	13122
rs397516438-PRIMER_PAIR_890	2.14897	0.107459	2.04151	GCTTCATCTGGACCTGGGTC	ccagcccCCTAGCAGAGA	(83, 20)	(375, 18)	60.1075	60.0415	60	66.6667	11.0312	0	11.0312	0	43.8687	34.229	4.46	3.1	0	0	293	rs397516438	PRIMER_PAIR_890	GCTTCATCTGGACCTGGGTCTTCAGTGAACCATTGTTCAATATCGTCCGGGGACAGCATCAAATCATCCATTGCTTGGGACGGCAAGGGGGACTGTAGATGGGTGAAAAGAGCAGTCAGAGGACCAGGTCCTcagccccccagccccccagccctccaggtccccagccctccaggtccccagcccAACCCTTGTCCTTACCAGAACGTTGTTTTCAGGAAGTCTGAAAGACAAGAGCAGAAAGTCAGTCCCATGGAATTTTCGCTTCCCACAGGTCTCTGCTAGGgggctgg	chr17	7676398	7676398	7676097	7676698	21654
rs397516438-PRIMER_PAIR_903	2.1576	0.107459	2.05014	GCTTCATCTGGACCTGGGTC	TGGGACTGACTTTCTGCTCTT	(83, 20)	(335, 21)	60.1075	58.9499	60	47.619	11.0312	0	11.0312	0	43.8687	0	4.46	2.85	0	0	253	rs397516438	PRIMER_PAIR_903	GCTTCATCTGGACCTGGGTCTTCAGTGAACCATTGTTCAATATCGTCCGGGGACAGCATCAAATCATCCATTGCTTGGGACGGCAAGGGGGACTGTAGATGGGTGAAAAGAGCAGTCAGAGGACCAGGTCCTcagccccccagccccccagccctccaggtccccagccctccaggtccccagcccAACCCTTGTCCTTACCAGAACGTTGTTTTCAGGAAGTCTGAAAGACAAGAGCAGAAAGTCAGTCCCA	chr17	7676398	7676398	7676097	7676698	29754
rs397516438-PRIMER_PAIR_909	2.16435	1.90441	0.259938	GGGGGACTGTAGATGGGTGAA	AGTGGATCCATTGGAAGGGC	(169, 21)	(419, 20)	60.9044	59.7401	57.1429	55	0	19.6224	0	0.927362	0	34.3414	3.18	5.19	0	0	251	rs397516438	PRIMER_PAIR_909	GGGGGACTGTAGATGGGTGAAAAGAGCAGTCAGAGGACCAGGTCCTcagccccccagccccccagccctccaggtccccagccctccaggtccccagcccAACCCTTGTCCTTACCAGAACGTTGTTTTCAGGAAGTCTGAAAGACAAGAGCAGAAAGTCAGTCCCATGGAATTTTCGCTTCCCACAGGTCTCTGCTAGGgggctggggttggggtgggggtggtgggCCTGCCCTTCCAATGGATCCACT	chr17	7676398	7676398	7676097	7676698	13752
rs397516438-PRIMER_PAIR_914	2.16588	1.90623	0.259647	AAGGGGGACTGTAGATGGGTG	TGGATCCATTGGAAGGGCAG	(167, 21)	(417, 20)	60.9062	59.7404	57.1429	55	0	11.4357	0	0	0	34.3414	4.61	4.85	0	0	251	rs397516438	PRIMER_PAIR_914	AAGGGGGACTGTAGATGGGTGAAAAGAGCAGTCAGAGGACCAGGTCCTcagccccccagccccccagccctccaggtccccagccctccaggtccccagcccAACCCTTGTCCTTACCAGAACGTTGTTTTCAGGAAGTCTGAAAGACAAGAGCAGAAAGTCAGTCCCATGGAATTTTCGCTTCCCACAGGTCTCTGCTAGGgggctggggttggggtgggggtggtgggCCTGCCCTTCCAATGGATCCA	chr17	7676398	7676398	7676097	7676698	21582
rs397516438-PRIMER_PAIR_920	2.16823	0.179936	1.98829	GGAGCTTCATCTGGACCTGG	TGTGGGAAGCGAAAATTCCA	(80, 20)	(355, 20)	59.8201	58.0117	60	45	0	7.01636	0	0	0	46.7679	4.45	3.53	2.4852	1.87075	276	rs397516438	PRIMER_PAIR_920	GGAGCTTCATCTGGACCTGGGTCTTCAGTGAACCATTGTTCAATATCGTCCGGGGACAGCATCAAATCATCCATTGCTTGGGACGGCAAGGGGGACTGTAGATGGGTGAAAAGAGCAGTCAGAGGACCAGGTCCTcagccccccagccccccagccctccaggtccccagccctccaggtccccagcccAACCCTTGTCCTTACCAGAACGTTGTTTTCAGGAAGTCTGAAAGACAAGAGCAGAAAGTCAGTCCCATGGAATTTTCGCTTCCCACA	chr17	7676398	7676398	7676097	7676698	19764
rs397516438-PRIMER_PAIR_927	2.17531	0.179936	1.99538	GAGCTTCATCTGGACCTGGG	ACCTGTGGGAAGCGAAAATT	(81, 20)	(358, 20)	59.8201	58.0046	60	45	0	0	0	0	0	36.2455	4.45	1.82	12.0124	0.370711	278	rs397516438	PRIMER_PAIR_927	GAGCTTCATCTGGACCTGGGTCTTCAGTGAACCATTGTTCAATATCGTCCGGGGACAGCATCAAATCATCCATTGCTTGGGACGGCAAGGGGGACTGTAGATGGGTGAAAAGAGCAGTCAGAGGACCAGGTCCTcagccccccagccccccagccctccaggtccccagccctccaggtccccagcccAACCCTTGTCCTTACCAGAACGTTGTTTTCAGGAAGTCTGAAAGACAAGAGCAGAAAGTCAGTCCCATGGAATTTTCGCTTCCCACAGGT	chr17	7676398	7676398	7676097	7676698	20916
rs397516438-PRIMER_PAIR_950	2.19987	0.105194	2.09468	TGGACCTGGGTCTTCAGTGA	AGCGAAAATTCCATGGGACTG	(91, 20)	(348, 21)	60.1052	58.9053	55	47.619	17.8152	13.0179	0	0	44.0392	0	3.41	3.51	0	0	258	rs397516438	PRIMER_PAIR_950	TGGACCTGGGTCTTCAGTGAACCATTGTTCAATATCGTCCGGGGACAGCATCAAATCATCCATTGCTTGGGACGGCAAGGGGGACTGTAGATGGGTGAAAAGAGCAGTCAGAGGACCAGGTCCTcagccccccagccccccagccctccaggtccccagccctccaggtccccagcccAACCCTTGTCCTTACCAGAACGTTGTTTTCAGGAAGTCTGAAAGACAAGAGCAGAAAGTCAGTCCCATGGAATTTTCGCT	chr17	7676398	7676398	7676097	7676698	20376
rs397516438-PRIMER_PAIR_953	2.20213	0.107459	2.09468	GCTTCATCTGGACCTGGGTC	AGCGAAAATTCCATGGGACTG	(83, 20)	(348, 21)	60.1075	58.9053	60	47.619	11.0312	13.0179	11.0312	0	43.8687	0	4.46	3.51	0	0	266	rs397516438	PRIMER_PAIR_953	GCTTCATCTGGACCTGGGTCTTCAGTGAACCATTGTTCAATATCGTCCGGGGACAGCATCAAATCATCCATTGCTTGGGACGGCAAGGGGGACTGTAGATGGGTGAAAAGAGCAGTCAGAGGACCAGGTCCTcagccccccagccccccagccctccaggtccccagccctccaggtccccagcccAACCCTTGTCCTTACCAGAACGTTGTTTTCAGGAAGTCTGAAAGACAAGAGCAGAAAGTCAGTCCCATGGAATTTTCGCT	chr17	7676398	7676398	7676097	7676698	22050
rs397516438-PRIMER_PAIR_957	2.203	0.902516	1.30048	AGCAGTCAGAGGACCAGGTC	CAGTCAGATCCTAGCGTCGA	(193, 20)	(484, 20)	60.9025	58.6995	60	55	11.7008	0	11.7008	0	45.4818	0	3.85	4.2	0	0	292	rs397516438	PRIMER_PAIR_957	AGCAGTCAGAGGACCAGGTCCTcagccccccagccccccagccctccaggtccccagccctccaggtccccagcccAACCCTTGTCCTTACCAGAACGTTGTTTTCAGGAAGTCTGAAAGACAAGAGCAGAAAGTCAGTCCCATGGAATTTTCGCTTCCCACAGGTCTCTGCTAGGgggctggggttggggtgggggtggtgggCCTGCCCTTCCAATGGATCCACTCACAGTTTCCATAGGTCTGAAAATGTTTCCTGACTCAGAGGGGGCTCGACGCTAGGATCTGACTG	chr17	7676398	7676398	7676097	7676698	10854
rs397516438-PRIMER_PAIR_959	2.20306	0.902516	1.30054	AGCAGTCAGAGGACCAGGTC	GCCGCAGTCAGATCCTAGC	(193, 20)	(488, 19)	60.9025	60.3005	60	63.1579	11.7008	0	11.7008	0	45.4818	0	3.85	3.42	0	0	296	rs397516438	PRIMER_PAIR_959	AGCAGTCAGAGGACCAGGTCCTcagccccccagccccccagccctccaggtccccagccctccaggtccccagcccAACCCTTGTCCTTACCAGAACGTTGTTTTCAGGAAGTCTGAAAGACAAGAGCAGAAAGTCAGTCCCATGGAATTTTCGCTTCCCACAGGTCTCTGCTAGGgggctggggttggggtgggggtggtgggCCTGCCCTTCCAATGGATCCACTCACAGTTTCCATAGGTCTGAAAATGTTTCCTGACTCAGAGGGGGCTCGACGCTAGGATCTGACTGCGGC	chr17	7676398	7676398	7676097	7676698	13716
rs397516438-PRIMER_PAIR_973	2.20721	0.18135	2.02586	GGCAAGGGGGACTGTAGATG	GTGGATCCATTGGAAGGGCAG	(164, 20)	(418, 21)	59.8186	61.0259	60	57.1429	0	19.6224	0	0	0	34.3414	2.9	4.85	0	0	255	rs397516438	PRIMER_PAIR_973	GGCAAGGGGGACTGTAGATGGGTGAAAAGAGCAGTCAGAGGACCAGGTCCTcagccccccagccccccagccctccaggtccccagccctccaggtccccagcccAACCCTTGTCCTTACCAGAACGTTGTTTTCAGGAAGTCTGAAAGACAAGAGCAGAAAGTCAGTCCCATGGAATTTTCGCTTCCCACAGGTCTCTGCTAGGgggctggggttggggtgggggtggtgggCCTGCCCTTCCAATGGATCCAC	chr17	7676398	7676398	7676097	7676698	16578
rs397516438-PRIMER_PAIR_981	2.20741	1.20336	1.00404	ATCTGGACCTGGGTCTTCAGT	CCATGGGACTGACTTTCTGCT	(88, 21)	(338, 21)	60.2034	59.996	52.381	52.381	17.8152	2.84677	7.2481	0	44.0392	0	3.41	4.24	0	0	251	rs397516438	PRIMER_PAIR_981	ATCTGGACCTGGGTCTTCAGTGAACCATTGTTCAATATCGTCCGGGGACAGCATCAAATCATCCATTGCTTGGGACGGCAAGGGGGACTGTAGATGGGTGAAAAGAGCAGTCAGAGGACCAGGTCCTcagccccccagccccccagccctccaggtccccagccctccaggtccccagcccAACCCTTGTCCTTACCAGAACGTTGTTTTCAGGAAGTCTGAAAGACAAGAGCAGAAAGTCAGTCCCATGG	chr17	7676398	7676398	7676097	7676698	26568
rs397516438-PRIMER_PAIR_993	2.2134	1.13385	1.07954	GGCATTCTGGGAGCTTCATCT	CAGAGACCTGTGGGAAGCG	(71, 21)	(363, 19)	60.1339	60.0795	52.381	63.1579	0	0	0	0	0	35.7022	2.9	4.68	2.4852	0	293	rs397516438	PRIMER_PAIR_993	GGCATTCTGGGAGCTTCATCTGGACCTGGGTCTTCAGTGAACCATTGTTCAATATCGTCCGGGGACAGCATCAAATCATCCATTGCTTGGGACGGCAAGGGGGACTGTAGATGGGTGAAAAGAGCAGTCAGAGGACCAGGTCCTcagccccccagccccccagccctccaggtccccagccctccaggtccccagcccAACCCTTGTCCTTACCAGAACGTTGTTTTCAGGAAGTCTGAAAGACAAGAGCAGAAAGTCAGTCCCATGGAATTTTCGCTTCCCACAGGTCTCTG	chr17	7676398	7676398	7676097	7676698	30924
rs397516438-PRIMER_PAIR_995	2.21413	1.89669	0.317436	GAGCAGTCAGAGGACCAGG	GCAGTCAGATCCTAGCGTCG	(192, 19)	(485, 20)	59.1033	60.3174	63.1579	60	0	0	0	0	45.4818	0	4.45	5.12	0	0	294	rs397516438	PRIMER_PAIR_995	GAGCAGTCAGAGGACCAGGTCCTcagccccccagccccccagccctccaggtccccagccctccaggtccccagcccAACCCTTGTCCTTACCAGAACGTTGTTTTCAGGAAGTCTGAAAGACAAGAGCAGAAAGTCAGTCCCATGGAATTTTCGCTTCCCACAGGTCTCTGCTAGGgggctggggttggggtgggggtggtgggCCTGCCCTTCCAATGGATCCACTCACAGTTTCCATAGGTCTGAAAATGTTTCCTGACTCAGAGGGGGCTCGACGCTAGGATCTGACTGC	chr17	7676398	7676398	7676097	7676698	17604

## Sheet: rs63750131
	PRIMER_PAIR_PENALTY	PRIMER_LEFT_PENALTY	PRIMER_RIGHT_PENALTY	PRIMER_LEFT_SEQUENCE	PRIMER_RIGHT_SEQUENCE	PRIMER_LEFT	PRIMER_RIGHT	PRIMER_LEFT_TM	PRIMER_RIGHT_TM	PRIMER_LEFT_GC_PERCENT	PRIMER_RIGHT_GC_PERCENT	PRIMER_LEFT_SELF_ANY_TH	PRIMER_RIGHT_SELF_ANY_TH	PRIMER_LEFT_SELF_END_TH	PRIMER_RIGHT_SELF_END_TH	PRIMER_LEFT_HAIRPIN_TH	PRIMER_RIGHT_HAIRPIN_TH	PRIMER_LEFT_END_STABILITY	PRIMER_RIGHT_END_STABILITY	PRIMER_PAIR_COMPL_ANY_TH	PRIMER_PAIR_COMPL_END_TH	PRIMER_PAIR_PRODUCT_SIZE	TARGET	PRIMER_PAIR_NAME	PRODUCT_OLIGO	chr	chrStart	chrEnd	area_chrStart	area_chrEnd	blastnum
rs63750131-PRIMER_PAIR_9	0.661205	0.339859	0.321346	ACCCAGAGTGGCAGATAGGA	CAAAGGGTGGTCATTTGCCC	(110, 20)	(391, 20)	59.6601	59.6787	55	55	0	0	0	0	35.789	41.3631	2.94	5.36	0	0	282	rs63750131	PRIMER_PAIR_9	ACCCAGAGTGGCAGATAGGAGCACAAGGCCTGGGAAAGCACTGGAGAAATGGGATTTGTTTAAACTATGACAGCATTATTTCTTGTTCCCTTGTCCTTTTTCCTGCAAGCAGGAAGGGAACCTGATTGGATTACCCCTTCTGATTGACAACTATGTGCCCCCTTTGGAGGGACTGCCTATCTTCATTCTTCGACTAGCCACTGAGGTCAGTGATCAAGCAGATACTAAGCATTTCGGTACATGCATGTGTGCTGGAGGGAAAGGGCAAATGACCACCCTTTG	chr3	37048595	37048595	37048294	37048895	20412
rs63750131-PRIMER_PAIR_16	0.787164	0.179034	0.60813	GATAGGAGCACAAGGCCTGG	GGGTGGTCATTTGCCCTTTC	(123, 20)	(387, 20)	60.179	59.3919	60	55	5.68825	0	5.45265	0	46.5029	38.1249	4.45	2.62	6.12608	0	265	rs63750131	PRIMER_PAIR_16	GATAGGAGCACAAGGCCTGGGAAAGCACTGGAGAAATGGGATTTGTTTAAACTATGACAGCATTATTTCTTGTTCCCTTGTCCTTTTTCCTGCAAGCAGGAAGGGAACCTGATTGGATTACCCCTTCTGATTGACAACTATGTGCCCCCTTTGGAGGGACTGCCTATCTTCATTCTTCGACTAGCCACTGAGGTCAGTGATCAAGCAGATACTAAGCATTTCGGTACATGCATGTGTGCTGGAGGGAAAGGGCAAATGACCACCC	chr3	37048595	37048595	37048294	37048895	35586
rs63750131-PRIMER_PAIR_30	0.947989	0.339859	0.60813	ACCCAGAGTGGCAGATAGGA	GGTGGTCATTTGCCCTTTCC	(110, 20)	(386, 20)	59.6601	59.3919	55	55	0	0	0	0	35.789	0	2.94	3.13	0	0	277	rs63750131	PRIMER_PAIR_30	ACCCAGAGTGGCAGATAGGAGCACAAGGCCTGGGAAAGCACTGGAGAAATGGGATTTGTTTAAACTATGACAGCATTATTTCTTGTTCCCTTGTCCTTTTTCCTGCAAGCAGGAAGGGAACCTGATTGGATTACCCCTTCTGATTGACAACTATGTGCCCCCTTTGGAGGGACTGCCTATCTTCATTCTTCGACTAGCCACTGAGGTCAGTGATCAAGCAGATACTAAGCATTTCGGTACATGCATGTGTGCTGGAGGGAAAGGGCAAATGACCACC	chr3	37048595	37048595	37048294	37048895	27594
rs63750131-PRIMER_PAIR_57	1.14806	0.826715	0.321346	GAGTGGCAGATAGGAGCACA	CAAAGGGTGGTCATTTGCCC	(115, 20)	(391, 20)	59.1733	59.6787	55	55	0	0	0	0	0	41.3631	4.57	5.36	18.7836	11.282	277	rs63750131	PRIMER_PAIR_57	GAGTGGCAGATAGGAGCACAAGGCCTGGGAAAGCACTGGAGAAATGGGATTTGTTTAAACTATGACAGCATTATTTCTTGTTCCCTTGTCCTTTTTCCTGCAAGCAGGAAGGGAACCTGATTGGATTACCCCTTCTGATTGACAACTATGTGCCCCCTTTGGAGGGACTGCCTATCTTCATTCTTCGACTAGCCACTGAGGTCAGTGATCAAGCAGATACTAAGCATTTCGGTACATGCATGTGTGCTGGAGGGAAAGGGCAAATGACCACCCTTTG	chr3	37048595	37048595	37048294	37048895	18792
rs63750131-PRIMER_PAIR_58	1.15141	0.543277	0.60813	TGGCAGATAGGAGCACAAGG	GTGGTCATTTGCCCTTTCCC	(118, 20)	(385, 20)	59.4567	59.3919	55	55	0	0	0	0	0	0	3.61	3.97	16.1545	0	268	rs63750131	PRIMER_PAIR_58	TGGCAGATAGGAGCACAAGGCCTGGGAAAGCACTGGAGAAATGGGATTTGTTTAAACTATGACAGCATTATTTCTTGTTCCCTTGTCCTTTTTCCTGCAAGCAGGAAGGGAACCTGATTGGATTACCCCTTCTGATTGACAACTATGTGCCCCCTTTGGAGGGACTGCCTATCTTCATTCTTCGACTAGCCACTGAGGTCAGTGATCAAGCAGATACTAAGCATTTCGGTACATGCATGTGTGCTGGAGGGAAAGGGCAAATGACCAC	chr3	37048595	37048595	37048294	37048895	25758
rs63750131-PRIMER_PAIR_76	1.28597	0.677842	0.60813	GTAACGTGGTCACCCAGAGT	GGGTGGTCATTTGCCCTTTC	(99, 20)	(387, 20)	59.3222	59.3919	55	55	0	0	0	0	42.9397	38.1249	3.24	2.62	3.5949	2.94993	289	rs63750131	PRIMER_PAIR_76	GTAACGTGGTCACCCAGAGTGGCAGATAGGAGCACAAGGCCTGGGAAAGCACTGGAGAAATGGGATTTGTTTAAACTATGACAGCATTATTTCTTGTTCCCTTGTCCTTTTTCCTGCAAGCAGGAAGGGAACCTGATTGGATTACCCCTTCTGATTGACAACTATGTGCCCCCTTTGGAGGGACTGCCTATCTTCATTCTTCGACTAGCCACTGAGGTCAGTGATCAAGCAGATACTAAGCATTTCGGTACATGCATGTGTGCTGGAGGGAAAGGGCAAATGACCACCC	chr3	37048595	37048595	37048294	37048895	19638
rs63750131-PRIMER_PAIR_89	1.36523	0.179034	1.1862	GATAGGAGCACAAGGCCTGG	GGTCATTTGCCCTTTCCCTC	(123, 20)	(383, 20)	60.179	58.8138	60	55	5.68825	0	5.45265	0	46.5029	0	4.45	4.3	0	6.06993	261	rs63750131	PRIMER_PAIR_89	GATAGGAGCACAAGGCCTGGGAAAGCACTGGAGAAATGGGATTTGTTTAAACTATGACAGCATTATTTCTTGTTCCCTTGTCCTTTTTCCTGCAAGCAGGAAGGGAACCTGATTGGATTACCCCTTCTGATTGACAACTATGTGCCCCCTTTGGAGGGACTGCCTATCTTCATTCTTCGACTAGCCACTGAGGTCAGTGATCAAGCAGATACTAAGCATTTCGGTACATGCATGTGTGCTGGAGGGAAAGGGCAAATGACC	chr3	37048595	37048595	37048294	37048895	47574
rs63750131-PRIMER_PAIR_92	1.38196	1.20293	0.179034	CCTGGGAAAGCACTGGAGAAA	CAGGCCTTCAGCTATCCCAC	(138, 21)	(436, 20)	60.2029	60.179	52.381	60	0	0	0	0	38.7281	43.0455	2.52	4.61	5.41389	8.7576	299	rs63750131	PRIMER_PAIR_92	CCTGGGAAAGCACTGGAGAAATGGGATTTGTTTAAACTATGACAGCATTATTTCTTGTTCCCTTGTCCTTTTTCCTGCAAGCAGGAAGGGAACCTGATTGGATTACCCCTTCTGATTGACAACTATGTGCCCCCTTTGGAGGGACTGCCTATCTTCATTCTTCGACTAGCCACTGAGGTCAGTGATCAAGCAGATACTAAGCATTTCGGTACATGCATGTGTGCTGGAGGGAAAGGGCAAATGACCACCCTTTGATCTGGAATGATAAAGATGATAAGGGTGGGATAGCTGAAGGCCTG	chr3	37048595	37048595	37048294	37048895	36162
rs63750131-PRIMER_PAIR_95	1.39086	1.06951	0.321346	TCAAGTAACGTGGTCACCCAG	CAAAGGGTGGTCATTTGCCC	(95, 21)	(391, 20)	59.9305	59.6787	52.381	55	0	0	0	0	42.9397	41.3631	4.45	5.36	8.83322	0	297	rs63750131	PRIMER_PAIR_95	TCAAGTAACGTGGTCACCCAGAGTGGCAGATAGGAGCACAAGGCCTGGGAAAGCACTGGAGAAATGGGATTTGTTTAAACTATGACAGCATTATTTCTTGTTCCCTTGTCCTTTTTCCTGCAAGCAGGAAGGGAACCTGATTGGATTACCCCTTCTGATTGACAACTATGTGCCCCCTTTGGAGGGACTGCCTATCTTCATTCTTCGACTAGCCACTGAGGTCAGTGATCAAGCAGATACTAAGCATTTCGGTACATGCATGTGTGCTGGAGGGAAAGGGCAAATGACCACCCTTTG	chr3	37048595	37048595	37048294	37048895	12348
rs63750131-PRIMER_PAIR_96	1.39573	1.21668	0.179051	TCCCTTGTCCTTTTTCCTGCA	GGATGAGAGCAGGCCTTCAG	(196, 21)	(445, 20)	59.7833	60.1791	47.619	60	0	0	0	0	0	0	4.41	3.02	7.38941	0	250	rs63750131	PRIMER_PAIR_96	TCCCTTGTCCTTTTTCCTGCAAGCAGGAAGGGAACCTGATTGGATTACCCCTTCTGATTGACAACTATGTGCCCCCTTTGGAGGGACTGCCTATCTTCATTCTTCGACTAGCCACTGAGGTCAGTGATCAAGCAGATACTAAGCATTTCGGTACATGCATGTGTGCTGGAGGGAAAGGGCAAATGACCACCCTTTGATCTGGAATGATAAAGATGATAAGGGTGGGATAGCTGAAGGCCTGCTCTCATCC	chr3	37048595	37048595	37048294	37048895	32868
rs63750131-PRIMER_PAIR_103	1.42536	0.817229	0.60813	GGCAGATAGGAGCACAAGGC	GGGTGGTCATTTGCCCTTTC	(119, 20)	(387, 20)	60.8172	59.3919	60	55	0	0	0	0	45.298	38.1249	4.35	2.62	15.5585	0	269	rs63750131	PRIMER_PAIR_103	GGCAGATAGGAGCACAAGGCCTGGGAAAGCACTGGAGAAATGGGATTTGTTTAAACTATGACAGCATTATTTCTTGTTCCCTTGTCCTTTTTCCTGCAAGCAGGAAGGGAACCTGATTGGATTACCCCTTCTGATTGACAACTATGTGCCCCCTTTGGAGGGACTGCCTATCTTCATTCTTCGACTAGCCACTGAGGTCAGTGATCAAGCAGATACTAAGCATTTCGGTACATGCATGTGTGCTGGAGGGAAAGGGCAAATGACCACCC	chr3	37048595	37048595	37048294	37048895	21924
rs63750131-PRIMER_PAIR_117	1.44407	0.835941	0.60813	CAGATAGGAGCACAAGGCCT	GTGGTCATTTGCCCTTTCCC	(121, 20)	(385, 20)	59.1641	59.3919	55	55	0	0	0	0	46.5029	0	5.19	3.97	1.39805	0	265	rs63750131	PRIMER_PAIR_117	CAGATAGGAGCACAAGGCCTGGGAAAGCACTGGAGAAATGGGATTTGTTTAAACTATGACAGCATTATTTCTTGTTCCCTTGTCCTTTTTCCTGCAAGCAGGAAGGGAACCTGATTGGATTACCCCTTCTGATTGACAACTATGTGCCCCCTTTGGAGGGACTGCCTATCTTCATTCTTCGACTAGCCACTGAGGTCAGTGATCAAGCAGATACTAAGCATTTCGGTACATGCATGTGTGCTGGAGGGAAAGGGCAAATGACCAC	chr3	37048595	37048595	37048294	37048895	28746
rs63750131-PRIMER_PAIR_131	1.51117	0.339859	1.17131	ACCCAGAGTGGCAGATAGGA	CTTTCCCTCCAGCACACATG	(110, 20)	(372, 20)	59.6601	58.8287	55	55	0	0	0	0	35.789	0	2.94	3.21	3.98235	2.58948	263	rs63750131	PRIMER_PAIR_131	ACCCAGAGTGGCAGATAGGAGCACAAGGCCTGGGAAAGCACTGGAGAAATGGGATTTGTTTAAACTATGACAGCATTATTTCTTGTTCCCTTGTCCTTTTTCCTGCAAGCAGGAAGGGAACCTGATTGGATTACCCCTTCTGATTGACAACTATGTGCCCCCTTTGGAGGGACTGCCTATCTTCATTCTTCGACTAGCCACTGAGGTCAGTGATCAAGCAGATACTAAGCATTTCGGTACATGCATGTGTGCTGGAGGGAAAG	chr3	37048595	37048595	37048294	37048895	32634
rs63750131-PRIMER_PAIR_132	1.51222	0.32336	1.18886	GTGCCCAGCCCAATCAAGTA	CATTTGCCCTTTCCCTCCAG	(82, 20)	(380, 20)	60.3234	58.8111	55	55	0	0	0	0	0	0	2.24	3.86	0	0	299	rs63750131	PRIMER_PAIR_132	GTGCCCAGCCCAATCAAGTAACGTGGTCACCCAGAGTGGCAGATAGGAGCACAAGGCCTGGGAAAGCACTGGAGAAATGGGATTTGTTTAAACTATGACAGCATTATTTCTTGTTCCCTTGTCCTTTTTCCTGCAAGCAGGAAGGGAACCTGATTGGATTACCCCTTCTGATTGACAACTATGTGCCCCCTTTGGAGGGACTGCCTATCTTCATTCTTCGACTAGCCACTGAGGTCAGTGATCAAGCAGATACTAAGCATTTCGGTACATGCATGTGTGCTGGAGGGAAAGGGCAAATG	chr3	37048595	37048595	37048294	37048895	37332
rs63750131-PRIMER_PAIR_134	1.51615	0.179034	1.33712	GATAGGAGCACAAGGCCTGG	TCAAAGGGTGGTCATTTGCC	(123, 20)	(392, 20)	60.179	58.6629	60	50	5.68825	0	5.45265	0	46.5029	34.626	4.45	4.52	6.12608	0	270	rs63750131	PRIMER_PAIR_134	GATAGGAGCACAAGGCCTGGGAAAGCACTGGAGAAATGGGATTTGTTTAAACTATGACAGCATTATTTCTTGTTCCCTTGTCCTTTTTCCTGCAAGCAGGAAGGGAACCTGATTGGATTACCCCTTCTGATTGACAACTATGTGCCCCCTTTGGAGGGACTGCCTATCTTCATTCTTCGACTAGCCACTGAGGTCAGTGATCAAGCAGATACTAAGCATTTCGGTACATGCATGTGTGCTGGAGGGAAAGGGCAAATGACCACCCTTTGA	chr3	37048595	37048595	37048294	37048895	29484
rs63750131-PRIMER_PAIR_136	1.52427	1.20293	0.321346	CCTGGGAAAGCACTGGAGAAA	CAAAGGGTGGTCATTTGCCC	(138, 21)	(391, 20)	60.2029	59.6787	52.381	55	0	0	0	0	38.7281	41.3631	2.52	5.36	0	0	254	rs63750131	PRIMER_PAIR_136	CCTGGGAAAGCACTGGAGAAATGGGATTTGTTTAAACTATGACAGCATTATTTCTTGTTCCCTTGTCCTTTTTCCTGCAAGCAGGAAGGGAACCTGATTGGATTACCCCTTCTGATTGACAACTATGTGCCCCCTTTGGAGGGACTGCCTATCTTCATTCTTCGACTAGCCACTGAGGTCAGTGATCAAGCAGATACTAAGCATTTCGGTACATGCATGTGTGCTGGAGGGAAAGGGCAAATGACCACCCTTTG	chr3	37048595	37048595	37048294	37048895	37098
rs63750131-PRIMER_PAIR_142	1.53388	1.047	0.486879	CCCAGAGTGGCAGATAGGAG	TGGTCATTTGCCCTTTCCCT	(111, 20)	(384, 20)	58.953	59.5131	60	50	0	0	0	0	35.789	0	3.69	4.2	0	0	274	rs63750131	PRIMER_PAIR_142	CCCAGAGTGGCAGATAGGAGCACAAGGCCTGGGAAAGCACTGGAGAAATGGGATTTGTTTAAACTATGACAGCATTATTTCTTGTTCCCTTGTCCTTTTTCCTGCAAGCAGGAAGGGAACCTGATTGGATTACCCCTTCTGATTGACAACTATGTGCCCCCTTTGGAGGGACTGCCTATCTTCATTCTTCGACTAGCCACTGAGGTCAGTGATCAAGCAGATACTAAGCATTTCGGTACATGCATGTGTGCTGGAGGGAAAGGGCAAATGACCA	chr3	37048595	37048595	37048294	37048895	33804
rs63750131-PRIMER_PAIR_146	1.55002	1.22868	0.321346	CAAGGCCTGGGAAAGCACT	CAAAGGGTGGTCATTTGCCC	(133, 19)	(391, 20)	60.2287	59.6787	57.8947	55	5.68825	0	0	0	0	41.3631	4.4	5.36	0	0	259	rs63750131	PRIMER_PAIR_146	CAAGGCCTGGGAAAGCACTGGAGAAATGGGATTTGTTTAAACTATGACAGCATTATTTCTTGTTCCCTTGTCCTTTTTCCTGCAAGCAGGAAGGGAACCTGATTGGATTACCCCTTCTGATTGACAACTATGTGCCCCCTTTGGAGGGACTGCCTATCTTCATTCTTCGACTAGCCACTGAGGTCAGTGATCAAGCAGATACTAAGCATTTCGGTACATGCATGTGTGCTGGAGGGAAAGGGCAAATGACCACCCTTTG	chr3	37048595	37048595	37048294	37048895	26388
rs63750131-PRIMER_PAIR_168	1.59601	0.32336	1.27265	GTGCCCAGCCCAATCAAGTA	TCATTTGCCCTTTCCCTCCAG	(82, 20)	(381, 21)	60.3234	60.2726	55	52.381	0	0	0	0	0	0	2.24	3.86	0	0	300	rs63750131	PRIMER_PAIR_168	GTGCCCAGCCCAATCAAGTAACGTGGTCACCCAGAGTGGCAGATAGGAGCACAAGGCCTGGGAAAGCACTGGAGAAATGGGATTTGTTTAAACTATGACAGCATTATTTCTTGTTCCCTTGTCCTTTTTCCTGCAAGCAGGAAGGGAACCTGATTGGATTACCCCTTCTGATTGACAACTATGTGCCCCCTTTGGAGGGACTGCCTATCTTCATTCTTCGACTAGCCACTGAGGTCAGTGATCAAGCAGATACTAAGCATTTCGGTACATGCATGTGTGCTGGAGGGAAAGGGCAAATGA	chr3	37048595	37048595	37048294	37048895	38268
rs63750131-PRIMER_PAIR_176	1.60826	1.12138	0.486879	TCAAGTAACGTGGTCACCCA	TGGTCATTTGCCCTTTCCCT	(95, 20)	(384, 20)	58.8786	59.5131	50	50	0	0	0	0	38.8672	0	4.51	4.2	0	0	290	rs63750131	PRIMER_PAIR_176	TCAAGTAACGTGGTCACCCAGAGTGGCAGATAGGAGCACAAGGCCTGGGAAAGCACTGGAGAAATGGGATTTGTTTAAACTATGACAGCATTATTTCTTGTTCCCTTGTCCTTTTTCCTGCAAGCAGGAAGGGAACCTGATTGGATTACCCCTTCTGATTGACAACTATGTGCCCCCTTTGGAGGGACTGCCTATCTTCATTCTTCGACTAGCCACTGAGGTCAGTGATCAAGCAGATACTAAGCATTTCGGTACATGCATGTGTGCTGGAGGGAAAGGGCAAATGACCA	chr3	37048595	37048595	37048294	37048895	18108
rs63750131-PRIMER_PAIR_180	1.61915	0.835941	0.783206	AGATAGGAGCACAAGGCCTG	TCATTTGCCCTTTCCCTCCA	(122, 20)	(381, 20)	59.1641	59.2168	55	50	5.68825	0	2.81896	0	46.5029	0	4.85	3.86	5.53647	1.14061	260	rs63750131	PRIMER_PAIR_180	AGATAGGAGCACAAGGCCTGGGAAAGCACTGGAGAAATGGGATTTGTTTAAACTATGACAGCATTATTTCTTGTTCCCTTGTCCTTTTTCCTGCAAGCAGGAAGGGAACCTGATTGGATTACCCCTTCTGATTGACAACTATGTGCCCCCTTTGGAGGGACTGCCTATCTTCATTCTTCGACTAGCCACTGAGGTCAGTGATCAAGCAGATACTAAGCATTTCGGTACATGCATGTGTGCTGGAGGGAAAGGGCAAATGA	chr3	37048595	37048595	37048294	37048895	49194
rs63750131-PRIMER_PAIR_198	1.65625	0.467384	1.18886	CACCCAGAGTGGCAGATAGG	CATTTGCCCTTTCCCTCCAG	(109, 20)	(380, 20)	59.5326	58.8111	60	55	0	0	0	0	43.2575	0	2.57	3.86	0	0	272	rs63750131	PRIMER_PAIR_198	CACCCAGAGTGGCAGATAGGAGCACAAGGCCTGGGAAAGCACTGGAGAAATGGGATTTGTTTAAACTATGACAGCATTATTTCTTGTTCCCTTGTCCTTTTTCCTGCAAGCAGGAAGGGAACCTGATTGGATTACCCCTTCTGATTGACAACTATGTGCCCCCTTTGGAGGGACTGCCTATCTTCATTCTTCGACTAGCCACTGAGGTCAGTGATCAAGCAGATACTAAGCATTTCGGTACATGCATGTGTGCTGGAGGGAAAGGGCAAATG	chr3	37048595	37048595	37048294	37048895	46638
rs63750131-PRIMER_PAIR_208	1.67764	1.06951	0.60813	TCAAGTAACGTGGTCACCCAG	GGTGGTCATTTGCCCTTTCC	(95, 21)	(386, 20)	59.9305	59.3919	52.381	55	0	0	0	0	42.9397	0	4.45	3.13	0	0	292	rs63750131	PRIMER_PAIR_208	TCAAGTAACGTGGTCACCCAGAGTGGCAGATAGGAGCACAAGGCCTGGGAAAGCACTGGAGAAATGGGATTTGTTTAAACTATGACAGCATTATTTCTTGTTCCCTTGTCCTTTTTCCTGCAAGCAGGAAGGGAACCTGATTGGATTACCCCTTCTGATTGACAACTATGTGCCCCCTTTGGAGGGACTGCCTATCTTCATTCTTCGACTAGCCACTGAGGTCAGTGATCAAGCAGATACTAAGCATTTCGGTACATGCATGTGTGCTGGAGGGAAAGGGCAAATGACCACC	chr3	37048595	37048595	37048294	37048895	19530
rs63750131-PRIMER_PAIR_233	1.72612	1.11799	0.60813	CAGAGTGGCAGATAGGAGCA	GGGTGGTCATTTGCCCTTTC	(113, 20)	(387, 20)	58.882	59.3919	55	55	0	0	0	0	0	38.1249	4.26	2.62	2.66268	2.66268	275	rs63750131	PRIMER_PAIR_233	CAGAGTGGCAGATAGGAGCACAAGGCCTGGGAAAGCACTGGAGAAATGGGATTTGTTTAAACTATGACAGCATTATTTCTTGTTCCCTTGTCCTTTTTCCTGCAAGCAGGAAGGGAACCTGATTGGATTACCCCTTCTGATTGACAACTATGTGCCCCCTTTGGAGGGACTGCCTATCTTCATTCTTCGACTAGCCACTGAGGTCAGTGATCAAGCAGATACTAAGCATTTCGGTACATGCATGTGTGCTGGAGGGAAAGGGCAAATGACCACCC	chr3	37048595	37048595	37048294	37048895	25686
rs63750131-PRIMER_PAIR_238	1.72898	0.179034	1.54995	GATAGGAGCACAAGGCCTGG	TGGTCATTTGCCCTTTCCCTC	(123, 20)	(384, 21)	60.179	60.55	60	52.381	5.68825	0	5.45265	0	46.5029	0	4.45	4.3	0	6.06993	262	rs63750131	PRIMER_PAIR_238	GATAGGAGCACAAGGCCTGGGAAAGCACTGGAGAAATGGGATTTGTTTAAACTATGACAGCATTATTTCTTGTTCCCTTGTCCTTTTTCCTGCAAGCAGGAAGGGAACCTGATTGGATTACCCCTTCTGATTGACAACTATGTGCCCCCTTTGGAGGGACTGCCTATCTTCATTCTTCGACTAGCCACTGAGGTCAGTGATCAAGCAGATACTAAGCATTTCGGTACATGCATGTGTGCTGGAGGGAAAGGGCAAATGACCA	chr3	37048595	37048595	37048294	37048895	48204
rs63750131-PRIMER_PAIR_246	1.73214	0.543277	1.18886	TGGCAGATAGGAGCACAAGG	CATTTGCCCTTTCCCTCCAG	(118, 20)	(380, 20)	59.4567	58.8111	55	55	0	0	0	0	0	0	3.61	3.86	4.81263	4.81263	263	rs63750131	PRIMER_PAIR_246	TGGCAGATAGGAGCACAAGGCCTGGGAAAGCACTGGAGAAATGGGATTTGTTTAAACTATGACAGCATTATTTCTTGTTCCCTTGTCCTTTTTCCTGCAAGCAGGAAGGGAACCTGATTGGATTACCCCTTCTGATTGACAACTATGTGCCCCCTTTGGAGGGACTGCCTATCTTCATTCTTCGACTAGCCACTGAGGTCAGTGATCAAGCAGATACTAAGCATTTCGGTACATGCATGTGTGCTGGAGGGAAAGGGCAAATG	chr3	37048595	37048595	37048294	37048895	39132
rs63750131-PRIMER_PAIR_254	1.74003	0.467384	1.27265	CACCCAGAGTGGCAGATAGG	TCATTTGCCCTTTCCCTCCAG	(109, 20)	(381, 21)	59.5326	60.2726	60	52.381	0	0	0	0	43.2575	0	2.57	3.86	0	0	273	rs63750131	PRIMER_PAIR_254	CACCCAGAGTGGCAGATAGGAGCACAAGGCCTGGGAAAGCACTGGAGAAATGGGATTTGTTTAAACTATGACAGCATTATTTCTTGTTCCCTTGTCCTTTTTCCTGCAAGCAGGAAGGGAACCTGATTGGATTACCCCTTCTGATTGACAACTATGTGCCCCCTTTGGAGGGACTGCCTATCTTCATTCTTCGACTAGCCACTGAGGTCAGTGATCAAGCAGATACTAAGCATTTCGGTACATGCATGTGTGCTGGAGGGAAAGGGCAAATGA	chr3	37048595	37048595	37048294	37048895	47574
rs63750131-PRIMER_PAIR_255	1.75013	0.96692	0.783206	AGTAACGTGGTCACCCAGAG	TCATTTGCCCTTTCCCTCCA	(98, 20)	(381, 20)	59.0331	59.2168	55	50	0	0	0	0	42.9397	0	3.35	3.86	0	0	284	rs63750131	PRIMER_PAIR_255	AGTAACGTGGTCACCCAGAGTGGCAGATAGGAGCACAAGGCCTGGGAAAGCACTGGAGAAATGGGATTTGTTTAAACTATGACAGCATTATTTCTTGTTCCCTTGTCCTTTTTCCTGCAAGCAGGAAGGGAACCTGATTGGATTACCCCTTCTGATTGACAACTATGTGCCCCCTTTGGAGGGACTGCCTATCTTCATTCTTCGACTAGCCACTGAGGTCAGTGATCAAGCAGATACTAAGCATTTCGGTACATGCATGTGTGCTGGAGGGAAAGGGCAAATGA	chr3	37048595	37048595	37048294	37048895	39150
rs63750131-PRIMER_PAIR_261	1.77921	0.32336	1.45585	GTGCCCAGCCCAATCAAGTA	CCTTTCCCTCCAGCACACA	(82, 20)	(373, 19)	60.3234	59.5442	55	57.8947	0	0	0	0	0	0	2.24	3.72	0	0	292	rs63750131	PRIMER_PAIR_261	GTGCCCAGCCCAATCAAGTAACGTGGTCACCCAGAGTGGCAGATAGGAGCACAAGGCCTGGGAAAGCACTGGAGAAATGGGATTTGTTTAAACTATGACAGCATTATTTCTTGTTCCCTTGTCCTTTTTCCTGCAAGCAGGAAGGGAACCTGATTGGATTACCCCTTCTGATTGACAACTATGTGCCCCCTTTGGAGGGACTGCCTATCTTCATTCTTCGACTAGCCACTGAGGTCAGTGATCAAGCAGATACTAAGCATTTCGGTACATGCATGTGTGCTGGAGGGAAAGG	chr3	37048595	37048595	37048294	37048895	31878
rs63750131-PRIMER_PAIR_271	1.81592	0.543277	1.27265	TGGCAGATAGGAGCACAAGG	TCATTTGCCCTTTCCCTCCAG	(118, 20)	(381, 21)	59.4567	60.2726	55	52.381	0	0	0	0	0	0	3.61	3.86	4.81263	4.81263	264	rs63750131	PRIMER_PAIR_271	TGGCAGATAGGAGCACAAGGCCTGGGAAAGCACTGGAGAAATGGGATTTGTTTAAACTATGACAGCATTATTTCTTGTTCCCTTGTCCTTTTTCCTGCAAGCAGGAAGGGAACCTGATTGGATTACCCCTTCTGATTGACAACTATGTGCCCCCTTTGGAGGGACTGCCTATCTTCATTCTTCGACTAGCCACTGAGGTCAGTGATCAAGCAGATACTAAGCATTTCGGTACATGCATGTGTGCTGGAGGGAAAGGGCAAATGA	chr3	37048595	37048595	37048294	37048895	40068
rs63750131-PRIMER_PAIR_281	1.82998	1.50863	0.321346	CAAGTAACGTGGTCACCCAG	CAAAGGGTGGTCATTTGCCC	(96, 20)	(391, 20)	58.4914	59.6787	55	55	0	0	0	0	42.9397	41.3631	4.45	5.36	8.83322	1.69027	296	rs63750131	PRIMER_PAIR_281	CAAGTAACGTGGTCACCCAGAGTGGCAGATAGGAGCACAAGGCCTGGGAAAGCACTGGAGAAATGGGATTTGTTTAAACTATGACAGCATTATTTCTTGTTCCCTTGTCCTTTTTCCTGCAAGCAGGAAGGGAACCTGATTGGATTACCCCTTCTGATTGACAACTATGTGCCCCCTTTGGAGGGACTGCCTATCTTCATTCTTCGACTAGCCACTGAGGTCAGTGATCAAGCAGATACTAAGCATTTCGGTACATGCATGTGTGCTGGAGGGAAAGGGCAAATGACCACCCTTTG	chr3	37048595	37048595	37048294	37048895	12294
rs63750131-PRIMER_PAIR_282	1.83021	1.047	0.783206	CCCAGAGTGGCAGATAGGAG	TCATTTGCCCTTTCCCTCCA	(111, 20)	(381, 20)	58.953	59.2168	60	50	0	0	0	0	35.789	0	3.69	3.86	0	0	271	rs63750131	PRIMER_PAIR_282	CCCAGAGTGGCAGATAGGAGCACAAGGCCTGGGAAAGCACTGGAGAAATGGGATTTGTTTAAACTATGACAGCATTATTTCTTGTTCCCTTGTCCTTTTTCCTGCAAGCAGGAAGGGAACCTGATTGGATTACCCCTTCTGATTGACAACTATGTGCCCCCTTTGGAGGGACTGCCTATCTTCATTCTTCGACTAGCCACTGAGGTCAGTGATCAAGCAGATACTAAGCATTTCGGTACATGCATGTGTGCTGGAGGGAAAGGGCAAATGA	chr3	37048595	37048595	37048294	37048895	49914
rs63750131-PRIMER_PAIR_284	1.83668	1.22855	0.60813	GAGCACAAGGCCTGGGAAA	GTGGTCATTTGCCCTTTCCC	(128, 19)	(385, 20)	60.2286	59.3919	57.8947	55	13.107	0	0	0	46.5029	0	3.13	3.97	0	0	258	rs63750131	PRIMER_PAIR_284	GAGCACAAGGCCTGGGAAAGCACTGGAGAAATGGGATTTGTTTAAACTATGACAGCATTATTTCTTGTTCCCTTGTCCTTTTTCCTGCAAGCAGGAAGGGAACCTGATTGGATTACCCCTTCTGATTGACAACTATGTGCCCCCTTTGGAGGGACTGCCTATCTTCATTCTTCGACTAGCCACTGAGGTCAGTGATCAAGCAGATACTAAGCATTTCGGTACATGCATGTGTGCTGGAGGGAAAGGGCAAATGACCAC	chr3	37048595	37048595	37048294	37048895	43380
rs63750131-PRIMER_PAIR_329	1.90458	1.12138	0.783206	TCAAGTAACGTGGTCACCCA	TCATTTGCCCTTTCCCTCCA	(95, 20)	(381, 20)	58.8786	59.2168	50	50	0	0	0	0	38.8672	0	4.51	3.86	0	0	287	rs63750131	PRIMER_PAIR_329	TCAAGTAACGTGGTCACCCAGAGTGGCAGATAGGAGCACAAGGCCTGGGAAAGCACTGGAGAAATGGGATTTGTTTAAACTATGACAGCATTATTTCTTGTTCCCTTGTCCTTTTTCCTGCAAGCAGGAAGGGAACCTGATTGGATTACCCCTTCTGATTGACAACTATGTGCCCCCTTTGGAGGGACTGCCTATCTTCATTCTTCGACTAGCCACTGAGGTCAGTGATCAAGCAGATACTAAGCATTTCGGTACATGCATGTGTGCTGGAGGGAAAGGGCAAATGA	chr3	37048595	37048595	37048294	37048895	34218
rs63750131-PRIMER_PAIR_336	1.94214	1.6208	0.321346	AGAGTGGCAGATAGGAGCACA	CAAAGGGTGGTCATTTGCCC	(114, 21)	(391, 20)	60.6208	59.6787	52.381	55	0	0	0	0	0	41.3631	4.57	5.36	18.7836	11.282	278	rs63750131	PRIMER_PAIR_336	AGAGTGGCAGATAGGAGCACAAGGCCTGGGAAAGCACTGGAGAAATGGGATTTGTTTAAACTATGACAGCATTATTTCTTGTTCCCTTGTCCTTTTTCCTGCAAGCAGGAAGGGAACCTGATTGGATTACCCCTTCTGATTGACAACTATGTGCCCCCTTTGGAGGGACTGCCTATCTTCATTCTTCGACTAGCCACTGAGGTCAGTGATCAAGCAGATACTAAGCATTTCGGTACATGCATGTGTGCTGGAGGGAAAGGGCAAATGACCACCCTTTG	chr3	37048595	37048595	37048294	37048895	19368
rs63750131-PRIMER_PAIR_356	1.98896	0.817654	1.17131	GCCCAGCCCAATCAAGTAAC	CTTTCCCTCCAGCACACATG	(84, 20)	(372, 20)	59.1823	58.8287	55	55	0	0	0	0	0	0	2.5	3.21	0	0	289	rs63750131	PRIMER_PAIR_356	GCCCAGCCCAATCAAGTAACGTGGTCACCCAGAGTGGCAGATAGGAGCACAAGGCCTGGGAAAGCACTGGAGAAATGGGATTTGTTTAAACTATGACAGCATTATTTCTTGTTCCCTTGTCCTTTTTCCTGCAAGCAGGAAGGGAACCTGATTGGATTACCCCTTCTGATTGACAACTATGTGCCCCCTTTGGAGGGACTGCCTATCTTCATTCTTCGACTAGCCACTGAGGTCAGTGATCAAGCAGATACTAAGCATTTCGGTACATGCATGTGTGCTGGAGGGAAAG	chr3	37048595	37048595	37048294	37048895	24030
rs63750131-PRIMER_PAIR_357	1.99126	1.20805	0.783206	GAGTGGCAGATAGGAGCACAA	TCATTTGCCCTTTCCCTCCA	(115, 21)	(381, 20)	59.7919	59.2168	52.381	50	0	0	0	0	0	0	3.33	3.86	0	0.325154	267	rs63750131	PRIMER_PAIR_357	GAGTGGCAGATAGGAGCACAAGGCCTGGGAAAGCACTGGAGAAATGGGATTTGTTTAAACTATGACAGCATTATTTCTTGTTCCCTTGTCCTTTTTCCTGCAAGCAGGAAGGGAACCTGATTGGATTACCCCTTCTGATTGACAACTATGTGCCCCCTTTGGAGGGACTGCCTATCTTCATTCTTCGACTAGCCACTGAGGTCAGTGATCAAGCAGATACTAAGCATTTCGGTACATGCATGTGTGCTGGAGGGAAAGGGCAAATGA	chr3	37048595	37048595	37048294	37048895	39564
rs63750131-PRIMER_PAIR_362	1.99913	0.543277	1.45585	TGGCAGATAGGAGCACAAGG	CCTTTCCCTCCAGCACACA	(118, 20)	(373, 19)	59.4567	59.5442	55	57.8947	0	0	0	0	0	0	3.61	3.72	0.826556	0.826556	256	rs63750131	PRIMER_PAIR_362	TGGCAGATAGGAGCACAAGGCCTGGGAAAGCACTGGAGAAATGGGATTTGTTTAAACTATGACAGCATTATTTCTTGTTCCCTTGTCCTTTTTCCTGCAAGCAGGAAGGGAACCTGATTGGATTACCCCTTCTGATTGACAACTATGTGCCCCCTTTGGAGGGACTGCCTATCTTCATTCTTCGACTAGCCACTGAGGTCAGTGATCAAGCAGATACTAAGCATTTCGGTACATGCATGTGTGCTGGAGGGAAAGG	chr3	37048595	37048595	37048294	37048895	33678
rs63750131-PRIMER_PAIR_366	2.00343	0.817229	1.1862	GCAGATAGGAGCACAAGGCC	GGTCATTTGCCCTTTCCCTC	(120, 20)	(383, 20)	60.8172	58.8138	60	55	0	0	0	0	46.5029	0	5.19	4.3	0	0	264	rs63750131	PRIMER_PAIR_366	GCAGATAGGAGCACAAGGCCTGGGAAAGCACTGGAGAAATGGGATTTGTTTAAACTATGACAGCATTATTTCTTGTTCCCTTGTCCTTTTTCCTGCAAGCAGGAAGGGAACCTGATTGGATTACCCCTTCTGATTGACAACTATGTGCCCCCTTTGGAGGGACTGCCTATCTTCATTCTTCGACTAGCCACTGAGGTCAGTGATCAAGCAGATACTAAGCATTTCGGTACATGCATGTGTGCTGGAGGGAAAGGGCAAATGACC	chr3	37048595	37048595	37048294	37048895	33354
rs63750131-PRIMER_PAIR_370	2.00385	0.817654	1.1862	GCCCAGCCCAATCAAGTAAC	GGTCATTTGCCCTTTCCCTC	(84, 20)	(383, 20)	59.1823	58.8138	55	55	0	0	0	0	0	0	2.5	4.3	0	0	300	rs63750131	PRIMER_PAIR_370	GCCCAGCCCAATCAAGTAACGTGGTCACCCAGAGTGGCAGATAGGAGCACAAGGCCTGGGAAAGCACTGGAGAAATGGGATTTGTTTAAACTATGACAGCATTATTTCTTGTTCCCTTGTCCTTTTTCCTGCAAGCAGGAAGGGAACCTGATTGGATTACCCCTTCTGATTGACAACTATGTGCCCCCTTTGGAGGGACTGCCTATCTTCATTCTTCGACTAGCCACTGAGGTCAGTGATCAAGCAGATACTAAGCATTTCGGTACATGCATGTGTGCTGGAGGGAAAGGGCAAATGACC	chr3	37048595	37048595	37048294	37048895	28188
rs63750131-PRIMER_PAIR_377	2.00725	0.835941	1.17131	CAGATAGGAGCACAAGGCCT	CTTTCCCTCCAGCACACATG	(121, 20)	(372, 20)	59.1641	58.8287	55	55	0	0	0	0	46.5029	0	5.19	3.21	0	0	252	rs63750131	PRIMER_PAIR_377	CAGATAGGAGCACAAGGCCTGGGAAAGCACTGGAGAAATGGGATTTGTTTAAACTATGACAGCATTATTTCTTGTTCCCTTGTCCTTTTTCCTGCAAGCAGGAAGGGAACCTGATTGGATTACCCCTTCTGATTGACAACTATGTGCCCCCTTTGGAGGGACTGCCTATCTTCATTCTTCGACTAGCCACTGAGGTCAGTGATCAAGCAGATACTAAGCATTTCGGTACATGCATGTGTGCTGGAGGGAAAG	chr3	37048595	37048595	37048294	37048895	31734
rs63750131-PRIMER_PAIR_407	2.0627	1.2795	0.783206	AGTGGCAGATAGGAGCACAA	TCATTTGCCCTTTCCCTCCA	(116, 20)	(381, 20)	58.7205	59.2168	50	50	0	0	0	0	0	0	3.33	3.86	0	0.325154	266	rs63750131	PRIMER_PAIR_407	AGTGGCAGATAGGAGCACAAGGCCTGGGAAAGCACTGGAGAAATGGGATTTGTTTAAACTATGACAGCATTATTTCTTGTTCCCTTGTCCTTTTTCCTGCAAGCAGGAAGGGAACCTGATTGGATTACCCCTTCTGATTGACAACTATGTGCCCCCTTTGGAGGGACTGCCTATCTTCATTCTTCGACTAGCCACTGAGGTCAGTGATCAAGCAGATACTAAGCATTTCGGTACATGCATGTGTGCTGGAGGGAAAGGGCAAATGA	chr3	37048595	37048595	37048294	37048895	39096
rs63750131-PRIMER_PAIR_413	2.07484	2.0361	0.0387444	CAGTGCCCAGCCCAATCA	CCTTTCCCTCCAGCACACAT	(80, 18)	(373, 20)	59.9639	59.9613	61.1111	55	0	0	0	0	0	0	2.57	3.21	0	0	294	rs63750131	PRIMER_PAIR_413	CAGTGCCCAGCCCAATCAAGTAACGTGGTCACCCAGAGTGGCAGATAGGAGCACAAGGCCTGGGAAAGCACTGGAGAAATGGGATTTGTTTAAACTATGACAGCATTATTTCTTGTTCCCTTGTCCTTTTTCCTGCAAGCAGGAAGGGAACCTGATTGGATTACCCCTTCTGATTGACAACTATGTGCCCCCTTTGGAGGGACTGCCTATCTTCATTCTTCGACTAGCCACTGAGGTCAGTGATCAAGCAGATACTAAGCATTTCGGTACATGCATGTGTGCTGGAGGGAAAGG	chr3	37048595	37048595	37048294	37048895	44928
rs63750131-PRIMER_PAIR_414	2.07547	1.46734	0.60813	GCCCAATCAAGTAACGTGGTC	GTGGTCATTTGCCCTTTCCC	(89, 21)	(385, 20)	59.5327	59.3919	52.381	55	0	0	0	0	0	0	4.02	3.97	0	0	297	rs63750131	PRIMER_PAIR_414	GCCCAATCAAGTAACGTGGTCACCCAGAGTGGCAGATAGGAGCACAAGGCCTGGGAAAGCACTGGAGAAATGGGATTTGTTTAAACTATGACAGCATTATTTCTTGTTCCCTTGTCCTTTTTCCTGCAAGCAGGAAGGGAACCTGATTGGATTACCCCTTCTGATTGACAACTATGTGCCCCCTTTGGAGGGACTGCCTATCTTCATTCTTCGACTAGCCACTGAGGTCAGTGATCAAGCAGATACTAAGCATTTCGGTACATGCATGTGTGCTGGAGGGAAAGGGCAAATGACCAC	chr3	37048595	37048595	37048294	37048895	18702
rs63750131-PRIMER_PAIR_419	2.07665	1.46852	0.60813	CCAGCCCAATCAAGTAACGTG	GTGGTCATTTGCCCTTTCCC	(86, 21)	(385, 20)	59.5315	59.3919	52.381	55	0	0	0	0	0	0	4.49	3.97	0	0	300	rs63750131	PRIMER_PAIR_419	CCAGCCCAATCAAGTAACGTGGTCACCCAGAGTGGCAGATAGGAGCACAAGGCCTGGGAAAGCACTGGAGAAATGGGATTTGTTTAAACTATGACAGCATTATTTCTTGTTCCCTTGTCCTTTTTCCTGCAAGCAGGAAGGGAACCTGATTGGATTACCCCTTCTGATTGACAACTATGTGCCCCCTTTGGAGGGACTGCCTATCTTCATTCTTCGACTAGCCACTGAGGTCAGTGATCAAGCAGATACTAAGCATTTCGGTACATGCATGTGTGCTGGAGGGAAAGGGCAAATGACCAC	chr3	37048595	37048595	37048294	37048895	18648
rs63750131-PRIMER_PAIR_421	2.08087	0.179034	1.90183	GATAGGAGCACAAGGCCTGG	ATCAAAGGGTGGTCATTTGCC	(123, 20)	(393, 21)	60.179	59.0982	60	47.619	5.68825	0	5.45265	0	46.5029	34.626	4.45	4.52	6.12608	0	271	rs63750131	PRIMER_PAIR_421	GATAGGAGCACAAGGCCTGGGAAAGCACTGGAGAAATGGGATTTGTTTAAACTATGACAGCATTATTTCTTGTTCCCTTGTCCTTTTTCCTGCAAGCAGGAAGGGAACCTGATTGGATTACCCCTTCTGATTGACAACTATGTGCCCCCTTTGGAGGGACTGCCTATCTTCATTCTTCGACTAGCCACTGAGGTCAGTGATCAAGCAGATACTAAGCATTTCGGTACATGCATGTGTGCTGGAGGGAAAGGGCAAATGACCACCCTTTGAT	chr3	37048595	37048595	37048294	37048895	29700
rs63750131-PRIMER_PAIR_441	2.11676	1.50863	0.60813	CAAGTAACGTGGTCACCCAG	GGTGGTCATTTGCCCTTTCC	(96, 20)	(386, 20)	58.4914	59.3919	55	55	0	0	0	0	42.9397	0	4.45	3.13	0	0	291	rs63750131	PRIMER_PAIR_441	CAAGTAACGTGGTCACCCAGAGTGGCAGATAGGAGCACAAGGCCTGGGAAAGCACTGGAGAAATGGGATTTGTTTAAACTATGACAGCATTATTTCTTGTTCCCTTGTCCTTTTTCCTGCAAGCAGGAAGGGAACCTGATTGGATTACCCCTTCTGATTGACAACTATGTGCCCCCTTTGGAGGGACTGCCTATCTTCATTCTTCGACTAGCCACTGAGGTCAGTGATCAAGCAGATACTAAGCATTTCGGTACATGCATGTGTGCTGGAGGGAAAGGGCAAATGACCACC	chr3	37048595	37048595	37048294	37048895	19476
rs63750131-PRIMER_PAIR_445	2.1213	0.817654	1.30364	GCCCAGCCCAATCAAGTAAC	CCCTTTCCCTCCAGCACAC	(84, 20)	(374, 19)	59.1823	60.3036	55	63.1579	0	0	0	0	0	0	2.5	3.82	0	0	291	rs63750131	PRIMER_PAIR_445	GCCCAGCCCAATCAAGTAACGTGGTCACCCAGAGTGGCAGATAGGAGCACAAGGCCTGGGAAAGCACTGGAGAAATGGGATTTGTTTAAACTATGACAGCATTATTTCTTGTTCCCTTGTCCTTTTTCCTGCAAGCAGGAAGGGAACCTGATTGGATTACCCCTTCTGATTGACAACTATGTGCCCCCTTTGGAGGGACTGCCTATCTTCATTCTTCGACTAGCCACTGAGGTCAGTGATCAAGCAGATACTAAGCATTTCGGTACATGCATGTGTGCTGGAGGGAAAGGG	chr3	37048595	37048595	37048294	37048895	31032
rs63750131-PRIMER_PAIR_450	2.12667	1.34347	0.783206	AAGTAACGTGGTCACCCAGAG	TCATTTGCCCTTTCCCTCCA	(97, 21)	(381, 20)	59.6565	59.2168	52.381	50	0	0	0	0	42.9397	0	3.35	3.86	0	0	285	rs63750131	PRIMER_PAIR_450	AAGTAACGTGGTCACCCAGAGTGGCAGATAGGAGCACAAGGCCTGGGAAAGCACTGGAGAAATGGGATTTGTTTAAACTATGACAGCATTATTTCTTGTTCCCTTGTCCTTTTTCCTGCAAGCAGGAAGGGAACCTGATTGGATTACCCCTTCTGATTGACAACTATGTGCCCCCTTTGGAGGGACTGCCTATCTTCATTCTTCGACTAGCCACTGAGGTCAGTGATCAAGCAGATACTAAGCATTTCGGTACATGCATGTGTGCTGGAGGGAAAGGGCAAATGA	chr3	37048595	37048595	37048294	37048895	39366
rs63750131-PRIMER_PAIR_454	2.13369	0.677842	1.45585	GTAACGTGGTCACCCAGAGT	CCTTTCCCTCCAGCACACA	(99, 20)	(373, 19)	59.3222	59.5442	55	57.8947	0	0	0	0	42.9397	0	3.24	3.72	0	0	275	rs63750131	PRIMER_PAIR_454	GTAACGTGGTCACCCAGAGTGGCAGATAGGAGCACAAGGCCTGGGAAAGCACTGGAGAAATGGGATTTGTTTAAACTATGACAGCATTATTTCTTGTTCCCTTGTCCTTTTTCCTGCAAGCAGGAAGGGAACCTGATTGGATTACCCCTTCTGATTGACAACTATGTGCCCCCTTTGGAGGGACTGCCTATCTTCATTCTTCGACTAGCCACTGAGGTCAGTGATCAAGCAGATACTAAGCATTTCGGTACATGCATGTGTGCTGGAGGGAAAGG	chr3	37048595	37048595	37048294	37048895	32400
rs63750131-PRIMER_PAIR_465	2.13958	0.835941	1.30364	AGATAGGAGCACAAGGCCTG	CCCTTTCCCTCCAGCACAC	(122, 20)	(374, 19)	59.1641	60.3036	55	63.1579	5.68825	0	2.81896	0	46.5029	0	4.85	3.82	5.53647	0	253	rs63750131	PRIMER_PAIR_465	AGATAGGAGCACAAGGCCTGGGAAAGCACTGGAGAAATGGGATTTGTTTAAACTATGACAGCATTATTTCTTGTTCCCTTGTCCTTTTTCCTGCAAGCAGGAAGGGAACCTGATTGGATTACCCCTTCTGATTGACAACTATGTGCCCCCTTTGGAGGGACTGCCTATCTTCATTCTTCGACTAGCCACTGAGGTCAGTGATCAAGCAGATACTAAGCATTTCGGTACATGCATGTGTGCTGGAGGGAAAGGG	chr3	37048595	37048595	37048294	37048895	44442
rs63750131-PRIMER_PAIR_467	2.13973	1.5316	0.60813	ACAAGGCCTGGGAAAGCAC	GTGGTCATTTGCCCTTTCCC	(132, 19)	(385, 20)	60.5316	59.3919	57.8947	55	13.107	0	0	0	0	0	4.4	3.97	12.6986	12.6986	254	rs63750131	PRIMER_PAIR_467	ACAAGGCCTGGGAAAGCACTGGAGAAATGGGATTTGTTTAAACTATGACAGCATTATTTCTTGTTCCCTTGTCCTTTTTCCTGCAAGCAGGAAGGGAACCTGATTGGATTACCCCTTCTGATTGACAACTATGTGCCCCCTTTGGAGGGACTGCCTATCTTCATTCTTCGACTAGCCACTGAGGTCAGTGATCAAGCAGATACTAAGCATTTCGGTACATGCATGTGTGCTGGAGGGAAAGGGCAAATGACCAC	chr3	37048595	37048595	37048294	37048895	38646
rs63750131-PRIMER_PAIR_478	2.15435	0.817229	1.33712	GCAGATAGGAGCACAAGGCC	TCAAAGGGTGGTCATTTGCC	(120, 20)	(392, 20)	60.8172	58.6629	60	50	0	0	0	0	46.5029	34.626	5.19	4.52	6.12608	0	273	rs63750131	PRIMER_PAIR_478	GCAGATAGGAGCACAAGGCCTGGGAAAGCACTGGAGAAATGGGATTTGTTTAAACTATGACAGCATTATTTCTTGTTCCCTTGTCCTTTTTCCTGCAAGCAGGAAGGGAACCTGATTGGATTACCCCTTCTGATTGACAACTATGTGCCCCCTTTGGAGGGACTGCCTATCTTCATTCTTCGACTAGCCACTGAGGTCAGTGATCAAGCAGATACTAAGCATTTCGGTACATGCATGTGTGCTGGAGGGAAAGGGCAAATGACCACCCTTTGA	chr3	37048595	37048595	37048294	37048895	15264
rs63750131-PRIMER_PAIR_486	2.17772	1.69084	0.486879	ACCCAGAGTGGCAGATAGGAG	TGGTCATTTGCCCTTTCCCT	(110, 21)	(384, 20)	60.6908	59.5131	57.1429	50	0	0	0	0	35.789	0	3.69	4.2	0	0	275	rs63750131	PRIMER_PAIR_486	ACCCAGAGTGGCAGATAGGAGCACAAGGCCTGGGAAAGCACTGGAGAAATGGGATTTGTTTAAACTATGACAGCATTATTTCTTGTTCCCTTGTCCTTTTTCCTGCAAGCAGGAAGGGAACCTGATTGGATTACCCCTTCTGATTGACAACTATGTGCCCCCTTTGGAGGGACTGCCTATCTTCATTCTTCGACTAGCCACTGAGGTCAGTGATCAAGCAGATACTAAGCATTTCGGTACATGCATGTGTGCTGGAGGGAAAGGGCAAATGACCA	chr3	37048595	37048595	37048294	37048895	34902
rs63750131-PRIMER_PAIR_487	2.18212	1.69524	0.486879	ATCAAGTAACGTGGTCACCCA	TGGTCATTTGCCCTTTCCCT	(94, 21)	(384, 20)	59.3048	59.5131	47.619	50	0	0	0	0	38.8672	0	4.51	4.2	0	0	291	rs63750131	PRIMER_PAIR_487	ATCAAGTAACGTGGTCACCCAGAGTGGCAGATAGGAGCACAAGGCCTGGGAAAGCACTGGAGAAATGGGATTTGTTTAAACTATGACAGCATTATTTCTTGTTCCCTTGTCCTTTTTCCTGCAAGCAGGAAGGGAACCTGATTGGATTACCCCTTCTGATTGACAACTATGTGCCCCCTTTGGAGGGACTGCCTATCTTCATTCTTCGACTAGCCACTGAGGTCAGTGATCAAGCAGATACTAAGCATTTCGGTACATGCATGTGTGCTGGAGGGAAAGGGCAAATGACCA	chr3	37048595	37048595	37048294	37048895	18144
rs63750131-PRIMER_PAIR_511	2.24082	1.06951	1.17131	CAAGTAACGTGGTCACCCAGA	CTTTCCCTCCAGCACACATG	(96, 21)	(372, 20)	59.9305	58.8287	52.381	55	0	0	0	0	42.9397	0	3.86	3.21	0	0	277	rs63750131	PRIMER_PAIR_511	CAAGTAACGTGGTCACCCAGAGTGGCAGATAGGAGCACAAGGCCTGGGAAAGCACTGGAGAAATGGGATTTGTTTAAACTATGACAGCATTATTTCTTGTTCCCTTGTCCTTTTTCCTGCAAGCAGGAAGGGAACCTGATTGGATTACCCCTTCTGATTGACAACTATGTGCCCCCTTTGGAGGGACTGCCTATCTTCATTCTTCGACTAGCCACTGAGGTCAGTGATCAAGCAGATACTAAGCATTTCGGTACATGCATGTGTGCTGGAGGGAAAG	chr3	37048595	37048595	37048294	37048895	25308
rs63750131-PRIMER_PAIR_518	2.24777	1.63964	0.60813	ATAGGAGCACAAGGCCTGGG	GTGGTCATTTGCCCTTTCCC	(124, 20)	(385, 20)	61.6396	59.3919	60	55	13.107	0	7.68875	0	46.5029	0	4.45	3.97	1.39805	0	262	rs63750131	PRIMER_PAIR_518	ATAGGAGCACAAGGCCTGGGAAAGCACTGGAGAAATGGGATTTGTTTAAACTATGACAGCATTATTTCTTGTTCCCTTGTCCTTTTTCCTGCAAGCAGGAAGGGAACCTGATTGGATTACCCCTTCTGATTGACAACTATGTGCCCCCTTTGGAGGGACTGCCTATCTTCATTCTTCGACTAGCCACTGAGGTCAGTGATCAAGCAGATACTAAGCATTTCGGTACATGCATGTGTGCTGGAGGGAAAGGGCAAATGACCAC	chr3	37048595	37048595	37048294	37048895	47502
rs63750131-PRIMER_PAIR_527	2.25571	1.06951	1.1862	CAAGTAACGTGGTCACCCAGA	GGTCATTTGCCCTTTCCCTC	(96, 21)	(383, 20)	59.9305	58.8138	52.381	55	0	0	0	0	42.9397	0	3.86	4.3	0	0	288	rs63750131	PRIMER_PAIR_527	CAAGTAACGTGGTCACCCAGAGTGGCAGATAGGAGCACAAGGCCTGGGAAAGCACTGGAGAAATGGGATTTGTTTAAACTATGACAGCATTATTTCTTGTTCCCTTGTCCTTTTTCCTGCAAGCAGGAAGGGAACCTGATTGGATTACCCCTTCTGATTGACAACTATGTGCCCCCTTTGGAGGGACTGCCTATCTTCATTCTTCGACTAGCCACTGAGGTCAGTGATCAAGCAGATACTAAGCATTTCGGTACATGCATGTGTGCTGGAGGGAAAGGGCAAATGACC	chr3	37048595	37048595	37048294	37048895	29466
rs63750131-PRIMER_PAIR_530	2.25788	1.47468	0.783206	CAGATAGGAGCACAAGGCCTG	TCATTTGCCCTTTCCCTCCA	(121, 21)	(381, 20)	60.4747	59.2168	57.1429	50	5.68825	0	2.81896	0	46.5029	0	4.85	3.86	5.53647	1.14061	261	rs63750131	PRIMER_PAIR_530	CAGATAGGAGCACAAGGCCTGGGAAAGCACTGGAGAAATGGGATTTGTTTAAACTATGACAGCATTATTTCTTGTTCCCTTGTCCTTTTTCCTGCAAGCAGGAAGGGAACCTGATTGGATTACCCCTTCTGATTGACAACTATGTGCCCCCTTTGGAGGGACTGCCTATCTTCATTCTTCGACTAGCCACTGAGGTCAGTGATCAAGCAGATACTAAGCATTTCGGTACATGCATGTGTGCTGGAGGGAAAGGGCAAATGA	chr3	37048595	37048595	37048294	37048895	49950
rs63750131-PRIMER_PAIR_542	2.27306	0.179034	2.09403	GATAGGAGCACAAGGCCTGG	GATCAAAGGGTGGTCATTTGCC	(123, 20)	(394, 22)	60.179	60.094	60	50	5.68825	0	5.45265	0	46.5029	37.3155	4.45	4.52	6.12608	0	272	rs63750131	PRIMER_PAIR_542	GATAGGAGCACAAGGCCTGGGAAAGCACTGGAGAAATGGGATTTGTTTAAACTATGACAGCATTATTTCTTGTTCCCTTGTCCTTTTTCCTGCAAGCAGGAAGGGAACCTGATTGGATTACCCCTTCTGATTGACAACTATGTGCCCCCTTTGGAGGGACTGCCTATCTTCATTCTTCGACTAGCCACTGAGGTCAGTGATCAAGCAGATACTAAGCATTTCGGTACATGCATGTGTGCTGGAGGGAAAGGGCAAATGACCACCCTTTGATC	chr3	37048595	37048595	37048294	37048895	29718
rs63750131-PRIMER_PAIR_556	2.28813	1.96678	0.321346	CACCCAGAGTGGCAGATAGGA	CAAAGGGTGGTCATTTGCCC	(109, 21)	(391, 20)	60.9668	59.6787	57.1429	55	0	0	0	0	43.2575	41.3631	2.94	5.36	3.29016	3.15652	283	rs63750131	PRIMER_PAIR_556	CACCCAGAGTGGCAGATAGGAGCACAAGGCCTGGGAAAGCACTGGAGAAATGGGATTTGTTTAAACTATGACAGCATTATTTCTTGTTCCCTTGTCCTTTTTCCTGCAAGCAGGAAGGGAACCTGATTGGATTACCCCTTCTGATTGACAACTATGTGCCCCCTTTGGAGGGACTGCCTATCTTCATTCTTCGACTAGCCACTGAGGTCAGTGATCAAGCAGATACTAAGCATTTCGGTACATGCATGTGTGCTGGAGGGAAAGGGCAAATGACCACCCTTTG	chr3	37048595	37048595	37048294	37048895	20916
rs63750131-PRIMER_PAIR_597	2.33296	2.01162	0.321346	ACAAGGCCTGGGAAAGCACT	CAAAGGGTGGTCATTTGCCC	(132, 20)	(391, 20)	62.0116	59.6787	55	55	13.107	0	0	0	0	41.3631	4.4	5.36	0	0	260	rs63750131	PRIMER_PAIR_597	ACAAGGCCTGGGAAAGCACTGGAGAAATGGGATTTGTTTAAACTATGACAGCATTATTTCTTGTTCCCTTGTCCTTTTTCCTGCAAGCAGGAAGGGAACCTGATTGGATTACCCCTTCTGATTGACAACTATGTGCCCCCTTTGGAGGGACTGCCTATCTTCATTCTTCGACTAGCCACTGAGGTCAGTGATCAAGCAGATACTAAGCATTTCGGTACATGCATGTGTGCTGGAGGGAAAGGGCAAATGACCACCCTTTG	chr3	37048595	37048595	37048294	37048895	27288
rs63750131-PRIMER_PAIR_609	2.35327	1.74514	0.60813	GTGGCAGATAGGAGCACAAGG	GTGGTCATTTGCCCTTTCCC	(117, 21)	(385, 20)	60.7451	59.3919	57.1429	55	0	0	0	0	0	0	3.61	3.97	16.1545	0	269	rs63750131	PRIMER_PAIR_609	GTGGCAGATAGGAGCACAAGGCCTGGGAAAGCACTGGAGAAATGGGATTTGTTTAAACTATGACAGCATTATTTCTTGTTCCCTTGTCCTTTTTCCTGCAAGCAGGAAGGGAACCTGATTGGATTACCCCTTCTGATTGACAACTATGTGCCCCCTTTGGAGGGACTGCCTATCTTCATTCTTCGACTAGCCACTGAGGTCAGTGATCAAGCAGATACTAAGCATTTCGGTACATGCATGTGTGCTGGAGGGAAAGGGCAAATGACCAC	chr3	37048595	37048595	37048294	37048895	26496
rs63750131-PRIMER_PAIR_617	2.36482	1.75669	0.60813	AGTAACGTGGTCACCCAGAGT	GGGTGGTCATTTGCCCTTTC	(98, 21)	(387, 20)	60.7567	59.3919	52.381	55	0	0	0	0	42.9397	38.1249	3.24	2.62	3.5949	2.94993	290	rs63750131	PRIMER_PAIR_617	AGTAACGTGGTCACCCAGAGTGGCAGATAGGAGCACAAGGCCTGGGAAAGCACTGGAGAAATGGGATTTGTTTAAACTATGACAGCATTATTTCTTGTTCCCTTGTCCTTTTTCCTGCAAGCAGGAAGGGAACCTGATTGGATTACCCCTTCTGATTGACAACTATGTGCCCCCTTTGGAGGGACTGCCTATCTTCATTCTTCGACTAGCCACTGAGGTCAGTGATCAAGCAGATACTAAGCATTTCGGTACATGCATGTGTGCTGGAGGGAAAGGGCAAATGACCACCC	chr3	37048595	37048595	37048294	37048895	19692
rs63750131-PRIMER_PAIR_619	2.36718	0.817229	1.54995	GCAGATAGGAGCACAAGGCC	TGGTCATTTGCCCTTTCCCTC	(120, 20)	(384, 21)	60.8172	60.55	60	52.381	0	0	0	0	46.5029	0	5.19	4.3	0	0	265	rs63750131	PRIMER_PAIR_619	GCAGATAGGAGCACAAGGCCTGGGAAAGCACTGGAGAAATGGGATTTGTTTAAACTATGACAGCATTATTTCTTGTTCCCTTGTCCTTTTTCCTGCAAGCAGGAAGGGAACCTGATTGGATTACCCCTTCTGATTGACAACTATGTGCCCCCTTTGGAGGGACTGCCTATCTTCATTCTTCGACTAGCCACTGAGGTCAGTGATCAAGCAGATACTAAGCATTTCGGTACATGCATGTGTGCTGGAGGGAAAGGGCAAATGACCA	chr3	37048595	37048595	37048294	37048895	33984
rs63750131-PRIMER_PAIR_627	2.37316	1.06951	1.30364	CAAGTAACGTGGTCACCCAGA	CCCTTTCCCTCCAGCACAC	(96, 21)	(374, 19)	59.9305	60.3036	52.381	63.1579	0	0	0	0	42.9397	0	3.86	3.82	0	0	279	rs63750131	PRIMER_PAIR_627	CAAGTAACGTGGTCACCCAGAGTGGCAGATAGGAGCACAAGGCCTGGGAAAGCACTGGAGAAATGGGATTTGTTTAAACTATGACAGCATTATTTCTTGTTCCCTTGTCCTTTTTCCTGCAAGCAGGAAGGGAACCTGATTGGATTACCCCTTCTGATTGACAACTATGTGCCCCCTTTGGAGGGACTGCCTATCTTCATTCTTCGACTAGCCACTGAGGTCAGTGATCAAGCAGATACTAAGCATTTCGGTACATGCATGTGTGCTGGAGGGAAAGGG	chr3	37048595	37048595	37048294	37048895	32310
rs63750131-PRIMER_PAIR_634	2.37936	1.20805	1.17131	GAGTGGCAGATAGGAGCACAA	CTTTCCCTCCAGCACACATG	(115, 21)	(372, 20)	59.7919	58.8287	52.381	55	0	0	0	0	0	0	3.33	3.21	0	2.56132	258	rs63750131	PRIMER_PAIR_634	GAGTGGCAGATAGGAGCACAAGGCCTGGGAAAGCACTGGAGAAATGGGATTTGTTTAAACTATGACAGCATTATTTCTTGTTCCCTTGTCCTTTTTCCTGCAAGCAGGAAGGGAACCTGATTGGATTACCCCTTCTGATTGACAACTATGTGCCCCCTTTGGAGGGACTGCCTATCTTCATTCTTCGACTAGCCACTGAGGTCAGTGATCAAGCAGATACTAAGCATTTCGGTACATGCATGTGTGCTGGAGGGAAAG	chr3	37048595	37048595	37048294	37048895	27810
rs63750131-PRIMER_PAIR_637	2.38589	0.835941	1.54995	AGATAGGAGCACAAGGCCTG	GTCATTTGCCCTTTCCCTCCA	(122, 20)	(382, 21)	59.1641	60.55	55	52.381	5.68825	0	2.81896	0	46.5029	0	4.85	3.86	5.53647	1.14061	261	rs63750131	PRIMER_PAIR_637	AGATAGGAGCACAAGGCCTGGGAAAGCACTGGAGAAATGGGATTTGTTTAAACTATGACAGCATTATTTCTTGTTCCCTTGTCCTTTTTCCTGCAAGCAGGAAGGGAACCTGATTGGATTACCCCTTCTGATTGACAACTATGTGCCCCCTTTGGAGGGACTGCCTATCTTCATTCTTCGACTAGCCACTGAGGTCAGTGATCAAGCAGATACTAAGCATTTCGGTACATGCATGTGTGCTGGAGGGAAAGGGCAAATGAC	chr3	37048595	37048595	37048294	37048895	49644
rs63750131-PRIMER_PAIR_647	2.39129	0.32336	2.06793	GTGCCCAGCCCAATCAAGTA	CCCTTTCCCTCCAGCACACA	(82, 20)	(374, 20)	60.3234	62.0679	55	60	0	0	0	0	0	0	2.24	3.72	0	0	293	rs63750131	PRIMER_PAIR_647	GTGCCCAGCCCAATCAAGTAACGTGGTCACCCAGAGTGGCAGATAGGAGCACAAGGCCTGGGAAAGCACTGGAGAAATGGGATTTGTTTAAACTATGACAGCATTATTTCTTGTTCCCTTGTCCTTTTTCCTGCAAGCAGGAAGGGAACCTGATTGGATTACCCCTTCTGATTGACAACTATGTGCCCCCTTTGGAGGGACTGCCTATCTTCATTCTTCGACTAGCCACTGAGGTCAGTGATCAAGCAGATACTAAGCATTTCGGTACATGCATGTGTGCTGGAGGGAAAGGG	chr3	37048595	37048595	37048294	37048895	34272
rs63750131-PRIMER_PAIR_675	2.41741	1.22855	1.18886	GAGCACAAGGCCTGGGAAA	CATTTGCCCTTTCCCTCCAG	(128, 19)	(380, 20)	60.2286	58.8111	57.8947	55	13.107	0	0	0	46.5029	0	3.13	3.86	4.61223	4.61223	253	rs63750131	PRIMER_PAIR_675	GAGCACAAGGCCTGGGAAAGCACTGGAGAAATGGGATTTGTTTAAACTATGACAGCATTATTTCTTGTTCCCTTGTCCTTTTTCCTGCAAGCAGGAAGGGAACCTGATTGGATTACCCCTTCTGATTGACAACTATGTGCCCCCTTTGGAGGGACTGCCTATCTTCATTCTTCGACTAGCCACTGAGGTCAGTGATCAAGCAGATACTAAGCATTTCGGTACATGCATGTGTGCTGGAGGGAAAGGGCAAATG	chr3	37048595	37048595	37048294	37048895	56754
rs63750131-PRIMER_PAIR_677	2.4177	1.80957	0.60813	CACAAGGCCTGGGAAAGCAC	GTGGTCATTTGCCCTTTCCC	(131, 20)	(385, 20)	61.8096	59.3919	60	55	13.107	0	0	0	0	0	4.4	3.97	12.6986	12.6986	255	rs63750131	PRIMER_PAIR_677	CACAAGGCCTGGGAAAGCACTGGAGAAATGGGATTTGTTTAAACTATGACAGCATTATTTCTTGTTCCCTTGTCCTTTTTCCTGCAAGCAGGAAGGGAACCTGATTGGATTACCCCTTCTGATTGACAACTATGTGCCCCCTTTGGAGGGACTGCCTATCTTCATTCTTCGACTAGCCACTGAGGTCAGTGATCAAGCAGATACTAAGCATTTCGGTACATGCATGTGTGCTGGAGGGAAAGGGCAAATGACCAC	chr3	37048595	37048595	37048294	37048895	39438
rs63750131-PRIMER_PAIR_703	2.4413	0.339859	2.10144	ACCCAGAGTGGCAGATAGGA	TCAAAGGGTGGTCATTTGCCC	(110, 20)	(392, 21)	59.6601	61.1014	55	52.381	0	0	0	0	35.789	41.3631	2.94	5.36	0	0	283	rs63750131	PRIMER_PAIR_703	ACCCAGAGTGGCAGATAGGAGCACAAGGCCTGGGAAAGCACTGGAGAAATGGGATTTGTTTAAACTATGACAGCATTATTTCTTGTTCCCTTGTCCTTTTTCCTGCAAGCAGGAAGGGAACCTGATTGGATTACCCCTTCTGATTGACAACTATGTGCCCCCTTTGGAGGGACTGCCTATCTTCATTCTTCGACTAGCCACTGAGGTCAGTGATCAAGCAGATACTAAGCATTTCGGTACATGCATGTGTGCTGGAGGGAAAGGGCAAATGACCACCCTTTGA	chr3	37048595	37048595	37048294	37048895	20898
rs63750131-PRIMER_PAIR_708	2.4508	1.2795	1.17131	AGTGGCAGATAGGAGCACAA	CTTTCCCTCCAGCACACATG	(116, 20)	(372, 20)	58.7205	58.8287	50	55	0	0	0	0	0	0	3.33	3.21	0	2.56132	257	rs63750131	PRIMER_PAIR_708	AGTGGCAGATAGGAGCACAAGGCCTGGGAAAGCACTGGAGAAATGGGATTTGTTTAAACTATGACAGCATTATTTCTTGTTCCCTTGTCCTTTTTCCTGCAAGCAGGAAGGGAACCTGATTGGATTACCCCTTCTGATTGACAACTATGTGCCCCCTTTGGAGGGACTGCCTATCTTCATTCTTCGACTAGCCACTGAGGTCAGTGATCAAGCAGATACTAAGCATTTCGGTACATGCATGTGTGCTGGAGGGAAAG	chr3	37048595	37048595	37048294	37048895	27342
rs63750131-PRIMER_PAIR_713	2.45577	2.27673	0.179034	CTGGGAAAGCACTGGAGAAA	CAGGCCTTCAGCTATCCCAC	(139, 20)	(436, 20)	57.7233	60.179	50	60	0	0	0	0	0	43.0455	2.52	4.61	5.41389	8.7576	298	rs63750131	PRIMER_PAIR_713	CTGGGAAAGCACTGGAGAAATGGGATTTGTTTAAACTATGACAGCATTATTTCTTGTTCCCTTGTCCTTTTTCCTGCAAGCAGGAAGGGAACCTGATTGGATTACCCCTTCTGATTGACAACTATGTGCCCCCTTTGGAGGGACTGCCTATCTTCATTCTTCGACTAGCCACTGAGGTCAGTGATCAAGCAGATACTAAGCATTTCGGTACATGCATGTGTGCTGGAGGGAAAGGGCAAATGACCACCCTTTGATCTGGAATGATAAAGATGATAAGGGTGGGATAGCTGAAGGCCTG	chr3	37048595	37048595	37048294	37048895	34740
rs63750131-PRIMER_PAIR_724	2.47405	1.69084	0.783206	ACCCAGAGTGGCAGATAGGAG	TCATTTGCCCTTTCCCTCCA	(110, 21)	(381, 20)	60.6908	59.2168	57.1429	50	0	0	0	0	35.789	0	3.69	3.86	0	0	272	rs63750131	PRIMER_PAIR_724	ACCCAGAGTGGCAGATAGGAGCACAAGGCCTGGGAAAGCACTGGAGAAATGGGATTTGTTTAAACTATGACAGCATTATTTCTTGTTCCCTTGTCCTTTTTCCTGCAAGCAGGAAGGGAACCTGATTGGATTACCCCTTCTGATTGACAACTATGTGCCCCCTTTGGAGGGACTGCCTATCTTCATTCTTCGACTAGCCACTGAGGTCAGTGATCAAGCAGATACTAAGCATTTCGGTACATGCATGTGTGCTGGAGGGAAAGGGCAAATGA	chr3	37048595	37048595	37048294	37048895	51012
rs63750131-PRIMER_PAIR_728	2.47602	1.30471	1.17131	AGTGCCCAGCCCAATCAAG	CTTTCCCTCCAGCACACATG	(81, 19)	(372, 20)	60.3047	58.8287	57.8947	55	0	0	0	0	0	0	3.02	3.21	0	0	292	rs63750131	PRIMER_PAIR_728	AGTGCCCAGCCCAATCAAGTAACGTGGTCACCCAGAGTGGCAGATAGGAGCACAAGGCCTGGGAAAGCACTGGAGAAATGGGATTTGTTTAAACTATGACAGCATTATTTCTTGTTCCCTTGTCCTTTTTCCTGCAAGCAGGAAGGGAACCTGATTGGATTACCCCTTCTGATTGACAACTATGTGCCCCCTTTGGAGGGACTGCCTATCTTCATTCTTCGACTAGCCACTGAGGTCAGTGATCAAGCAGATACTAAGCATTTCGGTACATGCATGTGTGCTGGAGGGAAAG	chr3	37048595	37048595	37048294	37048895	36018
rs63750131-PRIMER_PAIR_729	2.47845	1.69524	0.783206	ATCAAGTAACGTGGTCACCCA	TCATTTGCCCTTTCCCTCCA	(94, 21)	(381, 20)	59.3048	59.2168	47.619	50	0	0	0	0	38.8672	0	4.51	3.86	0	0	288	rs63750131	PRIMER_PAIR_729	ATCAAGTAACGTGGTCACCCAGAGTGGCAGATAGGAGCACAAGGCCTGGGAAAGCACTGGAGAAATGGGATTTGTTTAAACTATGACAGCATTATTTCTTGTTCCCTTGTCCTTTTTCCTGCAAGCAGGAAGGGAACCTGATTGGATTACCCCTTCTGATTGACAACTATGTGCCCCCTTTGGAGGGACTGCCTATCTTCATTCTTCGACTAGCCACTGAGGTCAGTGATCAAGCAGATACTAAGCATTTCGGTACATGCATGTGTGCTGGAGGGAAAGGGCAAATGA	chr3	37048595	37048595	37048294	37048895	34254
rs63750131-PRIMER_PAIR_739	2.5012	1.22855	1.27265	GAGCACAAGGCCTGGGAAA	TCATTTGCCCTTTCCCTCCAG	(128, 19)	(381, 21)	60.2286	60.2726	57.8947	52.381	13.107	0	0	0	46.5029	0	3.13	3.86	4.61223	4.61223	254	rs63750131	PRIMER_PAIR_739	GAGCACAAGGCCTGGGAAAGCACTGGAGAAATGGGATTTGTTTAAACTATGACAGCATTATTTCTTGTTCCCTTGTCCTTTTTCCTGCAAGCAGGAAGGGAACCTGATTGGATTACCCCTTCTGATTGACAACTATGTGCCCCCTTTGGAGGGACTGCCTATCTTCATTCTTCGACTAGCCACTGAGGTCAGTGATCAAGCAGATACTAAGCATTTCGGTACATGCATGTGTGCTGGAGGGAAAGGGCAAATGA	chr3	37048595	37048595	37048294	37048895	57690
rs63750131-PRIMER_PAIR_741	2.50285	1.047	1.45585	CCCAGAGTGGCAGATAGGAG	CCTTTCCCTCCAGCACACA	(111, 20)	(373, 19)	58.953	59.5442	60	57.8947	0	0	0	0	35.789	0	3.69	3.72	0	0	263	rs63750131	PRIMER_PAIR_741	CCCAGAGTGGCAGATAGGAGCACAAGGCCTGGGAAAGCACTGGAGAAATGGGATTTGTTTAAACTATGACAGCATTATTTCTTGTTCCCTTGTCCTTTTTCCTGCAAGCAGGAAGGGAACCTGATTGGATTACCCCTTCTGATTGACAACTATGTGCCCCCTTTGGAGGGACTGCCTATCTTCATTCTTCGACTAGCCACTGAGGTCAGTGATCAAGCAGATACTAAGCATTTCGGTACATGCATGTGTGCTGGAGGGAAAGG	chr3	37048595	37048595	37048294	37048895	43092
rs63750131-PRIMER_PAIR_745	2.50631	2.46757	0.0387444	ATCAAGTAACGTGGTCACCC	CCTTTCCCTCCAGCACACAT	(94, 20)	(373, 20)	57.5324	59.9613	50	55	0	0	0	0	0	0	4.61	3.21	0	0	280	rs63750131	PRIMER_PAIR_745	ATCAAGTAACGTGGTCACCCAGAGTGGCAGATAGGAGCACAAGGCCTGGGAAAGCACTGGAGAAATGGGATTTGTTTAAACTATGACAGCATTATTTCTTGTTCCCTTGTCCTTTTTCCTGCAAGCAGGAAGGGAACCTGATTGGATTACCCCTTCTGATTGACAACTATGTGCCCCCTTTGGAGGGACTGCCTATCTTCATTCTTCGACTAGCCACTGAGGTCAGTGATCAAGCAGATACTAAGCATTTCGGTACATGCATGTGTGCTGGAGGGAAAGG	chr3	37048595	37048595	37048294	37048895	21240
rs63750131-PRIMER_PAIR_752	2.51687	0.96692	1.54995	AGTAACGTGGTCACCCAGAG	GTCATTTGCCCTTTCCCTCCA	(98, 20)	(382, 21)	59.0331	60.55	55	52.381	0	0	0	0	42.9397	0	3.35	3.86	0	0	285	rs63750131	PRIMER_PAIR_752	AGTAACGTGGTCACCCAGAGTGGCAGATAGGAGCACAAGGCCTGGGAAAGCACTGGAGAAATGGGATTTGTTTAAACTATGACAGCATTATTTCTTGTTCCCTTGTCCTTTTTCCTGCAAGCAGGAAGGGAACCTGATTGGATTACCCCTTCTGATTGACAACTATGTGCCCCCTTTGGAGGGACTGCCTATCTTCATTCTTCGACTAGCCACTGAGGTCAGTGATCAAGCAGATACTAAGCATTTCGGTACATGCATGTGTGCTGGAGGGAAAGGGCAAATGAC	chr3	37048595	37048595	37048294	37048895	39600
rs63750131-PRIMER_PAIR_755	2.52147	2.48272	0.0387444	CAATCAAGTAACGTGGTCACCC	CCTTTCCCTCCAGCACACAT	(92, 22)	(373, 20)	59.5173	59.9613	50	55	0	0	0	0	0	0	4.61	3.21	0	0	282	rs63750131	PRIMER_PAIR_755	CAATCAAGTAACGTGGTCACCCAGAGTGGCAGATAGGAGCACAAGGCCTGGGAAAGCACTGGAGAAATGGGATTTGTTTAAACTATGACAGCATTATTTCTTGTTCCCTTGTCCTTTTTCCTGCAAGCAGGAAGGGAACCTGATTGGATTACCCCTTCTGATTGACAACTATGTGCCCCCTTTGGAGGGACTGCCTATCTTCATTCTTCGACTAGCCACTGAGGTCAGTGATCAAGCAGATACTAAGCATTTCGGTACATGCATGTGTGCTGGAGGGAAAGG	chr3	37048595	37048595	37048294	37048895	21348
rs63750131-PRIMER_PAIR_762	2.52638	1.91825	0.60813	ATAGGAGCACAAGGCCTGG	GGGTGGTCATTTGCCCTTTC	(124, 19)	(387, 20)	59.0817	59.3919	57.8947	55	5.68825	0	5.45265	0	46.5029	38.1249	4.45	2.62	6.12608	0	264	rs63750131	PRIMER_PAIR_762	ATAGGAGCACAAGGCCTGGGAAAGCACTGGAGAAATGGGATTTGTTTAAACTATGACAGCATTATTTCTTGTTCCCTTGTCCTTTTTCCTGCAAGCAGGAAGGGAACCTGATTGGATTACCCCTTCTGATTGACAACTATGTGCCCCCTTTGGAGGGACTGCCTATCTTCATTCTTCGACTAGCCACTGAGGTCAGTGATCAAGCAGATACTAAGCATTTCGGTACATGCATGTGTGCTGGAGGGAAAGGGCAAATGACCACCC	chr3	37048595	37048595	37048294	37048895	35334
rs63750131-PRIMER_PAIR_773	2.53777	2.35872	0.179051	TTCCCTTGTCCTTTTTCCTGCA	GGATGAGAGCAGGCCTTCAG	(195, 22)	(445, 20)	60.3587	60.1791	45.4545	60	0	0	0	0	0	0	4.41	3.02	7.38941	0	251	rs63750131	PRIMER_PAIR_773	TTCCCTTGTCCTTTTTCCTGCAAGCAGGAAGGGAACCTGATTGGATTACCCCTTCTGATTGACAACTATGTGCCCCCTTTGGAGGGACTGCCTATCTTCATTCTTCGACTAGCCACTGAGGTCAGTGATCAAGCAGATACTAAGCATTTCGGTACATGCATGTGTGCTGGAGGGAAAGGGCAAATGACCACCCTTTGATCTGGAATGATAAAGATGATAAGGGTGGGATAGCTGAAGGCCTGCTCTCATCC	chr3	37048595	37048595	37048294	37048895	33282
rs63750131-PRIMER_PAIR_777	2.54077	0.179034	2.36174	GATAGGAGCACAAGGCCTGG	GCCCTTTCCCTCCAGCAC	(123, 20)	(375, 18)	60.179	60.3617	60	66.6667	5.68825	0	5.45265	0	46.5029	0	4.45	4.4	5.53647	5.43672	253	rs63750131	PRIMER_PAIR_777	GATAGGAGCACAAGGCCTGGGAAAGCACTGGAGAAATGGGATTTGTTTAAACTATGACAGCATTATTTCTTGTTCCCTTGTCCTTTTTCCTGCAAGCAGGAAGGGAACCTGATTGGATTACCCCTTCTGATTGACAACTATGTGCCCCCTTTGGAGGGACTGCCTATCTTCATTCTTCGACTAGCCACTGAGGTCAGTGATCAAGCAGATACTAAGCATTTCGGTACATGCATGTGTGCTGGAGGGAAAGGGC	chr3	37048595	37048595	37048294	37048895	57708
rs63750131-PRIMER_PAIR_779	2.54614	1.20902	1.33712	AGTGGCAGATAGGAGCACAAG	TCAAAGGGTGGTCATTTGCC	(116, 21)	(392, 20)	59.791	58.6629	52.381	50	0	0	0	0	0	34.626	3.16	4.52	17.1937	17.1937	277	rs63750131	PRIMER_PAIR_779	AGTGGCAGATAGGAGCACAAGGCCTGGGAAAGCACTGGAGAAATGGGATTTGTTTAAACTATGACAGCATTATTTCTTGTTCCCTTGTCCTTTTTCCTGCAAGCAGGAAGGGAACCTGATTGGATTACCCCTTCTGATTGACAACTATGTGCCCCCTTTGGAGGGACTGCCTATCTTCATTCTTCGACTAGCCACTGAGGTCAGTGATCAAGCAGATACTAAGCATTTCGGTACATGCATGTGTGCTGGAGGGAAAGGGCAAATGACCACCCTTTGA	chr3	37048595	37048595	37048294	37048895	16488
rs63750131-PRIMER_PAIR_789	2.56379	0.339859	2.22393	ACCCAGAGTGGCAGATAGGA	CCTTTCCCTCCAGCACACATG	(110, 20)	(373, 21)	59.6601	61.2239	55	57.1429	0	0	0	0	35.789	0	2.94	3.21	3.98235	2.58948	264	rs63750131	PRIMER_PAIR_789	ACCCAGAGTGGCAGATAGGAGCACAAGGCCTGGGAAAGCACTGGAGAAATGGGATTTGTTTAAACTATGACAGCATTATTTCTTGTTCCCTTGTCCTTTTTCCTGCAAGCAGGAAGGGAACCTGATTGGATTACCCCTTCTGATTGACAACTATGTGCCCCCTTTGGAGGGACTGCCTATCTTCATTCTTCGACTAGCCACTGAGGTCAGTGATCAAGCAGATACTAAGCATTTCGGTACATGCATGTGTGCTGGAGGGAAAGG	chr3	37048595	37048595	37048294	37048895	33984
rs63750131-PRIMER_PAIR_790	2.56567	1.22855	1.33712	GAGCACAAGGCCTGGGAAA	TCAAAGGGTGGTCATTTGCC	(128, 19)	(392, 20)	60.2286	58.6629	57.8947	50	13.107	0	0	0	46.5029	34.626	3.13	4.52	1.39805	0	265	rs63750131	PRIMER_PAIR_790	GAGCACAAGGCCTGGGAAAGCACTGGAGAAATGGGATTTGTTTAAACTATGACAGCATTATTTCTTGTTCCCTTGTCCTTTTTCCTGCAAGCAGGAAGGGAACCTGATTGGATTACCCCTTCTGATTGACAACTATGTGCCCCCTTTGGAGGGACTGCCTATCTTCATTCTTCGACTAGCCACTGAGGTCAGTGATCAAGCAGATACTAAGCATTTCGGTACATGCATGTGTGCTGGAGGGAAAGGGCAAATGACCACCCTTTGA	chr3	37048595	37048595	37048294	37048895	32436
rs63750131-PRIMER_PAIR_797	2.57347	0.322546	2.25092	GTTTAGGTCTGCCCCCAGTG	TCTGCTTGATCACTGACCTCA	(65, 20)	(331, 21)	60.3225	58.7491	60	47.619	0	0	0	0	40.0901	0	3.66	3.86	2.61048	4.72227	267	rs63750131	PRIMER_PAIR_797	GTTTAGGTCTGCCCCCAGTGCCCAGCCCAATCAAGTAACGTGGTCACCCAGAGTGGCAGATAGGAGCACAAGGCCTGGGAAAGCACTGGAGAAATGGGATTTGTTTAAACTATGACAGCATTATTTCTTGTTCCCTTGTCCTTTTTCCTGCAAGCAGGAAGGGAACCTGATTGGATTACCCCTTCTGATTGACAACTATGTGCCCCCTTTGGAGGGACTGCCTATCTTCATTCTTCGACTAGCCACTGAGGTCAGTGATCAAGCAGA	chr3	37048595	37048595	37048294	37048895	18774
rs63750131-PRIMER_PAIR_801	2.57469	1.11884	1.45585	AGAGTGGCAGATAGGAGCAC	CCTTTCCCTCCAGCACACA	(114, 20)	(373, 19)	58.8812	59.5442	55	57.8947	0	0	0	0	0	0	4.4	3.72	0	0	260	rs63750131	PRIMER_PAIR_801	AGAGTGGCAGATAGGAGCACAAGGCCTGGGAAAGCACTGGAGAAATGGGATTTGTTTAAACTATGACAGCATTATTTCTTGTTCCCTTGTCCTTTTTCCTGCAAGCAGGAAGGGAACCTGATTGGATTACCCCTTCTGATTGACAACTATGTGCCCCCTTTGGAGGGACTGCCTATCTTCATTCTTCGACTAGCCACTGAGGTCAGTGATCAAGCAGATACTAAGCATTTCGGTACATGCATGTGTGCTGGAGGGAAAGG	chr3	37048595	37048595	37048294	37048895	33948
rs63750131-PRIMER_PAIR_804	2.57491	1.96678	0.60813	CACCCAGAGTGGCAGATAGGA	GGTGGTCATTTGCCCTTTCC	(109, 21)	(386, 20)	60.9668	59.3919	57.1429	55	0	0	0	0	43.2575	0	2.94	3.13	0	0	278	rs63750131	PRIMER_PAIR_804	CACCCAGAGTGGCAGATAGGAGCACAAGGCCTGGGAAAGCACTGGAGAAATGGGATTTGTTTAAACTATGACAGCATTATTTCTTGTTCCCTTGTCCTTTTTCCTGCAAGCAGGAAGGGAACCTGATTGGATTACCCCTTCTGATTGACAACTATGTGCCCCCTTTGGAGGGACTGCCTATCTTCATTCTTCGACTAGCCACTGAGGTCAGTGATCAAGCAGATACTAAGCATTTCGGTACATGCATGTGTGCTGGAGGGAAAGGGCAAATGACCACC	chr3	37048595	37048595	37048294	37048895	28098
rs63750131-PRIMER_PAIR_811	2.57926	1.82114	0.758123	GGAAAGCACTGGAGAAATGGG	GAGAGCAGGCCTTCAGCTAT	(142, 21)	(441, 20)	59.1789	59.2419	52.381	55	0	15.6011	0	12.9342	0	43.0455	4	2.97	0	0	300	rs63750131	PRIMER_PAIR_811	GGAAAGCACTGGAGAAATGGGATTTGTTTAAACTATGACAGCATTATTTCTTGTTCCCTTGTCCTTTTTCCTGCAAGCAGGAAGGGAACCTGATTGGATTACCCCTTCTGATTGACAACTATGTGCCCCCTTTGGAGGGACTGCCTATCTTCATTCTTCGACTAGCCACTGAGGTCAGTGATCAAGCAGATACTAAGCATTTCGGTACATGCATGTGTGCTGGAGGGAAAGGGCAAATGACCACCCTTTGATCTGGAATGATAAAGATGATAAGGGTGGGATAGCTGAAGGCCTGCTCTC	chr3	37048595	37048595	37048294	37048895	34974
rs63750131-PRIMER_PAIR_817	2.58755	1.41624	1.17131	AAGTAACGTGGTCACCCAGA	CTTTCCCTCCAGCACACATG	(97, 20)	(372, 20)	58.5838	58.8287	50	55	0	0	0	0	42.9397	0	3.86	3.21	0	0	276	rs63750131	PRIMER_PAIR_817	AAGTAACGTGGTCACCCAGAGTGGCAGATAGGAGCACAAGGCCTGGGAAAGCACTGGAGAAATGGGATTTGTTTAAACTATGACAGCATTATTTCTTGTTCCCTTGTCCTTTTTCCTGCAAGCAGGAAGGGAACCTGATTGGATTACCCCTTCTGATTGACAACTATGTGCCCCCTTTGGAGGGACTGCCTATCTTCATTCTTCGACTAGCCACTGAGGTCAGTGATCAAGCAGATACTAAGCATTTCGGTACATGCATGTGTGCTGGAGGGAAAG	chr3	37048595	37048595	37048294	37048895	25272
rs63750131-PRIMER_PAIR_818	2.59201	2.10513	0.486879	AATCAAGTAACGTGGTCACCCA	TGGTCATTTGCCCTTTCCCT	(93, 22)	(384, 20)	59.8949	59.5131	45.4545	50	0	0	0	0	38.8672	0	4.51	4.2	0	0	292	rs63750131	PRIMER_PAIR_818	AATCAAGTAACGTGGTCACCCAGAGTGGCAGATAGGAGCACAAGGCCTGGGAAAGCACTGGAGAAATGGGATTTGTTTAAACTATGACAGCATTATTTCTTGTTCCCTTGTCCTTTTTCCTGCAAGCAGGAAGGGAACCTGATTGGATTACCCCTTCTGATTGACAACTATGTGCCCCCTTTGGAGGGACTGCCTATCTTCATTCTTCGACTAGCCACTGAGGTCAGTGATCAAGCAGATACTAAGCATTTCGGTACATGCATGTGTGCTGGAGGGAAAGGGCAAATGACCA	chr3	37048595	37048595	37048294	37048895	18162
rs63750131-PRIMER_PAIR_820	2.59695	1.047	1.54995	CCCAGAGTGGCAGATAGGAG	GTCATTTGCCCTTTCCCTCCA	(111, 20)	(382, 21)	58.953	60.55	60	52.381	0	0	0	0	35.789	0	3.69	3.86	0	0	272	rs63750131	PRIMER_PAIR_820	CCCAGAGTGGCAGATAGGAGCACAAGGCCTGGGAAAGCACTGGAGAAATGGGATTTGTTTAAACTATGACAGCATTATTTCTTGTTCCCTTGTCCTTTTTCCTGCAAGCAGGAAGGGAACCTGATTGGATTACCCCTTCTGATTGACAACTATGTGCCCCCTTTGGAGGGACTGCCTATCTTCATTCTTCGACTAGCCACTGAGGTCAGTGATCAAGCAGATACTAAGCATTTCGGTACATGCATGTGTGCTGGAGGGAAAGGGCAAATGAC	chr3	37048595	37048595	37048294	37048895	50364
rs63750131-PRIMER_PAIR_822	2.59808	2.27673	0.321346	CTGGGAAAGCACTGGAGAAA	CAAAGGGTGGTCATTTGCCC	(139, 20)	(391, 20)	57.7233	59.6787	50	55	0	0	0	0	0	41.3631	2.52	5.36	0	0	253	rs63750131	PRIMER_PAIR_822	CTGGGAAAGCACTGGAGAAATGGGATTTGTTTAAACTATGACAGCATTATTTCTTGTTCCCTTGTCCTTTTTCCTGCAAGCAGGAAGGGAACCTGATTGGATTACCCCTTCTGATTGACAACTATGTGCCCCCTTTGGAGGGACTGCCTATCTTCATTCTTCGACTAGCCACTGAGGTCAGTGATCAAGCAGATACTAAGCATTTCGGTACATGCATGTGTGCTGGAGGGAAAGGGCAAATGACCACCCTTTG	chr3	37048595	37048595	37048294	37048895	35676
rs63750131-PRIMER_PAIR_824	2.60244	1.41624	1.1862	AAGTAACGTGGTCACCCAGA	GGTCATTTGCCCTTTCCCTC	(97, 20)	(383, 20)	58.5838	58.8138	50	55	0	0	0	0	42.9397	0	3.86	4.3	0	0	287	rs63750131	PRIMER_PAIR_824	AAGTAACGTGGTCACCCAGAGTGGCAGATAGGAGCACAAGGCCTGGGAAAGCACTGGAGAAATGGGATTTGTTTAAACTATGACAGCATTATTTCTTGTTCCCTTGTCCTTTTTCCTGCAAGCAGGAAGGGAACCTGATTGGATTACCCCTTCTGATTGACAACTATGTGCCCCCTTTGGAGGGACTGCCTATCTTCATTCTTCGACTAGCCACTGAGGTCAGTGATCAAGCAGATACTAAGCATTTCGGTACATGCATGTGTGCTGGAGGGAAAGGGCAAATGACC	chr3	37048595	37048595	37048294	37048895	29430
rs63750131-PRIMER_PAIR_830	2.61079	2.28944	0.321346	ATCAAGTAACGTGGTCACCCAG	CAAAGGGTGGTCATTTGCCC	(94, 22)	(391, 20)	60.2894	59.6787	50	55	0	0	0	0	42.9397	41.3631	4.45	5.36	8.83322	0	298	rs63750131	PRIMER_PAIR_830	ATCAAGTAACGTGGTCACCCAGAGTGGCAGATAGGAGCACAAGGCCTGGGAAAGCACTGGAGAAATGGGATTTGTTTAAACTATGACAGCATTATTTCTTGTTCCCTTGTCCTTTTTCCTGCAAGCAGGAAGGGAACCTGATTGGATTACCCCTTCTGATTGACAACTATGTGCCCCCTTTGGAGGGACTGCCTATCTTCATTCTTCGACTAGCCACTGAGGTCAGTGATCAAGCAGATACTAAGCATTTCGGTACATGCATGTGTGCTGGAGGGAAAGGGCAAATGACCACCCTTTG	chr3	37048595	37048595	37048294	37048895	12384
rs63750131-PRIMER_PAIR_831	2.61121	0.543277	2.06793	TGGCAGATAGGAGCACAAGG	CCCTTTCCCTCCAGCACACA	(118, 20)	(374, 20)	59.4567	62.0679	55	60	0	0	0	0	0	0	3.61	3.72	4.81263	4.81263	257	rs63750131	PRIMER_PAIR_831	TGGCAGATAGGAGCACAAGGCCTGGGAAAGCACTGGAGAAATGGGATTTGTTTAAACTATGACAGCATTATTTCTTGTTCCCTTGTCCTTTTTCCTGCAAGCAGGAAGGGAACCTGATTGGATTACCCCTTCTGATTGACAACTATGTGCCCCCTTTGGAGGGACTGCCTATCTTCATTCTTCGACTAGCCACTGAGGTCAGTGATCAAGCAGATACTAAGCATTTCGGTACATGCATGTGTGCTGGAGGGAAAGGG	chr3	37048595	37048595	37048294	37048895	36072
rs63750131-PRIMER_PAIR_832	2.61514	2.43611	0.179034	GCCTGGGAAAGCACTGGA	CAGGCCTTCAGCTATCCCAC	(137, 18)	(436, 20)	59.5639	60.179	61.1111	60	0	0	0	0	38.7281	43.0455	3.86	4.61	0	0	300	rs63750131	PRIMER_PAIR_832	GCCTGGGAAAGCACTGGAGAAATGGGATTTGTTTAAACTATGACAGCATTATTTCTTGTTCCCTTGTCCTTTTTCCTGCAAGCAGGAAGGGAACCTGATTGGATTACCCCTTCTGATTGACAACTATGTGCCCCCTTTGGAGGGACTGCCTATCTTCATTCTTCGACTAGCCACTGAGGTCAGTGATCAAGCAGATACTAAGCATTTCGGTACATGCATGTGTGCTGGAGGGAAAGGGCAAATGACCACCCTTTGATCTGGAATGATAAAGATGATAAGGGTGGGATAGCTGAAGGCCTG	chr3	37048595	37048595	37048294	37048895	28746
rs63750131-PRIMER_PAIR_838	2.61946	1.06951	1.54995	CAAGTAACGTGGTCACCCAGA	TGGTCATTTGCCCTTTCCCTC	(96, 21)	(384, 21)	59.9305	60.55	52.381	52.381	0	0	0	0	42.9397	0	3.86	4.3	0	0	289	rs63750131	PRIMER_PAIR_838	CAAGTAACGTGGTCACCCAGAGTGGCAGATAGGAGCACAAGGCCTGGGAAAGCACTGGAGAAATGGGATTTGTTTAAACTATGACAGCATTATTTCTTGTTCCCTTGTCCTTTTTCCTGCAAGCAGGAAGGGAACCTGATTGGATTACCCCTTCTGATTGACAACTATGTGCCCCCTTTGGAGGGACTGCCTATCTTCATTCTTCGACTAGCCACTGAGGTCAGTGATCAAGCAGATACTAAGCATTTCGGTACATGCATGTGTGCTGGAGGGAAAGGGCAAATGACCA	chr3	37048595	37048595	37048294	37048895	30096
rs63750131-PRIMER_PAIR_875	2.65535	0.404426	2.25092	AAGTGTTTAGGTCTGCCCCC	TCTGCTTGATCACTGACCTCA	(61, 20)	(331, 21)	59.5956	58.7491	55	47.619	0	0	0	0	34.5671	0	5.4	3.86	2.61048	0	271	rs63750131	PRIMER_PAIR_875	AAGTGTTTAGGTCTGCCCCCAGTGCCCAGCCCAATCAAGTAACGTGGTCACCCAGAGTGGCAGATAGGAGCACAAGGCCTGGGAAAGCACTGGAGAAATGGGATTTGTTTAAACTATGACAGCATTATTTCTTGTTCCCTTGTCCTTTTTCCTGCAAGCAGGAAGGGAACCTGATTGGATTACCCCTTCTGATTGACAACTATGTGCCCCCTTTGGAGGGACTGCCTATCTTCATTCTTCGACTAGCCACTGAGGTCAGTGATCAAGCAGA	chr3	37048595	37048595	37048294	37048895	9468
rs63750131-PRIMER_PAIR_876	2.6562	1.46734	1.18886	GCCCAATCAAGTAACGTGGTC	CATTTGCCCTTTCCCTCCAG	(89, 21)	(380, 20)	59.5327	58.8111	52.381	55	0	0	0	0	0	0	4.02	3.86	0	0	292	rs63750131	PRIMER_PAIR_876	GCCCAATCAAGTAACGTGGTCACCCAGAGTGGCAGATAGGAGCACAAGGCCTGGGAAAGCACTGGAGAAATGGGATTTGTTTAAACTATGACAGCATTATTTCTTGTTCCCTTGTCCTTTTTCCTGCAAGCAGGAAGGGAACCTGATTGGATTACCCCTTCTGATTGACAACTATGTGCCCCCTTTGGAGGGACTGCCTATCTTCATTCTTCGACTAGCCACTGAGGTCAGTGATCAAGCAGATACTAAGCATTTCGGTACATGCATGTGTGCTGGAGGGAAAGGGCAAATG	chr3	37048595	37048595	37048294	37048895	32076
rs63750131-PRIMER_PAIR_878	2.65738	1.46852	1.18886	CCAGCCCAATCAAGTAACGTG	CATTTGCCCTTTCCCTCCAG	(86, 21)	(380, 20)	59.5315	58.8111	52.381	55	0	0	0	0	0	0	4.49	3.86	0	0	295	rs63750131	PRIMER_PAIR_878	CCAGCCCAATCAAGTAACGTGGTCACCCAGAGTGGCAGATAGGAGCACAAGGCCTGGGAAAGCACTGGAGAAATGGGATTTGTTTAAACTATGACAGCATTATTTCTTGTTCCCTTGTCCTTTTTCCTGCAAGCAGGAAGGGAACCTGATTGGATTACCCCTTCTGATTGACAACTATGTGCCCCCTTTGGAGGGACTGCCTATCTTCATTCTTCGACTAGCCACTGAGGTCAGTGATCAAGCAGATACTAAGCATTTCGGTACATGCATGTGTGCTGGAGGGAAAGGGCAAATG	chr3	37048595	37048595	37048294	37048895	32022
rs63750131-PRIMER_PAIR_879	2.65836	1.20251	1.45585	CAGAGTGGCAGATAGGAGCAC	CCTTTCCCTCCAGCACACA	(113, 21)	(373, 19)	60.2025	59.5442	57.1429	57.8947	0	0	0	0	0	0	4.4	3.72	0	0	261	rs63750131	PRIMER_PAIR_879	CAGAGTGGCAGATAGGAGCACAAGGCCTGGGAAAGCACTGGAGAAATGGGATTTGTTTAAACTATGACAGCATTATTTCTTGTTCCCTTGTCCTTTTTCCTGCAAGCAGGAAGGGAACCTGATTGGATTACCCCTTCTGATTGACAACTATGTGCCCCCTTTGGAGGGACTGCCTATCTTCATTCTTCGACTAGCCACTGAGGTCAGTGATCAAGCAGATACTAAGCATTTCGGTACATGCATGTGTGCTGGAGGGAAAGG	chr3	37048595	37048595	37048294	37048895	34668
rs63750131-PRIMER_PAIR_893	2.67133	1.12138	1.54995	TCAAGTAACGTGGTCACCCA	GTCATTTGCCCTTTCCCTCCA	(95, 20)	(382, 21)	58.8786	60.55	50	52.381	0	0	0	0	38.8672	0	4.51	3.86	0	0	288	rs63750131	PRIMER_PAIR_893	TCAAGTAACGTGGTCACCCAGAGTGGCAGATAGGAGCACAAGGCCTGGGAAAGCACTGGAGAAATGGGATTTGTTTAAACTATGACAGCATTATTTCTTGTTCCCTTGTCCTTTTTCCTGCAAGCAGGAAGGGAACCTGATTGGATTACCCCTTCTGATTGACAACTATGTGCCCCCTTTGGAGGGACTGCCTATCTTCATTCTTCGACTAGCCACTGAGGTCAGTGATCAAGCAGATACTAAGCATTTCGGTACATGCATGTGTGCTGGAGGGAAAGGGCAAATGAC	chr3	37048595	37048595	37048294	37048895	34668
rs63750131-PRIMER_PAIR_925	2.71652	1.53032	1.1862	GCCCAATCAAGTAACGTGGT	GGTCATTTGCCCTTTCCCTC	(89, 20)	(383, 20)	58.4697	58.8138	50	55	0	0	0	0	0	0	4.16	4.3	0	0	295	rs63750131	PRIMER_PAIR_925	GCCCAATCAAGTAACGTGGTCACCCAGAGTGGCAGATAGGAGCACAAGGCCTGGGAAAGCACTGGAGAAATGGGATTTGTTTAAACTATGACAGCATTATTTCTTGTTCCCTTGTCCTTTTTCCTGCAAGCAGGAAGGGAACCTGATTGGATTACCCCTTCTGATTGACAACTATGTGCCCCCTTTGGAGGGACTGCCTATCTTCATTCTTCGACTAGCCACTGAGGTCAGTGATCAAGCAGATACTAAGCATTTCGGTACATGCATGTGTGCTGGAGGGAAAGGGCAAATGACC	chr3	37048595	37048595	37048294	37048895	25614
rs63750131-PRIMER_PAIR_931	2.71906	0.817229	1.90183	GCAGATAGGAGCACAAGGCC	ATCAAAGGGTGGTCATTTGCC	(120, 20)	(393, 21)	60.8172	59.0982	60	47.619	0	0	0	0	46.5029	34.626	5.19	4.52	6.12608	0	274	rs63750131	PRIMER_PAIR_931	GCAGATAGGAGCACAAGGCCTGGGAAAGCACTGGAGAAATGGGATTTGTTTAAACTATGACAGCATTATTTCTTGTTCCCTTGTCCTTTTTCCTGCAAGCAGGAAGGGAACCTGATTGGATTACCCCTTCTGATTGACAACTATGTGCCCCCTTTGGAGGGACTGCCTATCTTCATTCTTCGACTAGCCACTGAGGTCAGTGATCAAGCAGATACTAAGCATTTCGGTACATGCATGTGTGCTGGAGGGAAAGGGCAAATGACCACCCTTTGAT	chr3	37048595	37048595	37048294	37048895	15480
rs63750131-PRIMER_PAIR_934	2.71989	1.41624	1.30364	AAGTAACGTGGTCACCCAGA	CCCTTTCCCTCCAGCACAC	(97, 20)	(374, 19)	58.5838	60.3036	50	63.1579	0	0	0	0	42.9397	0	3.86	3.82	0	0	278	rs63750131	PRIMER_PAIR_934	AAGTAACGTGGTCACCCAGAGTGGCAGATAGGAGCACAAGGCCTGGGAAAGCACTGGAGAAATGGGATTTGTTTAAACTATGACAGCATTATTTCTTGTTCCCTTGTCCTTTTTCCTGCAAGCAGGAAGGGAACCTGATTGGATTACCCCTTCTGATTGACAACTATGTGCCCCCTTTGGAGGGACTGCCTATCTTCATTCTTCGACTAGCCACTGAGGTCAGTGATCAAGCAGATACTAAGCATTTCGGTACATGCATGTGTGCTGGAGGGAAAGGG	chr3	37048595	37048595	37048294	37048895	32274
rs63750131-PRIMER_PAIR_948	2.73999	1.46734	1.27265	GCCCAATCAAGTAACGTGGTC	TCATTTGCCCTTTCCCTCCAG	(89, 21)	(381, 21)	59.5327	60.2726	52.381	52.381	0	0	0	0	0	0	4.02	3.86	0	0	293	rs63750131	PRIMER_PAIR_948	GCCCAATCAAGTAACGTGGTCACCCAGAGTGGCAGATAGGAGCACAAGGCCTGGGAAAGCACTGGAGAAATGGGATTTGTTTAAACTATGACAGCATTATTTCTTGTTCCCTTGTCCTTTTTCCTGCAAGCAGGAAGGGAACCTGATTGGATTACCCCTTCTGATTGACAACTATGTGCCCCCTTTGGAGGGACTGCCTATCTTCATTCTTCGACTAGCCACTGAGGTCAGTGATCAAGCAGATACTAAGCATTTCGGTACATGCATGTGTGCTGGAGGGAAAGGGCAAATGA	chr3	37048595	37048595	37048294	37048895	33012
rs63750131-PRIMER_PAIR_950	2.74117	1.46852	1.27265	CCAGCCCAATCAAGTAACGTG	TCATTTGCCCTTTCCCTCCAG	(86, 21)	(381, 21)	59.5315	60.2726	52.381	52.381	0	0	0	0	0	0	4.49	3.86	0	0	296	rs63750131	PRIMER_PAIR_950	CCAGCCCAATCAAGTAACGTGGTCACCCAGAGTGGCAGATAGGAGCACAAGGCCTGGGAAAGCACTGGAGAAATGGGATTTGTTTAAACTATGACAGCATTATTTCTTGTTCCCTTGTCCTTTTTCCTGCAAGCAGGAAGGGAACCTGATTGGATTACCCCTTCTGATTGACAACTATGTGCCCCCTTTGGAGGGACTGCCTATCTTCATTCTTCGACTAGCCACTGAGGTCAGTGATCAAGCAGATACTAAGCATTTCGGTACATGCATGTGTGCTGGAGGGAAAGGGCAAATGA	chr3	37048595	37048595	37048294	37048895	32958
rs63750131-PRIMER_PAIR_952	2.74577	0.677842	2.06793	GTAACGTGGTCACCCAGAGT	CCCTTTCCCTCCAGCACACA	(99, 20)	(374, 20)	59.3222	62.0679	55	60	0	0	0	0	42.9397	0	3.24	3.72	0	0	276	rs63750131	PRIMER_PAIR_952	GTAACGTGGTCACCCAGAGTGGCAGATAGGAGCACAAGGCCTGGGAAAGCACTGGAGAAATGGGATTTGTTTAAACTATGACAGCATTATTTCTTGTTCCCTTGTCCTTTTTCCTGCAAGCAGGAAGGGAACCTGATTGGATTACCCCTTCTGATTGACAACTATGTGCCCCCTTTGGAGGGACTGCCTATCTTCATTCTTCGACTAGCCACTGAGGTCAGTGATCAAGCAGATACTAAGCATTTCGGTACATGCATGTGTGCTGGAGGGAAAGGG	chr3	37048595	37048595	37048294	37048895	34794
rs63750131-PRIMER_PAIR_964	2.758	1.20805	1.54995	GAGTGGCAGATAGGAGCACAA	GTCATTTGCCCTTTCCCTCCA	(115, 21)	(382, 21)	59.7919	60.55	52.381	52.381	0	0	0	0	0	0	3.33	3.86	0	0.325154	268	rs63750131	PRIMER_PAIR_964	GAGTGGCAGATAGGAGCACAAGGCCTGGGAAAGCACTGGAGAAATGGGATTTGTTTAAACTATGACAGCATTATTTCTTGTTCCCTTGTCCTTTTTCCTGCAAGCAGGAAGGGAACCTGATTGGATTACCCCTTCTGATTGACAACTATGTGCCCCCTTTGGAGGGACTGCCTATCTTCATTCTTCGACTAGCCACTGAGGTCAGTGATCAAGCAGATACTAAGCATTTCGGTACATGCATGTGTGCTGGAGGGAAAGGGCAAATGAC	chr3	37048595	37048595	37048294	37048895	40014
rs63750131-PRIMER_PAIR_973	2.76821	2.51796	0.250252	TGGGAAAGCACTGGAGAAATG	GAGCAGGCCTTCAGCTATCC	(140, 21)	(439, 20)	58.482	60.2503	47.619	60	0	15.6011	0	0.952037	0	43.0455	2.32	2.59	0	0	300	rs63750131	PRIMER_PAIR_973	TGGGAAAGCACTGGAGAAATGGGATTTGTTTAAACTATGACAGCATTATTTCTTGTTCCCTTGTCCTTTTTCCTGCAAGCAGGAAGGGAACCTGATTGGATTACCCCTTCTGATTGACAACTATGTGCCCCCTTTGGAGGGACTGCCTATCTTCATTCTTCGACTAGCCACTGAGGTCAGTGATCAAGCAGATACTAAGCATTTCGGTACATGCATGTGTGCTGGAGGGAAAGGGCAAATGACCACCCTTTGATCTGGAATGATAAAGATGATAAGGGTGGGATAGCTGAAGGCCTGCTC	chr3	37048595	37048595	37048294	37048895	34056
rs63750131-PRIMER_PAIR_974	2.76927	0.407528	2.36174	TGCCCAGCCCAATCAAGTAA	GCCCTTTCCCTCCAGCAC	(83, 20)	(375, 18)	59.5925	60.3617	50	66.6667	0	0	0	0	0	0	2.24	4.4	0	0	293	rs63750131	PRIMER_PAIR_974	TGCCCAGCCCAATCAAGTAACGTGGTCACCCAGAGTGGCAGATAGGAGCACAAGGCCTGGGAAAGCACTGGAGAAATGGGATTTGTTTAAACTATGACAGCATTATTTCTTGTTCCCTTGTCCTTTTTCCTGCAAGCAGGAAGGGAACCTGATTGGATTACCCCTTCTGATTGACAACTATGTGCCCCCTTTGGAGGGACTGCCTATCTTCATTCTTCGACTAGCCACTGAGGTCAGTGATCAAGCAGATACTAAGCATTTCGGTACATGCATGTGTGCTGGAGGGAAAGGGC	chr3	37048595	37048595	37048294	37048895	39042
rs63750131-PRIMER_PAIR_979	2.77273	1.60142	1.17131	CAGTGCCCAGCCCAATCAAG	CTTTCCCTCCAGCACACATG	(80, 20)	(372, 20)	61.6014	58.8287	60	55	0	0	0	0	0	0	3.02	3.21	0	0	293	rs63750131	PRIMER_PAIR_979	CAGTGCCCAGCCCAATCAAGTAACGTGGTCACCCAGAGTGGCAGATAGGAGCACAAGGCCTGGGAAAGCACTGGAGAAATGGGATTTGTTTAAACTATGACAGCATTATTTCTTGTTCCCTTGTCCTTTTTCCTGCAAGCAGGAAGGGAACCTGATTGGATTACCCCTTCTGATTGACAACTATGTGCCCCCTTTGGAGGGACTGCCTATCTTCATTCTTCGACTAGCCACTGAGGTCAGTGATCAAGCAGATACTAAGCATTTCGGTACATGCATGTGTGCTGGAGGGAAAG	chr3	37048595	37048595	37048294	37048895	36828
rs63750131-PRIMER_PAIR_982	2.77832	1.47468	1.30364	CAGATAGGAGCACAAGGCCTG	CCCTTTCCCTCCAGCACAC	(121, 21)	(374, 19)	60.4747	60.3036	57.1429	63.1579	5.68825	0	2.81896	0	46.5029	0	4.85	3.82	5.53647	0	254	rs63750131	PRIMER_PAIR_982	CAGATAGGAGCACAAGGCCTGGGAAAGCACTGGAGAAATGGGATTTGTTTAAACTATGACAGCATTATTTCTTGTTCCCTTGTCCTTTTTCCTGCAAGCAGGAAGGGAACCTGATTGGATTACCCCTTCTGATTGACAACTATGTGCCCCCTTTGGAGGGACTGCCTATCTTCATTCTTCGACTAGCCACTGAGGTCAGTGATCAAGCAGATACTAAGCATTTCGGTACATGCATGTGTGCTGGAGGGAAAGGG	chr3	37048595	37048595	37048294	37048895	45198

## Sheet: rs63750904
	PRIMER_PAIR_PENALTY	PRIMER_LEFT_PENALTY	PRIMER_RIGHT_PENALTY	PRIMER_LEFT_SEQUENCE	PRIMER_RIGHT_SEQUENCE	PRIMER_LEFT	PRIMER_RIGHT	PRIMER_LEFT_TM	PRIMER_RIGHT_TM	PRIMER_LEFT_GC_PERCENT	PRIMER_RIGHT_GC_PERCENT	PRIMER_LEFT_SELF_ANY_TH	PRIMER_RIGHT_SELF_ANY_TH	PRIMER_LEFT_SELF_END_TH	PRIMER_RIGHT_SELF_END_TH	PRIMER_LEFT_HAIRPIN_TH	PRIMER_RIGHT_HAIRPIN_TH	PRIMER_LEFT_END_STABILITY	PRIMER_RIGHT_END_STABILITY	PRIMER_PAIR_COMPL_ANY_TH	PRIMER_PAIR_COMPL_END_TH	PRIMER_PAIR_PRODUCT_SIZE	TARGET	PRIMER_PAIR_NAME	PRODUCT_OLIGO	chr	chrStart	chrEnd	area_chrStart	area_chrEnd	blastnum
rs63750904-PRIMER_PAIR_0	1.74483	0.603975	1.14085	GTCAGAACCACCCAGACAGC	TCAAAGGCTGTATCCCATCGG	(83, 20)	(332, 21)	60.604	59.8591	60	52.381	0	0	0	0	0	0	4.4	4.18	0	0	250	rs63750904	PRIMER_PAIR_0	GTCAGAACCACCCAGACAGCAGGGCTATAATGTATGAAGAAACTACATACAGCAAGAAGAAGATTATTGATTTTCTTTCTGCTCTGGAAGGATTCAAAGTAATGTGTAAAATTATAGGGATCATGGAAGAAGTTGCTGATGGTTTTAAGTCTAAAATCCTTAAGCAGGTCATCTCTCTGCAGACAAAAAATCCTGAAGGTCGTTTTCCTGATTTGACTGTAGAATTGAACCGATGGGATACAGCCTTTGA	chr2	47800701	47800701	47800400	47801001	22032
rs63750904-PRIMER_PAIR_4	1.94785	0.60478	1.34307	CAGAACCACCCAGACAGCAG	AAGTCCAGTCTTTCGAGCCT	(85, 20)	(360, 20)	60.6048	58.6569	60	50	0	0	0	0	0	0	4.24	4.58	0	0	276	rs63750904	PRIMER_PAIR_4	CAGAACCACCCAGACAGCAGGGCTATAATGTATGAAGAAACTACATACAGCAAGAAGAAGATTATTGATTTTCTTTCTGCTCTGGAAGGATTCAAAGTAATGTGTAAAATTATAGGGATCATGGAAGAAGTTGCTGATGGTTTTAAGTCTAAAATCCTTAAGCAGGTCATCTCTCTGCAGACAAAAAATCCTGAAGGTCGTTTTCCTGATTTGACTGTAGAATTGAACCGATGGGATACAGCCTTTGACCATGAAAAGGCTCGAAAGACTGGACTT	chr2	47800701	47800701	47800400	47801001	23778
rs63750904-PRIMER_PAIR_9	2.16238	1.69415	0.468226	TGAAGAGTCAGAACCACCCAG	GGCTGTATCCCATCGGTTCA	(77, 21)	(327, 20)	59.3058	59.5318	52.381	55	0	0	0	0	0	0	4.45	3.18	5.15792	0	251	rs63750904	PRIMER_PAIR_9	TGAAGAGTCAGAACCACCCAGACAGCAGGGCTATAATGTATGAAGAAACTACATACAGCAAGAAGAAGATTATTGATTTTCTTTCTGCTCTGGAAGGATTCAAAGTAATGTGTAAAATTATAGGGATCATGGAAGAAGTTGCTGATGGTTTTAAGTCTAAAATCCTTAAGCAGGTCATCTCTCTGCAGACAAAAAATCCTGAAGGTCGTTTTCCTGATTTGACTGTAGAATTGAACCGATGGGATACAGCC	chr2	47800701	47800701	47800400	47801001	21960
rs63750904-PRIMER_PAIR_21	2.34448	1.00141	1.34307	GAGTCAGAACCACCCAGACAG	AGTCCAGTCTTTCGAGCCTT	(81, 21)	(359, 20)	59.9986	58.6569	57.1429	50	0	0	0	0	0	0	3.51	4.35	0	0	279	rs63750904	PRIMER_PAIR_21	GAGTCAGAACCACCCAGACAGCAGGGCTATAATGTATGAAGAAACTACATACAGCAAGAAGAAGATTATTGATTTTCTTTCTGCTCTGGAAGGATTCAAAGTAATGTGTAAAATTATAGGGATCATGGAAGAAGTTGCTGATGGTTTTAAGTCTAAAATCCTTAAGCAGGTCATCTCTCTGCAGACAAAAAATCCTGAAGGTCGTTTTCCTGATTTGACTGTAGAATTGAACCGATGGGATACAGCCTTTGACCATGAAAAGGCTCGAAAGACTGGACT	chr2	47800701	47800701	47800400	47801001	14904
rs63750904-PRIMER_PAIR_24	2.36875	1.00141	1.36735	GAGTCAGAACCACCCAGACAG	TGGTCAAAGGCTGTATCCCA	(81, 21)	(335, 20)	59.9986	58.6327	57.1429	50	0	0	0	0	0	0	3.51	4.37	0	0	255	rs63750904	PRIMER_PAIR_24	GAGTCAGAACCACCCAGACAGCAGGGCTATAATGTATGAAGAAACTACATACAGCAAGAAGAAGATTATTGATTTTCTTTCTGCTCTGGAAGGATTCAAAGTAATGTGTAAAATTATAGGGATCATGGAAGAAGTTGCTGATGGTTTTAAGTCTAAAATCCTTAAGCAGGTCATCTCTCTGCAGACAAAAAATCCTGAAGGTCGTTTTCCTGATTTGACTGTAGAATTGAACCGATGGGATACAGCCTTTGACCA	chr2	47800701	47800701	47800400	47801001	17892
rs63750904-PRIMER_PAIR_27	2.39488	1.05181	1.34307	AGTCAGAACCACCCAGACAG	AGTCCAGTCTTTCGAGCCTT	(82, 20)	(359, 20)	58.9482	58.6569	55	50	0	0	0	0	0	0	3.51	4.35	0	0	278	rs63750904	PRIMER_PAIR_27	AGTCAGAACCACCCAGACAGCAGGGCTATAATGTATGAAGAAACTACATACAGCAAGAAGAAGATTATTGATTTTCTTTCTGCTCTGGAAGGATTCAAAGTAATGTGTAAAATTATAGGGATCATGGAAGAAGTTGCTGATGGTTTTAAGTCTAAAATCCTTAAGCAGGTCATCTCTCTGCAGACAAAAAATCCTGAAGGTCGTTTTCCTGATTTGACTGTAGAATTGAACCGATGGGATACAGCCTTTGACCATGAAAAGGCTCGAAAGACTGGACT	chr2	47800701	47800701	47800400	47801001	14364
rs63750904-PRIMER_PAIR_32	2.41916	1.05181	1.36735	AGTCAGAACCACCCAGACAG	TGGTCAAAGGCTGTATCCCA	(82, 20)	(335, 20)	58.9482	58.6327	55	50	0	0	0	0	0	0	3.51	4.37	0	0	254	rs63750904	PRIMER_PAIR_32	AGTCAGAACCACCCAGACAGCAGGGCTATAATGTATGAAGAAACTACATACAGCAAGAAGAAGATTATTGATTTTCTTTCTGCTCTGGAAGGATTCAAAGTAATGTGTAAAATTATAGGGATCATGGAAGAAGTTGCTGATGGTTTTAAGTCTAAAATCCTTAAGCAGGTCATCTCTCTGCAGACAAAAAATCCTGAAGGTCGTTTTCCTGATTTGACTGTAGAATTGAACCGATGGGATACAGCCTTTGACCA	chr2	47800701	47800701	47800400	47801001	17352
rs63750904-PRIMER_PAIR_36	2.44575	1.82361	0.622136	CAGGTCATCTCTCTGCAGACA	AACGGTTCCTACCAATCCCC	(247, 21)	(511, 20)	59.1764	59.3779	52.381	55	13.7413	0	0.792547	0	0	45.3062	3.41	4.81	0	0	265	rs63750904	PRIMER_PAIR_36	CAGGTCATCTCTCTGCAGACAAAAAATCCTGAAGGTCGTTTTCCTGATTTGACTGTAGAATTGAACCGATGGGATACAGCCTTTGACCATGAAAAGGCTCGAAAGACTGGACTTATTACTCCCAAAGCAGGCTTTGACTCTGATTATGACCAAGCTCTTGCTGACATAAGAGAAAATGAACAGAGCCTCCTGGAATACCTAGAGAAACAGCGCAACAGAATTGGCTGTAGGACCATAGTCTATTGGGGGATTGGTAGGAACCGTT	chr2	47800701	47800701	47800400	47801001	17406
rs63750904-PRIMER_PAIR_51	2.55636	1.34307	1.2133	AGAGTCAGAACCACCCAGAC	AAGGCTGTATCCCATCGGTT	(80, 20)	(329, 20)	58.6569	58.7867	55	50	0	0	0	0	0	0	3.51	4.44	0	0	250	rs63750904	PRIMER_PAIR_51	AGAGTCAGAACCACCCAGACAGCAGGGCTATAATGTATGAAGAAACTACATACAGCAAGAAGAAGATTATTGATTTTCTTTCTGCTCTGGAAGGATTCAAAGTAATGTGTAAAATTATAGGGATCATGGAAGAAGTTGCTGATGGTTTTAAGTCTAAAATCCTTAAGCAGGTCATCTCTCTGCAGACAAAAAATCCTGAAGGTCGTTTTCCTGATTTGACTGTAGAATTGAACCGATGGGATACAGCCTT	chr2	47800701	47800701	47800400	47801001	30492
rs63750904-PRIMER_PAIR_64	2.68614	1.34307	1.34307	AGAGTCAGAACCACCCAGAC	AAGTCCAGTCTTTCGAGCCT	(80, 20)	(360, 20)	58.6569	58.6569	55	50	0	0	0	0	0	0	3.51	4.58	0	0	281	rs63750904	PRIMER_PAIR_64	AGAGTCAGAACCACCCAGACAGCAGGGCTATAATGTATGAAGAAACTACATACAGCAAGAAGAAGATTATTGATTTTCTTTCTGCTCTGGAAGGATTCAAAGTAATGTGTAAAATTATAGGGATCATGGAAGAAGTTGCTGATGGTTTTAAGTCTAAAATCCTTAAGCAGGTCATCTCTCTGCAGACAAAAAATCCTGAAGGTCGTTTTCCTGATTTGACTGTAGAATTGAACCGATGGGATACAGCCTTTGACCATGAAAAGGCTCGAAAGACTGGACTT	chr2	47800701	47800701	47800400	47801001	19710
rs63750904-PRIMER_PAIR_66	2.6961	1.00141	1.6947	GAGTCAGAACCACCCAGACAG	AAGTCCAGTCTTTCGAGCCTT	(81, 21)	(360, 21)	59.9986	59.3053	57.1429	47.619	0	0	0	0	0	0	3.51	4.35	0	0	280	rs63750904	PRIMER_PAIR_66	GAGTCAGAACCACCCAGACAGCAGGGCTATAATGTATGAAGAAACTACATACAGCAAGAAGAAGATTATTGATTTTCTTTCTGCTCTGGAAGGATTCAAAGTAATGTGTAAAATTATAGGGATCATGGAAGAAGTTGCTGATGGTTTTAAGTCTAAAATCCTTAAGCAGGTCATCTCTCTGCAGACAAAAAATCCTGAAGGTCGTTTTCCTGATTTGACTGTAGAATTGAACCGATGGGATACAGCCTTTGACCATGAAAAGGCTCGAAAGACTGGACTT	chr2	47800701	47800701	47800400	47801001	14976
rs63750904-PRIMER_PAIR_70	2.69721	0.60478	2.09243	CAGAACCACCCAGACAGCAG	TCATGGTCAAAGGCTGTATCCC	(85, 20)	(338, 22)	60.6048	60.0924	60	50	0	0	0	0	0	0	4.24	3.85	0.840083	0	254	rs63750904	PRIMER_PAIR_70	CAGAACCACCCAGACAGCAGGGCTATAATGTATGAAGAAACTACATACAGCAAGAAGAAGATTATTGATTTTCTTTCTGCTCTGGAAGGATTCAAAGTAATGTGTAAAATTATAGGGATCATGGAAGAAGTTGCTGATGGTTTTAAGTCTAAAATCCTTAAGCAGGTCATCTCTCTGCAGACAAAAAATCCTGAAGGTCGTTTTCCTGATTTGACTGTAGAATTGAACCGATGGGATACAGCCTTTGACCATGA	chr2	47800701	47800701	47800400	47801001	26874
rs63750904-PRIMER_PAIR_82	2.74651	1.05181	1.6947	AGTCAGAACCACCCAGACAG	AAGTCCAGTCTTTCGAGCCTT	(82, 20)	(360, 21)	58.9482	59.3053	55	47.619	0	0	0	0	0	0	3.51	4.35	0	0	279	rs63750904	PRIMER_PAIR_82	AGTCAGAACCACCCAGACAGCAGGGCTATAATGTATGAAGAAACTACATACAGCAAGAAGAAGATTATTGATTTTCTTTCTGCTCTGGAAGGATTCAAAGTAATGTGTAAAATTATAGGGATCATGGAAGAAGTTGCTGATGGTTTTAAGTCTAAAATCCTTAAGCAGGTCATCTCTCTGCAGACAAAAAATCCTGAAGGTCGTTTTCCTGATTTGACTGTAGAATTGAACCGATGGGATACAGCCTTTGACCATGAAAAGGCTCGAAAGACTGGACTT	chr2	47800701	47800701	47800400	47801001	14436
rs63750904-PRIMER_PAIR_83	2.74853	1.05383	1.6947	TCAGAACCACCCAGACAGCA	AGTCCAGTCTTTCGAGCCTTT	(84, 20)	(359, 21)	61.0538	59.3053	55	47.619	0	0	0	0	0	0	4.41	3.11	0	0	276	rs63750904	PRIMER_PAIR_83	TCAGAACCACCCAGACAGCAGGGCTATAATGTATGAAGAAACTACATACAGCAAGAAGAAGATTATTGATTTTCTTTCTGCTCTGGAAGGATTCAAAGTAATGTGTAAAATTATAGGGATCATGGAAGAAGTTGCTGATGGTTTTAAGTCTAAAATCCTTAAGCAGGTCATCTCTCTGCAGACAAAAAATCCTGAAGGTCGTTTTCCTGATTTGACTGTAGAATTGAACCGATGGGATACAGCCTTTGACCATGAAAAGGCTCGAAAGACTGGACT	chr2	47800701	47800701	47800400	47801001	17298
rs63750904-PRIMER_PAIR_95	2.82593	1.82361	1.00232	CAGGTCATCTCTCTGCAGACA	GCTGGTAACGGTTCCTACCAA	(247, 21)	(517, 21)	59.1764	59.9977	52.381	52.381	13.7413	13.4056	0.792547	1.24299	0	45.3562	3.41	3.67	0	0	271	rs63750904	PRIMER_PAIR_95	CAGGTCATCTCTCTGCAGACAAAAAATCCTGAAGGTCGTTTTCCTGATTTGACTGTAGAATTGAACCGATGGGATACAGCCTTTGACCATGAAAAGGCTCGAAAGACTGGACTTATTACTCCCAAAGCAGGCTTTGACTCTGATTATGACCAAGCTCTTGCTGACATAAGAGAAAATGAACAGAGCCTCCTGGAATACCTAGAGAAACAGCGCAACAGAATTGGCTGTAGGACCATAGTCTATTGGGGGATTGGTAGGAACCGTTACCAGC	chr2	47800701	47800701	47800400	47801001	14994
rs63750904-PRIMER_PAIR_98	2.82805	1.82361	1.00444	CAGGTCATCTCTCTGCAGACA	GGTTCCTACCAATCCCCCAA	(247, 21)	(508, 20)	59.1764	58.9956	52.381	55	13.7413	0	0.792547	0	0	44.3644	3.41	4.12	0	0	262	rs63750904	PRIMER_PAIR_98	CAGGTCATCTCTCTGCAGACAAAAAATCCTGAAGGTCGTTTTCCTGATTTGACTGTAGAATTGAACCGATGGGATACAGCCTTTGACCATGAAAAGGCTCGAAAGACTGGACTTATTACTCCCAAAGCAGGCTTTGACTCTGATTATGACCAAGCTCTTGCTGACATAAGAGAAAATGAACAGAGCCTCCTGGAATACCTAGAGAAACAGCGCAACAGAATTGGCTGTAGGACCATAGTCTATTGGGGGATTGGTAGGAACC	chr2	47800701	47800701	47800400	47801001	21996
rs63750904-PRIMER_PAIR_99	2.82825	1.69415	1.1341	TGAAGAGTCAGAACCACCCAG	CAAAGGCTGTATCCCATCGGT	(77, 21)	(331, 21)	59.3058	60.1341	52.381	52.381	0	0	0	0	0	0	4.45	4.69	0	0	255	rs63750904	PRIMER_PAIR_99	TGAAGAGTCAGAACCACCCAGACAGCAGGGCTATAATGTATGAAGAAACTACATACAGCAAGAAGAAGATTATTGATTTTCTTTCTGCTCTGGAAGGATTCAAAGTAATGTGTAAAATTATAGGGATCATGGAAGAAGTTGCTGATGGTTTTAAGTCTAAAATCCTTAAGCAGGTCATCTCTCTGCAGACAAAAAATCCTGAAGGTCGTTTTCCTGATTTGACTGTAGAATTGAACCGATGGGATACAGCCTTTG	chr2	47800701	47800701	47800400	47801001	30708
rs63750904-PRIMER_PAIR_106	2.85068	2.22854	0.622136	AGGTCATCTCTCTGCAGACA	AACGGTTCCTACCAATCCCC	(248, 20)	(511, 20)	57.7715	59.3779	50	55	13.7413	0	0.792547	0	0	45.3062	3.41	4.81	0	0	264	rs63750904	PRIMER_PAIR_106	AGGTCATCTCTCTGCAGACAAAAAATCCTGAAGGTCGTTTTCCTGATTTGACTGTAGAATTGAACCGATGGGATACAGCCTTTGACCATGAAAAGGCTCGAAAGACTGGACTTATTACTCCCAAAGCAGGCTTTGACTCTGATTATGACCAAGCTCTTGCTGACATAAGAGAAAATGAACAGAGCCTCCTGGAATACCTAGAGAAACAGCGCAACAGAATTGGCTGTAGGACCATAGTCTATTGGGGGATTGGTAGGAACCGTT	chr2	47800701	47800701	47800400	47801001	16578
rs63750904-PRIMER_PAIR_109	2.85745	2.54378	0.313672	TCCTGAAGGTCGTTTTCCTG	GGCAAATTGCGAGTGGTGAA	(273, 20)	(554, 20)	57.4562	59.6863	50	50	0	12.1545	0	0	35.267	46.2141	3.86	3.18	0	0	282	rs63750904	PRIMER_PAIR_109	TCCTGAAGGTCGTTTTCCTGATTTGACTGTAGAATTGAACCGATGGGATACAGCCTTTGACCATGAAAAGGCTCGAAAGACTGGACTTATTACTCCCAAAGCAGGCTTTGACTCTGATTATGACCAAGCTCTTGCTGACATAAGAGAAAATGAACAGAGCCTCCTGGAATACCTAGAGAAACAGCGCAACAGAATTGGCTGTAGGACCATAGTCTATTGGGGGATTGGTAGGAACCGTTACCAGCTGGAAATTCCTGAGAATTTCACCACTCGCAATTTGCC	chr2	47800701	47800701	47800400	47801001	6498
rs63750904-PRIMER_PAIR_114	2.90613	0.60478	2.30135	CAGAACCACCCAGACAGCAG	CATGGTCAAAGGCTGTATCCC	(85, 20)	(337, 21)	60.6048	58.6987	60	52.381	0	0	0	0	0	0	4.24	3.85	0.840083	1.32758	253	rs63750904	PRIMER_PAIR_114	CAGAACCACCCAGACAGCAGGGCTATAATGTATGAAGAAACTACATACAGCAAGAAGAAGATTATTGATTTTCTTTCTGCTCTGGAAGGATTCAAAGTAATGTGTAAAATTATAGGGATCATGGAAGAAGTTGCTGATGGTTTTAAGTCTAAAATCCTTAAGCAGGTCATCTCTCTGCAGACAAAAAATCCTGAAGGTCGTTTTCCTGATTTGACTGTAGAATTGAACCGATGGGATACAGCCTTTGACCATG	chr2	47800701	47800701	47800400	47801001	26802
rs63750904-PRIMER_PAIR_115	2.90742	1.34307	1.56435	AGAGTCAGAACCACCCAGAC	AAAGGCTGTATCCCATCGGTT	(80, 20)	(330, 21)	58.6569	59.4357	55	47.619	0	0	0	0	0	0	3.51	4.44	0	0	251	rs63750904	PRIMER_PAIR_115	AGAGTCAGAACCACCCAGACAGCAGGGCTATAATGTATGAAGAAACTACATACAGCAAGAAGAAGATTATTGATTTTCTTTCTGCTCTGGAAGGATTCAAAGTAATGTGTAAAATTATAGGGATCATGGAAGAAGTTGCTGATGGTTTTAAGTCTAAAATCCTTAAGCAGGTCATCTCTCTGCAGACAAAAAATCCTGAAGGTCGTTTTCCTGATTTGACTGTAGAATTGAACCGATGGGATACAGCCTTT	chr2	47800701	47800701	47800400	47801001	30528
rs63750904-PRIMER_PAIR_117	2.90745	1.69415	1.2133	TGAAGAGTCAGAACCACCCAG	AAAGGCTGTATCCCATCGGT	(77, 21)	(330, 20)	59.3058	58.7867	52.381	50	0	0	0	0	0	0	4.45	4.69	0	0	254	rs63750904	PRIMER_PAIR_117	TGAAGAGTCAGAACCACCCAGACAGCAGGGCTATAATGTATGAAGAAACTACATACAGCAAGAAGAAGATTATTGATTTTCTTTCTGCTCTGGAAGGATTCAAAGTAATGTGTAAAATTATAGGGATCATGGAAGAAGTTGCTGATGGTTTTAAGTCTAAAATCCTTAAGCAGGTCATCTCTCTGCAGACAAAAAATCCTGAAGGTCGTTTTCCTGATTTGACTGTAGAATTGAACCGATGGGATACAGCCTTT	chr2	47800701	47800701	47800400	47801001	30618
rs63750904-PRIMER_PAIR_118	2.90799	1.6947	1.2133	AAGAGTCAGAACCACCCAGAC	AAGGCTGTATCCCATCGGTT	(79, 21)	(329, 20)	59.3053	58.7867	52.381	50	0	0	0	0	0	0	3.51	4.44	0	0	251	rs63750904	PRIMER_PAIR_118	AAGAGTCAGAACCACCCAGACAGCAGGGCTATAATGTATGAAGAAACTACATACAGCAAGAAGAAGATTATTGATTTTCTTTCTGCTCTGGAAGGATTCAAAGTAATGTGTAAAATTATAGGGATCATGGAAGAAGTTGCTGATGGTTTTAAGTCTAAAATCCTTAAGCAGGTCATCTCTCTGCAGACAAAAAATCCTGAAGGTCGTTTTCCTGATTTGACTGTAGAATTGAACCGATGGGATACAGCCTT	chr2	47800701	47800701	47800400	47801001	30744
rs63750904-PRIMER_PAIR_121	2.92385	1.00141	1.92245	GAGTCAGAACCACCCAGACAG	ATGGTCAAAGGCTGTATCCCA	(81, 21)	(336, 21)	59.9986	59.0776	57.1429	47.619	0	0	0	0	0	0	3.51	4.37	0	0	256	rs63750904	PRIMER_PAIR_121	GAGTCAGAACCACCCAGACAGCAGGGCTATAATGTATGAAGAAACTACATACAGCAAGAAGAAGATTATTGATTTTCTTTCTGCTCTGGAAGGATTCAAAGTAATGTGTAAAATTATAGGGATCATGGAAGAAGTTGCTGATGGTTTTAAGTCTAAAATCCTTAAGCAGGTCATCTCTCTGCAGACAAAAAATCCTGAAGGTCGTTTTCCTGATTTGACTGTAGAATTGAACCGATGGGATACAGCCTTTGACCAT	chr2	47800701	47800701	47800400	47801001	18144
rs63750904-PRIMER_PAIR_124	2.93238	2.46416	0.468226	GAAGAGTCAGAACCACCCAG	GGCTGTATCCCATCGGTTCA	(78, 20)	(327, 20)	57.5358	59.5318	55	55	0	0	0	0	0	0	4.45	3.18	5.15792	0	250	rs63750904	PRIMER_PAIR_124	GAAGAGTCAGAACCACCCAGACAGCAGGGCTATAATGTATGAAGAAACTACATACAGCAAGAAGAAGATTATTGATTTTCTTTCTGCTCTGGAAGGATTCAAAGTAATGTGTAAAATTATAGGGATCATGGAAGAAGTTGCTGATGGTTTTAAGTCTAAAATCCTTAAGCAGGTCATCTCTCTGCAGACAAAAAATCCTGAAGGTCGTTTTCCTGATTTGACTGTAGAATTGAACCGATGGGATACAGCC	chr2	47800701	47800701	47800400	47801001	21636
rs63750904-PRIMER_PAIR_137	2.97426	1.05181	1.92245	AGTCAGAACCACCCAGACAG	ATGGTCAAAGGCTGTATCCCA	(82, 20)	(336, 21)	58.9482	59.0776	55	47.619	0	0	0	0	0	0	3.51	4.37	0	0	255	rs63750904	PRIMER_PAIR_137	AGTCAGAACCACCCAGACAGCAGGGCTATAATGTATGAAGAAACTACATACAGCAAGAAGAAGATTATTGATTTTCTTTCTGCTCTGGAAGGATTCAAAGTAATGTGTAAAATTATAGGGATCATGGAAGAAGTTGCTGATGGTTTTAAGTCTAAAATCCTTAAGCAGGTCATCTCTCTGCAGACAAAAAATCCTGAAGGTCGTTTTCCTGATTTGACTGTAGAATTGAACCGATGGGATACAGCCTTTGACCAT	chr2	47800701	47800701	47800400	47801001	17604
rs63750904-PRIMER_PAIR_154	3.03776	1.6947	1.34307	AAGAGTCAGAACCACCCAGAC	AAGTCCAGTCTTTCGAGCCT	(79, 21)	(360, 20)	59.3053	58.6569	52.381	50	0	0	0	0	0	0	3.51	4.58	0	0	282	rs63750904	PRIMER_PAIR_154	AAGAGTCAGAACCACCCAGACAGCAGGGCTATAATGTATGAAGAAACTACATACAGCAAGAAGAAGATTATTGATTTTCTTTCTGCTCTGGAAGGATTCAAAGTAATGTGTAAAATTATAGGGATCATGGAAGAAGTTGCTGATGGTTTTAAGTCTAAAATCCTTAAGCAGGTCATCTCTCTGCAGACAAAAAATCCTGAAGGTCGTTTTCCTGATTTGACTGTAGAATTGAACCGATGGGATACAGCCTTTGACCATGAAAAGGCTCGAAAGACTGGACTT	chr2	47800701	47800701	47800400	47801001	19962
rs63750904-PRIMER_PAIR_172	3.10038	1.75731	1.34307	AGAACCACCCAGACAGCAG	AAGTCCAGTCTTTCGAGCCT	(86, 19)	(360, 20)	59.2427	58.6569	57.8947	50	0	0	0	0	0	0	4.24	4.58	0	0	275	rs63750904	PRIMER_PAIR_172	AGAACCACCCAGACAGCAGGGCTATAATGTATGAAGAAACTACATACAGCAAGAAGAAGATTATTGATTTTCTTTCTGCTCTGGAAGGATTCAAAGTAATGTGTAAAATTATAGGGATCATGGAAGAAGTTGCTGATGGTTTTAAGTCTAAAATCCTTAAGCAGGTCATCTCTCTGCAGACAAAAAATCCTGAAGGTCGTTTTCCTGATTTGACTGTAGAATTGAACCGATGGGATACAGCCTTTGACCATGAAAAGGCTCGAAAGACTGGACTT	chr2	47800701	47800701	47800400	47801001	22986
rs63750904-PRIMER_PAIR_191	3.13121	0.60478	2.52643	CAGAACCACCCAGACAGCAG	TAAGTCCAGTCTTTCGAGCCT	(85, 20)	(361, 21)	60.6048	58.4736	60	47.619	0	0	0	0	0	0	4.24	4.58	0	0	277	rs63750904	PRIMER_PAIR_191	CAGAACCACCCAGACAGCAGGGCTATAATGTATGAAGAAACTACATACAGCAAGAAGAAGATTATTGATTTTCTTTCTGCTCTGGAAGGATTCAAAGTAATGTGTAAAATTATAGGGATCATGGAAGAAGTTGCTGATGGTTTTAAGTCTAAAATCCTTAAGCAGGTCATCTCTCTGCAGACAAAAAATCCTGAAGGTCGTTTTCCTGATTTGACTGTAGAATTGAACCGATGGGATACAGCCTTTGACCATGAAAAGGCTCGAAAGACTGGACTTA	chr2	47800701	47800701	47800400	47801001	23832
rs63750904-PRIMER_PAIR_193	3.14103	1.0486	2.09243	GAGTCAGAACCACCCAGACA	TGGTCAAAGGCTGTATCCCATC	(81, 20)	(335, 22)	58.9514	60.0924	55	50	0	0	0	0	0	0	3.41	3.51	0	0	255	rs63750904	PRIMER_PAIR_193	GAGTCAGAACCACCCAGACAGCAGGGCTATAATGTATGAAGAAACTACATACAGCAAGAAGAAGATTATTGATTTTCTTTCTGCTCTGGAAGGATTCAAAGTAATGTGTAAAATTATAGGGATCATGGAAGAAGTTGCTGATGGTTTTAAGTCTAAAATCCTTAAGCAGGTCATCTCTCTGCAGACAAAAAATCCTGAAGGTCGTTTTCCTGATTTGACTGTAGAATTGAACCGATGGGATACAGCCTTTGACCA	chr2	47800701	47800701	47800400	47801001	15678
rs63750904-PRIMER_PAIR_197	3.14431	1.80124	1.34307	TGAAGAGTCAGAACCACCCA	AGTCCAGTCTTTCGAGCCTT	(77, 20)	(359, 20)	58.1988	58.6569	50	50	0	0	0	0	0	0	4.51	4.35	0	0	283	rs63750904	PRIMER_PAIR_197	TGAAGAGTCAGAACCACCCAGACAGCAGGGCTATAATGTATGAAGAAACTACATACAGCAAGAAGAAGATTATTGATTTTCTTTCTGCTCTGGAAGGATTCAAAGTAATGTGTAAAATTATAGGGATCATGGAAGAAGTTGCTGATGGTTTTAAGTCTAAAATCCTTAAGCAGGTCATCTCTCTGCAGACAAAAAATCCTGAAGGTCGTTTTCCTGATTTGACTGTAGAATTGAACCGATGGGATACAGCCTTTGACCATGAAAAGGCTCGAAAGACTGGACT	chr2	47800701	47800701	47800400	47801001	16074
rs63750904-PRIMER_PAIR_199	3.1462	1.4515	1.6947	CAGAACCACCCAGACAGCA	AGTCCAGTCTTTCGAGCCTTT	(85, 19)	(359, 21)	59.5485	59.3053	57.8947	47.619	0	0	0	0	0	0	4.41	3.11	0	0	275	rs63750904	PRIMER_PAIR_199	CAGAACCACCCAGACAGCAGGGCTATAATGTATGAAGAAACTACATACAGCAAGAAGAAGATTATTGATTTTCTTTCTGCTCTGGAAGGATTCAAAGTAATGTGTAAAATTATAGGGATCATGGAAGAAGTTGCTGATGGTTTTAAGTCTAAAATCCTTAAGCAGGTCATCTCTCTGCAGACAAAAAATCCTGAAGGTCGTTTTCCTGATTTGACTGTAGAATTGAACCGATGGGATACAGCCTTTGACCATGAAAAGGCTCGAAAGACTGGACT	chr2	47800701	47800701	47800400	47801001	16740
rs63750904-PRIMER_PAIR_201	3.14626	1.05383	2.09243	TCAGAACCACCCAGACAGCA	TGGTCAAAGGCTGTATCCCATC	(84, 20)	(335, 22)	61.0538	60.0924	55	50	0	0	0	0	0	0	4.41	3.51	0.840083	0	252	rs63750904	PRIMER_PAIR_201	TCAGAACCACCCAGACAGCAGGGCTATAATGTATGAAGAAACTACATACAGCAAGAAGAAGATTATTGATTTTCTTTCTGCTCTGGAAGGATTCAAAGTAATGTGTAAAATTATAGGGATCATGGAAGAAGTTGCTGATGGTTTTAAGTCTAAAATCCTTAAGCAGGTCATCTCTCTGCAGACAAAAAATCCTGAAGGTCGTTTTCCTGATTTGACTGTAGAATTGAACCGATGGGATACAGCCTTTGACCA	chr2	47800701	47800701	47800400	47801001	19692
rs63750904-PRIMER_PAIR_210	3.15795	1.05383	2.10411	TCAGAACCACCCAGACAGCA	TCCAGTCTTTCGAGCCTTTTCA	(84, 20)	(357, 22)	61.0538	59.8959	55	45.4545	0	0	0	0	0	0	4.41	2.69	0	0	274	rs63750904	PRIMER_PAIR_210	TCAGAACCACCCAGACAGCAGGGCTATAATGTATGAAGAAACTACATACAGCAAGAAGAAGATTATTGATTTTCTTTCTGCTCTGGAAGGATTCAAAGTAATGTGTAAAATTATAGGGATCATGGAAGAAGTTGCTGATGGTTTTAAGTCTAAAATCCTTAAGCAGGTCATCTCTCTGCAGACAAAAAATCCTGAAGGTCGTTTTCCTGATTTGACTGTAGAATTGAACCGATGGGATACAGCCTTTGACCATGAAAAGGCTCGAAAGACTGGA	chr2	47800701	47800701	47800400	47801001	16866
rs63750904-PRIMER_PAIR_212	3.1588	1.05383	2.10496	TCAGAACCACCCAGACAGCA	AAGTCCAGTCTTTCGAGCCTTT	(84, 20)	(360, 22)	61.0538	59.895	55	45.4545	0	0	0	0	0	0	4.41	3.11	0	0	277	rs63750904	PRIMER_PAIR_212	TCAGAACCACCCAGACAGCAGGGCTATAATGTATGAAGAAACTACATACAGCAAGAAGAAGATTATTGATTTTCTTTCTGCTCTGGAAGGATTCAAAGTAATGTGTAAAATTATAGGGATCATGGAAGAAGTTGCTGATGGTTTTAAGTCTAAAATCCTTAAGCAGGTCATCTCTCTGCAGACAAAAAATCCTGAAGGTCGTTTTCCTGATTTGACTGTAGAATTGAACCGATGGGATACAGCCTTTGACCATGAAAAGGCTCGAAAGACTGGACTT	chr2	47800701	47800701	47800400	47801001	17514
rs63750904-PRIMER_PAIR_216	3.16448	0.60478	2.5597	CAGAACCACCCAGACAGCAG	TCGAGCCTTTTCATGGTCAA	(85, 20)	(348, 20)	60.6048	57.4403	60	45	0	0	0	0	0	0	4.24	3.18	0	0	264	rs63750904	PRIMER_PAIR_216	CAGAACCACCCAGACAGCAGGGCTATAATGTATGAAGAAACTACATACAGCAAGAAGAAGATTATTGATTTTCTTTCTGCTCTGGAAGGATTCAAAGTAATGTGTAAAATTATAGGGATCATGGAAGAAGTTGCTGATGGTTTTAAGTCTAAAATCCTTAAGCAGGTCATCTCTCTGCAGACAAAAAATCCTGAAGGTCGTTTTCCTGATTTGACTGTAGAATTGAACCGATGGGATACAGCCTTTGACCATGAAAAGGCTCGA	chr2	47800701	47800701	47800400	47801001	26820
rs63750904-PRIMER_PAIR_231	3.22518	1.05383	2.17134	TCAGAACCACCCAGACAGCA	GTCCAGTCTTTCGAGCCTTT	(84, 20)	(358, 20)	61.0538	57.8287	55	50	0	0	0	0	0	0	4.41	3.11	0	0	275	rs63750904	PRIMER_PAIR_231	TCAGAACCACCCAGACAGCAGGGCTATAATGTATGAAGAAACTACATACAGCAAGAAGAAGATTATTGATTTTCTTTCTGCTCTGGAAGGATTCAAAGTAATGTGTAAAATTATAGGGATCATGGAAGAAGTTGCTGATGGTTTTAAGTCTAAAATCCTTAAGCAGGTCATCTCTCTGCAGACAAAAAATCCTGAAGGTCGTTTTCCTGATTTGACTGTAGAATTGAACCGATGGGATACAGCCTTTGACCATGAAAAGGCTCGAAAGACTGGAC	chr2	47800701	47800701	47800400	47801001	17154
rs63750904-PRIMER_PAIR_233	3.23086	2.22854	1.00232	AGGTCATCTCTCTGCAGACA	GCTGGTAACGGTTCCTACCAA	(248, 20)	(517, 21)	57.7715	59.9977	50	52.381	13.7413	13.4056	0.792547	1.24299	0	45.3562	3.41	3.67	0	0	270	rs63750904	PRIMER_PAIR_233	AGGTCATCTCTCTGCAGACAAAAAATCCTGAAGGTCGTTTTCCTGATTTGACTGTAGAATTGAACCGATGGGATACAGCCTTTGACCATGAAAAGGCTCGAAAGACTGGACTTATTACTCCCAAAGCAGGCTTTGACTCTGATTATGACCAAGCTCTTGCTGACATAAGAGAAAATGAACAGAGCCTCCTGGAATACCTAGAGAAACAGCGCAACAGAATTGGCTGTAGGACCATAGTCTATTGGGGGATTGGTAGGAACCGTTACCAGC	chr2	47800701	47800701	47800400	47801001	14166
rs63750904-PRIMER_PAIR_234	3.23298	2.22854	1.00444	AGGTCATCTCTCTGCAGACA	GGTTCCTACCAATCCCCCAA	(248, 20)	(508, 20)	57.7715	58.9956	50	55	13.7413	0	0.792547	0	0	44.3644	3.41	4.12	0	0	261	rs63750904	PRIMER_PAIR_234	AGGTCATCTCTCTGCAGACAAAAAATCCTGAAGGTCGTTTTCCTGATTTGACTGTAGAATTGAACCGATGGGATACAGCCTTTGACCATGAAAAGGCTCGAAAGACTGGACTTATTACTCCCAAAGCAGGCTTTGACTCTGATTATGACCAAGCTCTTGCTGACATAAGAGAAAATGAACAGAGCCTCCTGGAATACCTAGAGAAACAGCGCAACAGAATTGGCTGTAGGACCATAGTCTATTGGGGGATTGGTAGGAACC	chr2	47800701	47800701	47800400	47801001	21168
rs63750904-PRIMER_PAIR_246	3.25904	1.6947	1.56435	AAGAGTCAGAACCACCCAGAC	AAAGGCTGTATCCCATCGGTT	(79, 21)	(330, 21)	59.3053	59.4357	52.381	47.619	0	0	0	0	0	0	3.51	4.44	0	0	252	rs63750904	PRIMER_PAIR_246	AAGAGTCAGAACCACCCAGACAGCAGGGCTATAATGTATGAAGAAACTACATACAGCAAGAAGAAGATTATTGATTTTCTTTCTGCTCTGGAAGGATTCAAAGTAATGTGTAAAATTATAGGGATCATGGAAGAAGTTGCTGATGGTTTTAAGTCTAAAATCCTTAAGCAGGTCATCTCTCTGCAGACAAAAAATCCTGAAGGTCGTTTTCCTGATTTGACTGTAGAATTGAACCGATGGGATACAGCCTTT	chr2	47800701	47800701	47800400	47801001	30780
rs63750904-PRIMER_PAIR_266	3.32915	3.0102	0.318955	AGGGATCATGGAAGAAGTTGC	GCCAATTCTGTTGCGCTGTT	(198, 21)	(471, 20)	57.9898	60.319	47.619	50	0	9.73205	0	0	0	0	4.17	3.16	0	0	274	rs63750904	PRIMER_PAIR_266	AGGGATCATGGAAGAAGTTGCTGATGGTTTTAAGTCTAAAATCCTTAAGCAGGTCATCTCTCTGCAGACAAAAAATCCTGAAGGTCGTTTTCCTGATTTGACTGTAGAATTGAACCGATGGGATACAGCCTTTGACCATGAAAAGGCTCGAAAGACTGGACTTATTACTCCCAAAGCAGGCTTTGACTCTGATTATGACCAAGCTCTTGCTGACATAAGAGAAAATGAACAGAGCCTCCTGGAATACCTAGAGAAACAGCGCAACAGAATTGGC	chr2	47800701	47800701	47800400	47801001	13050
rs63750904-PRIMER_PAIR_269	3.3387	1.97136	1.36735	GAAGAGTCAGAACCACCCAGA	TGGTCAAAGGCTGTATCCCA	(78, 21)	(335, 20)	59.0286	58.6327	52.381	50	0	0	0	0	0	0	3.86	4.37	0	0	258	rs63750904	PRIMER_PAIR_269	GAAGAGTCAGAACCACCCAGACAGCAGGGCTATAATGTATGAAGAAACTACATACAGCAAGAAGAAGATTATTGATTTTCTTTCTGCTCTGGAAGGATTCAAAGTAATGTGTAAAATTATAGGGATCATGGAAGAAGTTGCTGATGGTTTTAAGTCTAAAATCCTTAAGCAGGTCATCTCTCTGCAGACAAAAAATCCTGAAGGTCGTTTTCCTGATTTGACTGTAGAATTGAACCGATGGGATACAGCCTTTGACCA	chr2	47800701	47800701	47800400	47801001	20934
rs63750904-PRIMER_PAIR_273	3.34145	0.60478	2.73667	CAGAACCACCCAGACAGCAG	ATGGTCAAAGGCTGTATCCC	(85, 20)	(336, 20)	60.6048	57.2633	60	50	0	0	0	0	0	0	4.24	3.85	0.840083	0	252	rs63750904	PRIMER_PAIR_273	CAGAACCACCCAGACAGCAGGGCTATAATGTATGAAGAAACTACATACAGCAAGAAGAAGATTATTGATTTTCTTTCTGCTCTGGAAGGATTCAAAGTAATGTGTAAAATTATAGGGATCATGGAAGAAGTTGCTGATGGTTTTAAGTCTAAAATCCTTAAGCAGGTCATCTCTCTGCAGACAAAAAATCCTGAAGGTCGTTTTCCTGATTTGACTGTAGAATTGAACCGATGGGATACAGCCTTTGACCAT	chr2	47800701	47800701	47800400	47801001	26514
rs63750904-PRIMER_PAIR_278	3.35846	1.00141	2.35705	GAGTCAGAACCACCCAGACAG	CATGGTCAAAGGCTGTATCCCA	(81, 21)	(337, 22)	59.9986	60.3571	57.1429	50	0	0	0	0	0	0	3.51	4.37	0	0	257	rs63750904	PRIMER_PAIR_278	GAGTCAGAACCACCCAGACAGCAGGGCTATAATGTATGAAGAAACTACATACAGCAAGAAGAAGATTATTGATTTTCTTTCTGCTCTGGAAGGATTCAAAGTAATGTGTAAAATTATAGGGATCATGGAAGAAGTTGCTGATGGTTTTAAGTCTAAAATCCTTAAGCAGGTCATCTCTCTGCAGACAAAAAATCCTGAAGGTCGTTTTCCTGATTTGACTGTAGAATTGAACCGATGGGATACAGCCTTTGACCATG	chr2	47800701	47800701	47800400	47801001	18342
rs63750904-PRIMER_PAIR_285	3.37302	3.05935	0.313672	ATCCTGAAGGTCGTTTTCCTG	GGCAAATTGCGAGTGGTGAA	(272, 21)	(554, 20)	57.9406	59.6863	47.619	50	0	12.1545	0	0	35.267	46.2141	3.86	3.18	0	0	283	rs63750904	PRIMER_PAIR_285	ATCCTGAAGGTCGTTTTCCTGATTTGACTGTAGAATTGAACCGATGGGATACAGCCTTTGACCATGAAAAGGCTCGAAAGACTGGACTTATTACTCCCAAAGCAGGCTTTGACTCTGATTATGACCAAGCTCTTGCTGACATAAGAGAAAATGAACAGAGCCTCCTGGAATACCTAGAGAAACAGCGCAACAGAATTGGCTGTAGGACCATAGTCTATTGGGGGATTGGTAGGAACCGTTACCAGCTGGAAATTCCTGAGAATTTCACCACTCGCAATTTGCC	chr2	47800701	47800701	47800400	47801001	6786
rs63750904-PRIMER_PAIR_304	3.40886	1.05181	2.35705	AGTCAGAACCACCCAGACAG	CATGGTCAAAGGCTGTATCCCA	(82, 20)	(337, 22)	58.9482	60.3571	55	50	0	0	0	0	0	0	3.51	4.37	0	0	256	rs63750904	PRIMER_PAIR_304	AGTCAGAACCACCCAGACAGCAGGGCTATAATGTATGAAGAAACTACATACAGCAAGAAGAAGATTATTGATTTTCTTTCTGCTCTGGAAGGATTCAAAGTAATGTGTAAAATTATAGGGATCATGGAAGAAGTTGCTGATGGTTTTAAGTCTAAAATCCTTAAGCAGGTCATCTCTCTGCAGACAAAAAATCCTGAAGGTCGTTTTCCTGATTTGACTGTAGAATTGAACCGATGGGATACAGCCTTTGACCATG	chr2	47800701	47800701	47800400	47801001	17802
rs63750904-PRIMER_PAIR_308	3.41831	0.603975	2.81434	GTCAGAACCACCCAGACAGC	GTCTTTCGAGCCTTTTCATGGT	(83, 20)	(353, 22)	60.604	59.1857	60	45.4545	0	0	0	0	0	0	4.4	3.55	0	0	271	rs63750904	PRIMER_PAIR_308	GTCAGAACCACCCAGACAGCAGGGCTATAATGTATGAAGAAACTACATACAGCAAGAAGAAGATTATTGATTTTCTTTCTGCTCTGGAAGGATTCAAAGTAATGTGTAAAATTATAGGGATCATGGAAGAAGTTGCTGATGGTTTTAAGTCTAAAATCCTTAAGCAGGTCATCTCTCTGCAGACAAAAAATCCTGAAGGTCGTTTTCCTGATTTGACTGTAGAATTGAACCGATGGGATACAGCCTTTGACCATGAAAAGGCTCGAAAGAC	chr2	47800701	47800701	47800400	47801001	20880
rs63750904-PRIMER_PAIR_313	3.42294	1.00141	2.42153	GAGTCAGAACCACCCAGACAG	AAAGGCTGTATCCCATCGGTTC	(81, 21)	(330, 22)	59.9986	60.4215	57.1429	50	0	0	0	0	0	0	3.51	3.62	0	4.08962	250	rs63750904	PRIMER_PAIR_313	GAGTCAGAACCACCCAGACAGCAGGGCTATAATGTATGAAGAAACTACATACAGCAAGAAGAAGATTATTGATTTTCTTTCTGCTCTGGAAGGATTCAAAGTAATGTGTAAAATTATAGGGATCATGGAAGAAGTTGCTGATGGTTTTAAGTCTAAAATCCTTAAGCAGGTCATCTCTCTGCAGACAAAAAATCCTGAAGGTCGTTTTCCTGATTTGACTGTAGAATTGAACCGATGGGATACAGCCTTT	chr2	47800701	47800701	47800400	47801001	14814
rs63750904-PRIMER_PAIR_324	3.44718	1.34307	2.10411	AGAGTCAGAACCACCCAGAC	TCCAGTCTTTCGAGCCTTTTCA	(80, 20)	(357, 22)	58.6569	59.8959	55	45.4545	0	0	0	0	0	0	3.51	2.69	0	0	278	rs63750904	PRIMER_PAIR_324	AGAGTCAGAACCACCCAGACAGCAGGGCTATAATGTATGAAGAAACTACATACAGCAAGAAGAAGATTATTGATTTTCTTTCTGCTCTGGAAGGATTCAAAGTAATGTGTAAAATTATAGGGATCATGGAAGAAGTTGCTGATGGTTTTAAGTCTAAAATCCTTAAGCAGGTCATCTCTCTGCAGACAAAAAATCCTGAAGGTCGTTTTCCTGATTTGACTGTAGAATTGAACCGATGGGATACAGCCTTTGACCATGAAAAGGCTCGAAAGACTGGA	chr2	47800701	47800701	47800400	47801001	19602
rs63750904-PRIMER_PAIR_334	3.45917	2.63787	0.821301	TCCTGAAGGTCGTTTTCCTGAT	TGGCAAATTGCGAGTGGTGA	(273, 22)	(555, 20)	59.3621	60.8213	45.4545	50	0	12.1545	0	0	35.267	46.2141	2.9	4.02	0	0	283	rs63750904	PRIMER_PAIR_334	TCCTGAAGGTCGTTTTCCTGATTTGACTGTAGAATTGAACCGATGGGATACAGCCTTTGACCATGAAAAGGCTCGAAAGACTGGACTTATTACTCCCAAAGCAGGCTTTGACTCTGATTATGACCAAGCTCTTGCTGACATAAGAGAAAATGAACAGAGCCTCCTGGAATACCTAGAGAAACAGCGCAACAGAATTGGCTGTAGGACCATAGTCTATTGGGGGATTGGTAGGAACCGTTACCAGCTGGAAATTCCTGAGAATTTCACCACTCGCAATTTGCCA	chr2	47800701	47800701	47800400	47801001	5814
rs63750904-PRIMER_PAIR_342	3.46226	0.60478	2.85748	CAGAACCACCCAGACAGCAG	TTCGAGCCTTTTCATGGTCAA	(85, 20)	(349, 21)	60.6048	58.1425	60	42.8571	0	0	0	0	0	0	4.24	3.18	0	0	265	rs63750904	PRIMER_PAIR_342	CAGAACCACCCAGACAGCAGGGCTATAATGTATGAAGAAACTACATACAGCAAGAAGAAGATTATTGATTTTCTTTCTGCTCTGGAAGGATTCAAAGTAATGTGTAAAATTATAGGGATCATGGAAGAAGTTGCTGATGGTTTTAAGTCTAAAATCCTTAAGCAGGTCATCTCTCTGCAGACAAAAAATCCTGAAGGTCGTTTTCCTGATTTGACTGTAGAATTGAACCGATGGGATACAGCCTTTGACCATGAAAAGGCTCGAA	chr2	47800701	47800701	47800400	47801001	26874
rs63750904-PRIMER_PAIR_347	3.4705	2.10315	1.36735	AAGAGTCAGAACCACCCAGA	TGGTCAAAGGCTGTATCCCA	(79, 20)	(335, 20)	57.8968	58.6327	50	50	0	0	0	0	0	0	3.86	4.37	0	0	257	rs63750904	PRIMER_PAIR_347	AAGAGTCAGAACCACCCAGACAGCAGGGCTATAATGTATGAAGAAACTACATACAGCAAGAAGAAGATTATTGATTTTCTTTCTGCTCTGGAAGGATTCAAAGTAATGTGTAAAATTATAGGGATCATGGAAGAAGTTGCTGATGGTTTTAAGTCTAAAATCCTTAAGCAGGTCATCTCTCTGCAGACAAAAAATCCTGAAGGTCGTTTTCCTGATTTGACTGTAGAATTGAACCGATGGGATACAGCCTTTGACCA	chr2	47800701	47800701	47800400	47801001	20394
rs63750904-PRIMER_PAIR_350	3.48221	1.00141	2.4808	GAGTCAGAACCACCCAGACAG	GTCCAGTCTTTCGAGCCTTTTC	(81, 21)	(358, 22)	59.9986	59.5192	57.1429	50	0	0	0	0	0	0	3.51	2.29	0	0	278	rs63750904	PRIMER_PAIR_350	GAGTCAGAACCACCCAGACAGCAGGGCTATAATGTATGAAGAAACTACATACAGCAAGAAGAAGATTATTGATTTTCTTTCTGCTCTGGAAGGATTCAAAGTAATGTGTAAAATTATAGGGATCATGGAAGAAGTTGCTGATGGTTTTAAGTCTAAAATCCTTAAGCAGGTCATCTCTCTGCAGACAAAAAATCCTGAAGGTCGTTTTCCTGATTTGACTGTAGAATTGAACCGATGGGATACAGCCTTTGACCATGAAAAGGCTCGAAAGACTGGAC	chr2	47800701	47800701	47800400	47801001	16182
rs63750904-PRIMER_PAIR_353	3.49594	1.80124	1.6947	TGAAGAGTCAGAACCACCCA	AAGTCCAGTCTTTCGAGCCTT	(77, 20)	(360, 21)	58.1988	59.3053	50	47.619	0	0	0	0	0	0	4.51	4.35	0	0	284	rs63750904	PRIMER_PAIR_353	TGAAGAGTCAGAACCACCCAGACAGCAGGGCTATAATGTATGAAGAAACTACATACAGCAAGAAGAAGATTATTGATTTTCTTTCTGCTCTGGAAGGATTCAAAGTAATGTGTAAAATTATAGGGATCATGGAAGAAGTTGCTGATGGTTTTAAGTCTAAAATCCTTAAGCAGGTCATCTCTCTGCAGACAAAAAATCCTGAAGGTCGTTTTCCTGATTTGACTGTAGAATTGAACCGATGGGATACAGCCTTTGACCATGAAAAGGCTCGAAAGACTGGACTT	chr2	47800701	47800701	47800400	47801001	16146
rs63750904-PRIMER_PAIR_356	3.50243	2.28913	1.2133	GAAGAGTCAGAACCACCCAGAC	AAGGCTGTATCCCATCGGTT	(78, 22)	(329, 20)	60.2891	58.7867	54.5455	50	0	0	0	0	0	0	3.51	4.44	0	0	252	rs63750904	PRIMER_PAIR_356	GAAGAGTCAGAACCACCCAGACAGCAGGGCTATAATGTATGAAGAAACTACATACAGCAAGAAGAAGATTATTGATTTTCTTTCTGCTCTGGAAGGATTCAAAGTAATGTGTAAAATTATAGGGATCATGGAAGAAGTTGCTGATGGTTTTAAGTCTAAAATCCTTAAGCAGGTCATCTCTCTGCAGACAAAAAATCCTGAAGGTCGTTTTCCTGATTTGACTGTAGAATTGAACCGATGGGATACAGCCTT	chr2	47800701	47800701	47800400	47801001	30780
rs63750904-PRIMER_PAIR_361	3.50551	1.41308	2.09243	AGAGTCAGAACCACCCAGACA	TGGTCAAAGGCTGTATCCCATC	(80, 21)	(335, 22)	60.4131	60.0924	52.381	50	0	0	0	0	0	0	3.41	3.51	0	0	256	rs63750904	PRIMER_PAIR_361	AGAGTCAGAACCACCCAGACAGCAGGGCTATAATGTATGAAGAAACTACATACAGCAAGAAGAAGATTATTGATTTTCTTTCTGCTCTGGAAGGATTCAAAGTAATGTGTAAAATTATAGGGATCATGGAAGAAGTTGCTGATGGTTTTAAGTCTAAAATCCTTAAGCAGGTCATCTCTCTGCAGACAAAAAATCCTGAAGGTCGTTTTCCTGATTTGACTGTAGAATTGAACCGATGGGATACAGCCTTTGACCA	chr2	47800701	47800701	47800400	47801001	16452
rs63750904-PRIMER_PAIR_376	3.53149	3.0102	0.521291	AGGGATCATGGAAGAAGTTGC	TACAGCCAATTCTGTTGCGC	(198, 21)	(475, 20)	57.9898	59.4787	47.619	50	0	0	0	0	0	44.2611	4.17	6.09	0	0	278	rs63750904	PRIMER_PAIR_376	AGGGATCATGGAAGAAGTTGCTGATGGTTTTAAGTCTAAAATCCTTAAGCAGGTCATCTCTCTGCAGACAAAAAATCCTGAAGGTCGTTTTCCTGATTTGACTGTAGAATTGAACCGATGGGATACAGCCTTTGACCATGAAAAGGCTCGAAAGACTGGACTTATTACTCCCAAAGCAGGCTTTGACTCTGATTATGACCAAGCTCTTGCTGACATAAGAGAAAATGAACAGAGCCTCCTGGAATACCTAGAGAAACAGCGCAACAGAATTGGCTGTA	chr2	47800701	47800701	47800400	47801001	12906
rs63750904-PRIMER_PAIR_377	3.53261	1.05181	2.4808	AGTCAGAACCACCCAGACAG	GTCCAGTCTTTCGAGCCTTTTC	(82, 20)	(358, 22)	58.9482	59.5192	55	50	0	0	0	0	0	0	3.51	2.29	0	0	277	rs63750904	PRIMER_PAIR_377	AGTCAGAACCACCCAGACAGCAGGGCTATAATGTATGAAGAAACTACATACAGCAAGAAGAAGATTATTGATTTTCTTTCTGCTCTGGAAGGATTCAAAGTAATGTGTAAAATTATAGGGATCATGGAAGAAGTTGCTGATGGTTTTAAGTCTAAAATCCTTAAGCAGGTCATCTCTCTGCAGACAAAAAATCCTGAAGGTCGTTTTCCTGATTTGACTGTAGAATTGAACCGATGGGATACAGCCTTTGACCATGAAAAGGCTCGAAAGACTGGAC	chr2	47800701	47800701	47800400	47801001	15642
rs63750904-PRIMER_PAIR_386	3.54393	1.4515	2.09243	CAGAACCACCCAGACAGCA	TGGTCAAAGGCTGTATCCCATC	(85, 19)	(335, 22)	59.5485	60.0924	57.8947	50	0	0	0	0	0	0	4.41	3.51	0.840083	0	251	rs63750904	PRIMER_PAIR_386	CAGAACCACCCAGACAGCAGGGCTATAATGTATGAAGAAACTACATACAGCAAGAAGAAGATTATTGATTTTCTTTCTGCTCTGGAAGGATTCAAAGTAATGTGTAAAATTATAGGGATCATGGAAGAAGTTGCTGATGGTTTTAAGTCTAAAATCCTTAAGCAGGTCATCTCTCTGCAGACAAAAAATCCTGAAGGTCGTTTTCCTGATTTGACTGTAGAATTGAACCGATGGGATACAGCCTTTGACCA	chr2	47800701	47800701	47800400	47801001	19134
rs63750904-PRIMER_PAIR_391	3.54789	1.05383	2.49406	TCAGAACCACCCAGACAGCA	CCAGTCTTTCGAGCCTTTTCA	(84, 20)	(356, 21)	61.0538	58.5059	55	47.619	0	0	0	0	0	0	4.41	2.69	0	0	273	rs63750904	PRIMER_PAIR_391	TCAGAACCACCCAGACAGCAGGGCTATAATGTATGAAGAAACTACATACAGCAAGAAGAAGATTATTGATTTTCTTTCTGCTCTGGAAGGATTCAAAGTAATGTGTAAAATTATAGGGATCATGGAAGAAGTTGCTGATGGTTTTAAGTCTAAAATCCTTAAGCAGGTCATCTCTCTGCAGACAAAAAATCCTGAAGGTCGTTTTCCTGATTTGACTGTAGAATTGAACCGATGGGATACAGCCTTTGACCATGAAAAGGCTCGAAAGACTGG	chr2	47800701	47800701	47800400	47801001	16830
rs63750904-PRIMER_PAIR_393	3.55561	1.4515	2.10411	CAGAACCACCCAGACAGCA	TCCAGTCTTTCGAGCCTTTTCA	(85, 19)	(357, 22)	59.5485	59.8959	57.8947	45.4545	0	0	0	0	0	0	4.41	2.69	0	0	273	rs63750904	PRIMER_PAIR_393	CAGAACCACCCAGACAGCAGGGCTATAATGTATGAAGAAACTACATACAGCAAGAAGAAGATTATTGATTTTCTTTCTGCTCTGGAAGGATTCAAAGTAATGTGTAAAATTATAGGGATCATGGAAGAAGTTGCTGATGGTTTTAAGTCTAAAATCCTTAAGCAGGTCATCTCTCTGCAGACAAAAAATCCTGAAGGTCGTTTTCCTGATTTGACTGTAGAATTGAACCGATGGGATACAGCCTTTGACCATGAAAAGGCTCGAAAGACTGGA	chr2	47800701	47800701	47800400	47801001	16308
rs63750904-PRIMER_PAIR_395	3.55647	1.4515	2.10496	CAGAACCACCCAGACAGCA	AAGTCCAGTCTTTCGAGCCTTT	(85, 19)	(360, 22)	59.5485	59.895	57.8947	45.4545	0	0	0	0	0	0	4.41	3.11	0	0	276	rs63750904	PRIMER_PAIR_395	CAGAACCACCCAGACAGCAGGGCTATAATGTATGAAGAAACTACATACAGCAAGAAGAAGATTATTGATTTTCTTTCTGCTCTGGAAGGATTCAAAGTAATGTGTAAAATTATAGGGATCATGGAAGAAGTTGCTGATGGTTTTAAGTCTAAAATCCTTAAGCAGGTCATCTCTCTGCAGACAAAAAATCCTGAAGGTCGTTTTCCTGATTTGACTGTAGAATTGAACCGATGGGATACAGCCTTTGACCATGAAAAGGCTCGAAAGACTGGACTT	chr2	47800701	47800701	47800400	47801001	16956
rs63750904-PRIMER_PAIR_398	3.5611	1.00141	2.5597	GAGTCAGAACCACCCAGACAG	TCGAGCCTTTTCATGGTCAA	(81, 21)	(348, 20)	59.9986	57.4403	57.1429	45	0	0	0	0	0	0	3.51	3.18	0	0	268	rs63750904	PRIMER_PAIR_398	GAGTCAGAACCACCCAGACAGCAGGGCTATAATGTATGAAGAAACTACATACAGCAAGAAGAAGATTATTGATTTTCTTTCTGCTCTGGAAGGATTCAAAGTAATGTGTAAAATTATAGGGATCATGGAAGAAGTTGCTGATGGTTTTAAGTCTAAAATCCTTAAGCAGGTCATCTCTCTGCAGACAAAAAATCCTGAAGGTCGTTTTCCTGATTTGACTGTAGAATTGAACCGATGGGATACAGCCTTTGACCATGAAAAGGCTCGA	chr2	47800701	47800701	47800400	47801001	17820
rs63750904-PRIMER_PAIR_414	3.59826	2.46416	1.1341	GAAGAGTCAGAACCACCCAG	CAAAGGCTGTATCCCATCGGT	(78, 20)	(331, 21)	57.5358	60.1341	55	52.381	0	0	0	0	0	0	4.45	4.69	0	0	254	rs63750904	PRIMER_PAIR_414	GAAGAGTCAGAACCACCCAGACAGCAGGGCTATAATGTATGAAGAAACTACATACAGCAAGAAGAAGATTATTGATTTTCTTTCTGCTCTGGAAGGATTCAAAGTAATGTGTAAAATTATAGGGATCATGGAAGAAGTTGCTGATGGTTTTAAGTCTAAAATCCTTAAGCAGGTCATCTCTCTGCAGACAAAAAATCCTGAAGGTCGTTTTCCTGATTTGACTGTAGAATTGAACCGATGGGATACAGCCTTTG	chr2	47800701	47800701	47800400	47801001	30384
rs63750904-PRIMER_PAIR_422	3.61151	1.05181	2.5597	AGTCAGAACCACCCAGACAG	TCGAGCCTTTTCATGGTCAA	(82, 20)	(348, 20)	58.9482	57.4403	55	45	0	0	0	0	0	0	3.51	3.18	0	0	267	rs63750904	PRIMER_PAIR_422	AGTCAGAACCACCCAGACAGCAGGGCTATAATGTATGAAGAAACTACATACAGCAAGAAGAAGATTATTGATTTTCTTTCTGCTCTGGAAGGATTCAAAGTAATGTGTAAAATTATAGGGATCATGGAAGAAGTTGCTGATGGTTTTAAGTCTAAAATCCTTAAGCAGGTCATCTCTCTGCAGACAAAAAATCCTGAAGGTCGTTTTCCTGATTTGACTGTAGAATTGAACCGATGGGATACAGCCTTTGACCATGAAAAGGCTCGA	chr2	47800701	47800701	47800400	47801001	17280
rs63750904-PRIMER_PAIR_432	3.62284	1.4515	2.17134	CAGAACCACCCAGACAGCA	GTCCAGTCTTTCGAGCCTTT	(85, 19)	(358, 20)	59.5485	57.8287	57.8947	50	0	0	0	0	0	0	4.41	3.11	0	0	274	rs63750904	PRIMER_PAIR_432	CAGAACCACCCAGACAGCAGGGCTATAATGTATGAAGAAACTACATACAGCAAGAAGAAGATTATTGATTTTCTTTCTGCTCTGGAAGGATTCAAAGTAATGTGTAAAATTATAGGGATCATGGAAGAAGTTGCTGATGGTTTTAAGTCTAAAATCCTTAAGCAGGTCATCTCTCTGCAGACAAAAAATCCTGAAGGTCGTTTTCCTGATTTGACTGTAGAATTGAACCGATGGGATACAGCCTTTGACCATGAAAAGGCTCGAAAGACTGGAC	chr2	47800701	47800701	47800400	47801001	16596
rs63750904-PRIMER_PAIR_433	3.62522	1.0486	2.57661	GAGTCAGAACCACCCAGACA	GGTCAAAGGCTGTATCCCATC	(81, 20)	(334, 21)	58.9514	58.4234	55	52.381	0	0	0	0	0	0	3.41	3.51	0	0	254	rs63750904	PRIMER_PAIR_433	GAGTCAGAACCACCCAGACAGCAGGGCTATAATGTATGAAGAAACTACATACAGCAAGAAGAAGATTATTGATTTTCTTTCTGCTCTGGAAGGATTCAAAGTAATGTGTAAAATTATAGGGATCATGGAAGAAGTTGCTGATGGTTTTAAGTCTAAAATCCTTAAGCAGGTCATCTCTCTGCAGACAAAAAATCCTGAAGGTCGTTTTCCTGATTTGACTGTAGAATTGAACCGATGGGATACAGCCTTTGACC	chr2	47800701	47800701	47800400	47801001	15534
rs63750904-PRIMER_PAIR_438	3.63045	1.05383	2.57661	TCAGAACCACCCAGACAGCA	GGTCAAAGGCTGTATCCCATC	(84, 20)	(334, 21)	61.0538	58.4234	55	52.381	0	0	0	0	0	0	4.41	3.51	0.840083	0	251	rs63750904	PRIMER_PAIR_438	TCAGAACCACCCAGACAGCAGGGCTATAATGTATGAAGAAACTACATACAGCAAGAAGAAGATTATTGATTTTCTTTCTGCTCTGGAAGGATTCAAAGTAATGTGTAAAATTATAGGGATCATGGAAGAAGTTGCTGATGGTTTTAAGTCTAAAATCCTTAAGCAGGTCATCTCTCTGCAGACAAAAAATCCTGAAGGTCGTTTTCCTGATTTGACTGTAGAATTGAACCGATGGGATACAGCCTTTGACC	chr2	47800701	47800701	47800400	47801001	19548
rs63750904-PRIMER_PAIR_441	3.6322	2.28913	1.34307	GAAGAGTCAGAACCACCCAGAC	AAGTCCAGTCTTTCGAGCCT	(78, 22)	(360, 20)	60.2891	58.6569	54.5455	50	0	0	0	0	0	0	3.51	4.58	0	0	283	rs63750904	PRIMER_PAIR_441	GAAGAGTCAGAACCACCCAGACAGCAGGGCTATAATGTATGAAGAAACTACATACAGCAAGAAGAAGATTATTGATTTTCTTTCTGCTCTGGAAGGATTCAAAGTAATGTGTAAAATTATAGGGATCATGGAAGAAGTTGCTGATGGTTTTAAGTCTAAAATCCTTAAGCAGGTCATCTCTCTGCAGACAAAAAATCCTGAAGGTCGTTTTCCTGATTTGACTGTAGAATTGAACCGATGGGATACAGCCTTTGACCATGAAAAGGCTCGAAAGACTGGACTT	chr2	47800701	47800701	47800400	47801001	19998
rs63750904-PRIMER_PAIR_448	3.66296	1.82361	1.83935	CAGGTCATCTCTCTGCAGACA	TAACGGTTCCTACCAATCCCC	(247, 21)	(512, 21)	59.1764	59.1606	52.381	52.381	13.7413	0	0.792547	0	0	45.3062	3.41	4.81	0	0	266	rs63750904	PRIMER_PAIR_448	CAGGTCATCTCTCTGCAGACAAAAAATCCTGAAGGTCGTTTTCCTGATTTGACTGTAGAATTGAACCGATGGGATACAGCCTTTGACCATGAAAAGGCTCGAAAGACTGGACTTATTACTCCCAAAGCAGGCTTTGACTCTGATTATGACCAAGCTCTTGCTGACATAAGAGAAAATGAACAGAGCCTCCTGGAATACCTAGAGAAACAGCGCAACAGAATTGGCTGTAGGACCATAGTCTATTGGGGGATTGGTAGGAACCGTTA	chr2	47800701	47800701	47800400	47801001	17442
rs63750904-PRIMER_PAIR_450	3.66388	1.69415	1.96973	TGAAGAGTCAGAACCACCCAG	AGGCTGTATCCCATCGGTTCA	(77, 21)	(328, 21)	59.3058	60.9697	52.381	52.381	0	0	0	0	0	0	4.45	3.18	5.15792	0	252	rs63750904	PRIMER_PAIR_450	TGAAGAGTCAGAACCACCCAGACAGCAGGGCTATAATGTATGAAGAAACTACATACAGCAAGAAGAAGATTATTGATTTTCTTTCTGCTCTGGAAGGATTCAAAGTAATGTGTAAAATTATAGGGATCATGGAAGAAGTTGCTGATGGTTTTAAGTCTAAAATCCTTAAGCAGGTCATCTCTCTGCAGACAAAAAATCCTGAAGGTCGTTTTCCTGATTTGACTGTAGAATTGAACCGATGGGATACAGCCT	chr2	47800701	47800701	47800400	47801001	22104
rs63750904-PRIMER_PAIR_451	3.66407	0.60478	3.05929	CAGAACCACCCAGACAGCAG	AGTCCAGTCTTTCGAGCCT	(85, 20)	(359, 19)	60.6048	57.9407	60	52.6316	0	0	0	0	0	0	4.24	4.58	0	0	275	rs63750904	PRIMER_PAIR_451	CAGAACCACCCAGACAGCAGGGCTATAATGTATGAAGAAACTACATACAGCAAGAAGAAGATTATTGATTTTCTTTCTGCTCTGGAAGGATTCAAAGTAATGTGTAAAATTATAGGGATCATGGAAGAAGTTGCTGATGGTTTTAAGTCTAAAATCCTTAAGCAGGTCATCTCTCTGCAGACAAAAAATCCTGAAGGTCGTTTTCCTGATTTGACTGTAGAATTGAACCGATGGGATACAGCCTTTGACCATGAAAAGGCTCGAAAGACTGGACT	chr2	47800701	47800701	47800400	47801001	23778
rs63750904-PRIMER_PAIR_453	3.66605	1.97136	1.6947	GAAGAGTCAGAACCACCCAGA	AGTCCAGTCTTTCGAGCCTTT	(78, 21)	(359, 21)	59.0286	59.3053	52.381	47.619	0	0	0	0	0	0	3.86	3.11	0	0	282	rs63750904	PRIMER_PAIR_453	GAAGAGTCAGAACCACCCAGACAGCAGGGCTATAATGTATGAAGAAACTACATACAGCAAGAAGAAGATTATTGATTTTCTTTCTGCTCTGGAAGGATTCAAAGTAATGTGTAAAATTATAGGGATCATGGAAGAAGTTGCTGATGGTTTTAAGTCTAAAATCCTTAAGCAGGTCATCTCTCTGCAGACAAAAAATCCTGAAGGTCGTTTTCCTGATTTGACTGTAGAATTGAACCGATGGGATACAGCCTTTGACCATGAAAAGGCTCGAAAGACTGGACT	chr2	47800701	47800701	47800400	47801001	18144
rs63750904-PRIMER_PAIR_458	3.66941	0.603975	3.06543	GTCAGAACCACCCAGACAGC	GTCAAAGGCTGTATCCCATCGG	(83, 20)	(333, 22)	60.604	61.0654	60	54.5455	0	0	0	0	0	0	4.4	4.18	0	6.52158	251	rs63750904	PRIMER_PAIR_458	GTCAGAACCACCCAGACAGCAGGGCTATAATGTATGAAGAAACTACATACAGCAAGAAGAAGATTATTGATTTTCTTTCTGCTCTGGAAGGATTCAAAGTAATGTGTAAAATTATAGGGATCATGGAAGAAGTTGCTGATGGTTTTAAGTCTAAAATCCTTAAGCAGGTCATCTCTCTGCAGACAAAAAATCCTGAAGGTCGTTTTCCTGATTTGACTGTAGAATTGAACCGATGGGATACAGCCTTTGAC	chr2	47800701	47800701	47800400	47801001	22140
rs63750904-PRIMER_PAIR_465	3.67745	2.46416	1.2133	GAAGAGTCAGAACCACCCAG	AAAGGCTGTATCCCATCGGT	(78, 20)	(330, 20)	57.5358	58.7867	55	50	0	0	0	0	0	0	4.45	4.69	0	0	253	rs63750904	PRIMER_PAIR_465	GAAGAGTCAGAACCACCCAGACAGCAGGGCTATAATGTATGAAGAAACTACATACAGCAAGAAGAAGATTATTGATTTTCTTTCTGCTCTGGAAGGATTCAAAGTAATGTGTAAAATTATAGGGATCATGGAAGAAGTTGCTGATGGTTTTAAGTCTAAAATCCTTAAGCAGGTCATCTCTCTGCAGACAAAAAATCCTGAAGGTCGTTTTCCTGATTTGACTGTAGAATTGAACCGATGGGATACAGCCTTT	chr2	47800701	47800701	47800400	47801001	30294
rs63750904-PRIMER_PAIR_487	3.70545	0.60478	3.10067	CAGAACCACCCAGACAGCAG	ATAAGTCCAGTCTTTCGAGCCT	(85, 20)	(362, 22)	60.6048	58.8993	60	45.4545	0	0	0	0	0	0	4.24	4.58	0	0	278	rs63750904	PRIMER_PAIR_487	CAGAACCACCCAGACAGCAGGGCTATAATGTATGAAGAAACTACATACAGCAAGAAGAAGATTATTGATTTTCTTTCTGCTCTGGAAGGATTCAAAGTAATGTGTAAAATTATAGGGATCATGGAAGAAGTTGCTGATGGTTTTAAGTCTAAAATCCTTAAGCAGGTCATCTCTCTGCAGACAAAAAATCCTGAAGGTCGTTTTCCTGATTTGACTGTAGAATTGAACCGATGGGATACAGCCTTTGACCATGAAAAGGCTCGAAAGACTGGACTTAT	chr2	47800701	47800701	47800400	47801001	23886
rs63750904-PRIMER_PAIR_491	3.72369	1.80124	1.92245	TGAAGAGTCAGAACCACCCA	TGGTCAAAGGCTGTATCCCAT	(77, 20)	(335, 21)	58.1988	59.0776	50	47.619	0	0	0	0	0	0	4.51	4	0	0	259	rs63750904	PRIMER_PAIR_491	TGAAGAGTCAGAACCACCCAGACAGCAGGGCTATAATGTATGAAGAAACTACATACAGCAAGAAGAAGATTATTGATTTTCTTTCTGCTCTGGAAGGATTCAAAGTAATGTGTAAAATTATAGGGATCATGGAAGAAGTTGCTGATGGTTTTAAGTCTAAAATCCTTAAGCAGGTCATCTCTCTGCAGACAAAAAATCCTGAAGGTCGTTTTCCTGATTTGACTGTAGAATTGAACCGATGGGATACAGCCTTTGACCA	chr2	47800701	47800701	47800400	47801001	18486
rs63750904-PRIMER_PAIR_497	3.72484	0.60478	3.12006	CAGAACCACCCAGACAGCAG	CCAGTCTTTCGAGCCTTTTCATG	(85, 20)	(356, 23)	60.6048	60.1201	60	47.8261	0	0	0	0	0	0	4.24	3.07	0	0	272	rs63750904	PRIMER_PAIR_497	CAGAACCACCCAGACAGCAGGGCTATAATGTATGAAGAAACTACATACAGCAAGAAGAAGATTATTGATTTTCTTTCTGCTCTGGAAGGATTCAAAGTAATGTGTAAAATTATAGGGATCATGGAAGAAGTTGCTGATGGTTTTAAGTCTAAAATCCTTAAGCAGGTCATCTCTCTGCAGACAAAAAATCCTGAAGGTCGTTTTCCTGATTTGACTGTAGAATTGAACCGATGGGATACAGCCTTTGACCATGAAAAGGCTCGAAAGACTGG	chr2	47800701	47800701	47800400	47801001	25560
rs63750904-PRIMER_PAIR_500	3.72606	3.41239	0.313672	AATCCTGAAGGTCGTTTTCCTG	GGCAAATTGCGAGTGGTGAA	(271, 22)	(554, 20)	58.5876	59.6863	45.4545	50	0	12.1545	0	0	35.267	46.2141	3.86	3.18	0	0	284	rs63750904	PRIMER_PAIR_500	AATCCTGAAGGTCGTTTTCCTGATTTGACTGTAGAATTGAACCGATGGGATACAGCCTTTGACCATGAAAAGGCTCGAAAGACTGGACTTATTACTCCCAAAGCAGGCTTTGACTCTGATTATGACCAAGCTCTTGCTGACATAAGAGAAAATGAACAGAGCCTCCTGGAATACCTAGAGAAACAGCGCAACAGAATTGGCTGTAGGACCATAGTCTATTGGGGGATTGGTAGGAACCGTTACCAGCTGGAAATTCCTGAGAATTTCACCACTCGCAATTTGCC	chr2	47800701	47800701	47800400	47801001	6858
rs63750904-PRIMER_PAIR_509	3.7443	0.603975	3.14032	GTCAGAACCACCCAGACAGC	TCTTTCGAGCCTTTTCATGGT	(83, 20)	(352, 21)	60.604	57.8597	60	42.8571	0	0	0	0	0	0	4.4	3.55	0	0	270	rs63750904	PRIMER_PAIR_509	GTCAGAACCACCCAGACAGCAGGGCTATAATGTATGAAGAAACTACATACAGCAAGAAGAAGATTATTGATTTTCTTTCTGCTCTGGAAGGATTCAAAGTAATGTGTAAAATTATAGGGATCATGGAAGAAGTTGCTGATGGTTTTAAGTCTAAAATCCTTAAGCAGGTCATCTCTCTGCAGACAAAAAATCCTGAAGGTCGTTTTCCTGATTTGACTGTAGAATTGAACCGATGGGATACAGCCTTTGACCATGAAAAGGCTCGAAAGA	chr2	47800701	47800701	47800400	47801001	20988
rs63750904-PRIMER_PAIR_511	3.74948	3.22819	0.521291	TGGAAGAAGTTGCTGATGGTT	TACAGCCAATTCTGTTGCGC	(206, 21)	(475, 20)	57.7718	59.4787	42.8571	50	0	0	0	0	0	44.2611	3.67	6.09	11.5561	0	270	rs63750904	PRIMER_PAIR_511	TGGAAGAAGTTGCTGATGGTTTTAAGTCTAAAATCCTTAAGCAGGTCATCTCTCTGCAGACAAAAAATCCTGAAGGTCGTTTTCCTGATTTGACTGTAGAATTGAACCGATGGGATACAGCCTTTGACCATGAAAAGGCTCGAAAGACTGGACTTATTACTCCCAAAGCAGGCTTTGACTCTGATTATGACCAAGCTCTTGCTGACATAAGAGAAAATGAACAGAGCCTCCTGGAATACCTAGAGAAACAGCGCAACAGAATTGGCTGTA	chr2	47800701	47800701	47800400	47801001	10728
rs63750904-PRIMER_PAIR_523	3.76891	1.00141	2.7675	GAGTCAGAACCACCCAGACAG	TCCAGTCTTTCGAGCCTTTTC	(81, 21)	(357, 21)	59.9986	58.2325	57.1429	47.619	0	0	0	0	0	0	3.51	2.29	0	0	277	rs63750904	PRIMER_PAIR_523	GAGTCAGAACCACCCAGACAGCAGGGCTATAATGTATGAAGAAACTACATACAGCAAGAAGAAGATTATTGATTTTCTTTCTGCTCTGGAAGGATTCAAAGTAATGTGTAAAATTATAGGGATCATGGAAGAAGTTGCTGATGGTTTTAAGTCTAAAATCCTTAAGCAGGTCATCTCTCTGCAGACAAAAAATCCTGAAGGTCGTTTTCCTGATTTGACTGTAGAATTGAACCGATGGGATACAGCCTTTGACCATGAAAAGGCTCGAAAGACTGGA	chr2	47800701	47800701	47800400	47801001	16092
rs63750904-PRIMER_PAIR_527	3.77846	2.04399	1.73446	TCCTGAAGGTCGTTTTCCTGA	GCGAGTGGTGAAATTCTCAGG	(273, 21)	(546, 21)	58.956	59.2655	47.619	52.381	0	0	0	0	35.267	33.6022	3.86	3.86	0	0	274	rs63750904	PRIMER_PAIR_527	TCCTGAAGGTCGTTTTCCTGATTTGACTGTAGAATTGAACCGATGGGATACAGCCTTTGACCATGAAAAGGCTCGAAAGACTGGACTTATTACTCCCAAAGCAGGCTTTGACTCTGATTATGACCAAGCTCTTGCTGACATAAGAGAAAATGAACAGAGCCTCCTGGAATACCTAGAGAAACAGCGCAACAGAATTGGCTGTAGGACCATAGTCTATTGGGGGATTGGTAGGAACCGTTACCAGCTGGAAATTCCTGAGAATTTCACCACTCGC	chr2	47800701	47800701	47800400	47801001	13086
rs63750904-PRIMER_PAIR_535	3.78707	3.31884	0.468226	CCAGATCTTGAGAGGCTACTCAG	GGCTGTATCCCATCGGTTCA	(28, 23)	(327, 20)	59.6812	59.5318	52.1739	55	13.6927	0	9.93391	0	46.4441	0	3.35	3.18	0	0	300	rs63750904	PRIMER_PAIR_535	CCAGATCTTGAGAGGCTACTCAGTAAAATTCATAATGTTGGGTCTCCCCTGAAGAGTCAGAACCACCCAGACAGCAGGGCTATAATGTATGAAGAAACTACATACAGCAAGAAGAAGATTATTGATTTTCTTTCTGCTCTGGAAGGATTCAAAGTAATGTGTAAAATTATAGGGATCATGGAAGAAGTTGCTGATGGTTTTAAGTCTAAAATCCTTAAGCAGGTCATCTCTCTGCAGACAAAAAATCCTGAAGGTCGTTTTCCTGATTTGACTGTAGAATTGAACCGATGGGATACAGCC	chr2	47800701	47800701	47800400	47801001	8118
rs63750904-PRIMER_PAIR_544	3.79785	2.10315	1.6947	AAGAGTCAGAACCACCCAGA	AGTCCAGTCTTTCGAGCCTTT	(79, 20)	(359, 21)	57.8968	59.3053	50	47.619	0	0	0	0	0	0	3.86	3.11	0	0	281	rs63750904	PRIMER_PAIR_544	AAGAGTCAGAACCACCCAGACAGCAGGGCTATAATGTATGAAGAAACTACATACAGCAAGAAGAAGATTATTGATTTTCTTTCTGCTCTGGAAGGATTCAAAGTAATGTGTAAAATTATAGGGATCATGGAAGAAGTTGCTGATGGTTTTAAGTCTAAAATCCTTAAGCAGGTCATCTCTCTGCAGACAAAAAATCCTGAAGGTCGTTTTCCTGATTTGACTGTAGAATTGAACCGATGGGATACAGCCTTTGACCATGAAAAGGCTCGAAAGACTGGACT	chr2	47800701	47800701	47800400	47801001	17604
rs63750904-PRIMER_PAIR_548	3.79881	1.6947	2.10411	AAGAGTCAGAACCACCCAGAC	TCCAGTCTTTCGAGCCTTTTCA	(79, 21)	(357, 22)	59.3053	59.8959	52.381	45.4545	0	0	0	0	0	0	3.51	2.69	0	0	279	rs63750904	PRIMER_PAIR_548	AAGAGTCAGAACCACCCAGACAGCAGGGCTATAATGTATGAAGAAACTACATACAGCAAGAAGAAGATTATTGATTTTCTTTCTGCTCTGGAAGGATTCAAAGTAATGTGTAAAATTATAGGGATCATGGAAGAAGTTGCTGATGGTTTTAAGTCTAAAATCCTTAAGCAGGTCATCTCTCTGCAGACAAAAAATCCTGAAGGTCGTTTTCCTGATTTGACTGTAGAATTGAACCGATGGGATACAGCCTTTGACCATGAAAAGGCTCGAAAGACTGGA	chr2	47800701	47800701	47800400	47801001	19854
rs63750904-PRIMER_PAIR_577	3.81804	2.68691	1.13113	GGGATCATGGAAGAAGTTGCTG	CCTACAGCCAATTCTGTTGCG	(199, 22)	(477, 21)	59.3131	59.8689	50	52.381	0	5.22952	0	0	0	44.2611	4.41	4.85	6.73066	6.73066	279	rs63750904	PRIMER_PAIR_577	GGGATCATGGAAGAAGTTGCTGATGGTTTTAAGTCTAAAATCCTTAAGCAGGTCATCTCTCTGCAGACAAAAAATCCTGAAGGTCGTTTTCCTGATTTGACTGTAGAATTGAACCGATGGGATACAGCCTTTGACCATGAAAAGGCTCGAAAGACTGGACTTATTACTCCCAAAGCAGGCTTTGACTCTGATTATGACCAAGCTCTTGCTGACATAAGAGAAAATGAACAGAGCCTCCTGGAATACCTAGAGAAACAGCGCAACAGAATTGGCTGTAGG	chr2	47800701	47800701	47800400	47801001	15516
rs63750904-PRIMER_PAIR_580	3.81932	1.05181	2.7675	AGTCAGAACCACCCAGACAG	TCCAGTCTTTCGAGCCTTTTC	(82, 20)	(357, 21)	58.9482	58.2325	55	47.619	0	0	0	0	0	0	3.51	2.29	0	0	276	rs63750904	PRIMER_PAIR_580	AGTCAGAACCACCCAGACAGCAGGGCTATAATGTATGAAGAAACTACATACAGCAAGAAGAAGATTATTGATTTTCTTTCTGCTCTGGAAGGATTCAAAGTAATGTGTAAAATTATAGGGATCATGGAAGAAGTTGCTGATGGTTTTAAGTCTAAAATCCTTAAGCAGGTCATCTCTCTGCAGACAAAAAATCCTGAAGGTCGTTTTCCTGATTTGACTGTAGAATTGAACCGATGGGATACAGCCTTTGACCATGAAAAGGCTCGAAAGACTGGA	chr2	47800701	47800701	47800400	47801001	15552
rs63750904-PRIMER_PAIR_585	3.82323	0.60478	3.21845	CAGAACCACCCAGACAGCAG	TTTCGAGCCTTTTCATGGTCAA	(85, 20)	(350, 22)	60.6048	58.7815	60	40.9091	0	0	0	0	0	0	4.24	3.18	0	0	266	rs63750904	PRIMER_PAIR_585	CAGAACCACCCAGACAGCAGGGCTATAATGTATGAAGAAACTACATACAGCAAGAAGAAGATTATTGATTTTCTTTCTGCTCTGGAAGGATTCAAAGTAATGTGTAAAATTATAGGGATCATGGAAGAAGTTGCTGATGGTTTTAAGTCTAAAATCCTTAAGCAGGTCATCTCTCTGCAGACAAAAAATCCTGAAGGTCGTTTTCCTGATTTGACTGTAGAATTGAACCGATGGGATACAGCCTTTGACCATGAAAAGGCTCGAAA	chr2	47800701	47800701	47800400	47801001	26856
rs63750904-PRIMER_PAIR_595	3.83713	1.34307	2.49406	AGAGTCAGAACCACCCAGAC	CCAGTCTTTCGAGCCTTTTCA	(80, 20)	(356, 21)	58.6569	58.5059	55	47.619	0	0	0	0	0	0	3.51	2.69	0	0	277	rs63750904	PRIMER_PAIR_595	AGAGTCAGAACCACCCAGACAGCAGGGCTATAATGTATGAAGAAACTACATACAGCAAGAAGAAGATTATTGATTTTCTTTCTGCTCTGGAAGGATTCAAAGTAATGTGTAAAATTATAGGGATCATGGAAGAAGTTGCTGATGGTTTTAAGTCTAAAATCCTTAAGCAGGTCATCTCTCTGCAGACAAAAAATCCTGAAGGTCGTTTTCCTGATTTGACTGTAGAATTGAACCGATGGGATACAGCCTTTGACCATGAAAAGGCTCGAAAGACTGG	chr2	47800701	47800701	47800400	47801001	19566
rs63750904-PRIMER_PAIR_602	3.84974	1.75731	2.09243	AGAACCACCCAGACAGCAG	TCATGGTCAAAGGCTGTATCCC	(86, 19)	(338, 22)	59.2427	60.0924	57.8947	50	0	0	0	0	0	0	4.24	3.85	0.840083	0	253	rs63750904	PRIMER_PAIR_602	AGAACCACCCAGACAGCAGGGCTATAATGTATGAAGAAACTACATACAGCAAGAAGAAGATTATTGATTTTCTTTCTGCTCTGGAAGGATTCAAAGTAATGTGTAAAATTATAGGGATCATGGAAGAAGTTGCTGATGGTTTTAAGTCTAAAATCCTTAAGCAGGTCATCTCTCTGCAGACAAAAAATCCTGAAGGTCGTTTTCCTGATTTGACTGTAGAATTGAACCGATGGGATACAGCCTTTGACCATGA	chr2	47800701	47800701	47800400	47801001	26082
rs63750904-PRIMER_PAIR_604	3.85348	2.28913	1.56435	GAAGAGTCAGAACCACCCAGAC	AAAGGCTGTATCCCATCGGTT	(78, 22)	(330, 21)	60.2891	59.4357	54.5455	47.619	0	0	0	0	0	0	3.51	4.44	0	0	253	rs63750904	PRIMER_PAIR_604	GAAGAGTCAGAACCACCCAGACAGCAGGGCTATAATGTATGAAGAAACTACATACAGCAAGAAGAAGATTATTGATTTTCTTTCTGCTCTGGAAGGATTCAAAGTAATGTGTAAAATTATAGGGATCATGGAAGAAGTTGCTGATGGTTTTAAGTCTAAAATCCTTAAGCAGGTCATCTCTCTGCAGACAAAAAATCCTGAAGGTCGTTTTCCTGATTTGACTGTAGAATTGAACCGATGGGATACAGCCTTT	chr2	47800701	47800701	47800400	47801001	30816
rs63750904-PRIMER_PAIR_608	3.85797	0.60478	3.25319	CAGAACCACCCAGACAGCAG	CTTTCGAGCCTTTTCATGGTCAA	(85, 20)	(351, 23)	60.6048	59.7468	60	43.4783	0	0	0	0	0	0	4.24	3.18	0	0	267	rs63750904	PRIMER_PAIR_608	CAGAACCACCCAGACAGCAGGGCTATAATGTATGAAGAAACTACATACAGCAAGAAGAAGATTATTGATTTTCTTTCTGCTCTGGAAGGATTCAAAGTAATGTGTAAAATTATAGGGATCATGGAAGAAGTTGCTGATGGTTTTAAGTCTAAAATCCTTAAGCAGGTCATCTCTCTGCAGACAAAAAATCCTGAAGGTCGTTTTCCTGATTTGACTGTAGAATTGAACCGATGGGATACAGCCTTTGACCATGAAAAGGCTCGAAAG	chr2	47800701	47800701	47800400	47801001	26838
rs63750904-PRIMER_PAIR_613	3.85889	1.00141	2.85748	GAGTCAGAACCACCCAGACAG	TTCGAGCCTTTTCATGGTCAA	(81, 21)	(349, 21)	59.9986	58.1425	57.1429	42.8571	0	0	0	0	0	0	3.51	3.18	0	0	269	rs63750904	PRIMER_PAIR_613	GAGTCAGAACCACCCAGACAGCAGGGCTATAATGTATGAAGAAACTACATACAGCAAGAAGAAGATTATTGATTTTCTTTCTGCTCTGGAAGGATTCAAAGTAATGTGTAAAATTATAGGGATCATGGAAGAAGTTGCTGATGGTTTTAAGTCTAAAATCCTTAAGCAGGTCATCTCTCTGCAGACAAAAAATCCTGAAGGTCGTTTTCCTGATTTGACTGTAGAATTGAACCGATGGGATACAGCCTTTGACCATGAAAAGGCTCGAA	chr2	47800701	47800701	47800400	47801001	17874
rs63750904-PRIMER_PAIR_623	3.86235	1.0486	2.81375	GAGTCAGAACCACCCAGACA	TCGAGCCTTTTCATGGTCAAAG	(81, 20)	(348, 22)	58.9514	59.1862	55	45.4545	0	0	0	0	0	0	3.41	2.77	0	0	268	rs63750904	PRIMER_PAIR_623	GAGTCAGAACCACCCAGACAGCAGGGCTATAATGTATGAAGAAACTACATACAGCAAGAAGAAGATTATTGATTTTCTTTCTGCTCTGGAAGGATTCAAAGTAATGTGTAAAATTATAGGGATCATGGAAGAAGTTGCTGATGGTTTTAAGTCTAAAATCCTTAAGCAGGTCATCTCTCTGCAGACAAAAAATCCTGAAGGTCGTTTTCCTGATTTGACTGTAGAATTGAACCGATGGGATACAGCCTTTGACCATGAAAAGGCTCGA	chr2	47800701	47800701	47800400	47801001	16560
rs63750904-PRIMER_PAIR_640	3.8695	1.34307	2.52643	AGAGTCAGAACCACCCAGAC	TAAGTCCAGTCTTTCGAGCCT	(80, 20)	(361, 21)	58.6569	58.4736	55	47.619	0	0	0	0	0	0	3.51	4.58	0	0	282	rs63750904	PRIMER_PAIR_640	AGAGTCAGAACCACCCAGACAGCAGGGCTATAATGTATGAAGAAACTACATACAGCAAGAAGAAGATTATTGATTTTCTTTCTGCTCTGGAAGGATTCAAAGTAATGTGTAAAATTATAGGGATCATGGAAGAAGTTGCTGATGGTTTTAAGTCTAAAATCCTTAAGCAGGTCATCTCTCTGCAGACAAAAAATCCTGAAGGTCGTTTTCCTGATTTGACTGTAGAATTGAACCGATGGGATACAGCCTTTGACCATGAAAAGGCTCGAAAGACTGGACTTA	chr2	47800701	47800701	47800400	47801001	19764
rs63750904-PRIMER_PAIR_641	3.87101	0.603975	3.26703	GTCAGAACCACCCAGACAGC	AGCCTGCTTTGGGAGTAATAAGT	(83, 20)	(379, 23)	60.604	59.733	60	43.4783	0	0	0	0	0	0	4.4	2.24	5.63589	5.63589	297	rs63750904	PRIMER_PAIR_641	GTCAGAACCACCCAGACAGCAGGGCTATAATGTATGAAGAAACTACATACAGCAAGAAGAAGATTATTGATTTTCTTTCTGCTCTGGAAGGATTCAAAGTAATGTGTAAAATTATAGGGATCATGGAAGAAGTTGCTGATGGTTTTAAGTCTAAAATCCTTAAGCAGGTCATCTCTCTGCAGACAAAAAATCCTGAAGGTCGTTTTCCTGATTTGACTGTAGAATTGAACCGATGGGATACAGCCTTTGACCATGAAAAGGCTCGAAAGACTGGACTTATTACTCCCAAAGCAGGCT	chr2	47800701	47800701	47800400	47801001	18072
rs63750904-PRIMER_PAIR_648	3.88065	3.05935	0.821301	CCTGAAGGTCGTTTTCCTGAT	TGGCAAATTGCGAGTGGTGA	(274, 21)	(555, 20)	57.9406	60.8213	47.619	50	0	12.1545	0	0	35.267	46.2141	2.9	4.02	0	0	282	rs63750904	PRIMER_PAIR_648	CCTGAAGGTCGTTTTCCTGATTTGACTGTAGAATTGAACCGATGGGATACAGCCTTTGACCATGAAAAGGCTCGAAAGACTGGACTTATTACTCCCAAAGCAGGCTTTGACTCTGATTATGACCAAGCTCTTGCTGACATAAGAGAAAATGAACAGAGCCTCCTGGAATACCTAGAGAAACAGCGCAACAGAATTGGCTGTAGGACCATAGTCTATTGGGGGATTGGTAGGAACCGTTACCAGCTGGAAATTCCTGAGAATTTCACCACTCGCAATTTGCCA	chr2	47800701	47800701	47800400	47801001	5832
rs63750904-PRIMER_PAIR_651	3.8857	0.603975	3.28173	GTCAGAACCACCCAGACAGC	TCATGGTCAAAGGCTGTATCC	(83, 20)	(338, 21)	60.604	57.7183	60	47.619	0	0	0	0	0	0	4.4	2.59	0	0	256	rs63750904	PRIMER_PAIR_651	GTCAGAACCACCCAGACAGCAGGGCTATAATGTATGAAGAAACTACATACAGCAAGAAGAAGATTATTGATTTTCTTTCTGCTCTGGAAGGATTCAAAGTAATGTGTAAAATTATAGGGATCATGGAAGAAGTTGCTGATGGTTTTAAGTCTAAAATCCTTAAGCAGGTCATCTCTCTGCAGACAAAAAATCCTGAAGGTCGTTTTCCTGATTTGACTGTAGAATTGAACCGATGGGATACAGCCTTTGACCATGA	chr2	47800701	47800701	47800400	47801001	21078
rs63750904-PRIMER_PAIR_659	3.8938	1.97136	1.92245	GAAGAGTCAGAACCACCCAGA	ATGGTCAAAGGCTGTATCCCA	(78, 21)	(336, 21)	59.0286	59.0776	52.381	47.619	0	0	0	0	0	0	3.86	4.37	0	0	259	rs63750904	PRIMER_PAIR_659	GAAGAGTCAGAACCACCCAGACAGCAGGGCTATAATGTATGAAGAAACTACATACAGCAAGAAGAAGATTATTGATTTTCTTTCTGCTCTGGAAGGATTCAAAGTAATGTGTAAAATTATAGGGATCATGGAAGAAGTTGCTGATGGTTTTAAGTCTAAAATCCTTAAGCAGGTCATCTCTCTGCAGACAAAAAATCCTGAAGGTCGTTTTCCTGATTTGACTGTAGAATTGAACCGATGGGATACAGCCTTTGACCAT	chr2	47800701	47800701	47800400	47801001	21186
rs63750904-PRIMER_PAIR_664	3.89938	1.00141	2.89797	GAGTCAGAACCACCCAGACAG	TAAGTCCAGTCTTTCGAGCCTT	(81, 21)	(361, 22)	59.9986	59.102	57.1429	45.4545	0	0	0	0	0	0	3.51	4.35	0	0	281	rs63750904	PRIMER_PAIR_664	GAGTCAGAACCACCCAGACAGCAGGGCTATAATGTATGAAGAAACTACATACAGCAAGAAGAAGATTATTGATTTTCTTTCTGCTCTGGAAGGATTCAAAGTAATGTGTAAAATTATAGGGATCATGGAAGAAGTTGCTGATGGTTTTAAGTCTAAAATCCTTAAGCAGGTCATCTCTCTGCAGACAAAAAATCCTGAAGGTCGTTTTCCTGATTTGACTGTAGAATTGAACCGATGGGATACAGCCTTTGACCATGAAAAGGCTCGAAAGACTGGACTTA	chr2	47800701	47800701	47800400	47801001	15048
rs63750904-PRIMER_PAIR_666	3.90277	1.34307	2.5597	AGAGTCAGAACCACCCAGAC	TTCGAGCCTTTTCATGGTCA	(80, 20)	(349, 20)	58.6569	57.4403	55	45	0	0	0	0	0	0	3.51	4.02	0	0	270	rs63750904	PRIMER_PAIR_666	AGAGTCAGAACCACCCAGACAGCAGGGCTATAATGTATGAAGAAACTACATACAGCAAGAAGAAGATTATTGATTTTCTTTCTGCTCTGGAAGGATTCAAAGTAATGTGTAAAATTATAGGGATCATGGAAGAAGTTGCTGATGGTTTTAAGTCTAAAATCCTTAAGCAGGTCATCTCTCTGCAGACAAAAAATCCTGAAGGTCGTTTTCCTGATTTGACTGTAGAATTGAACCGATGGGATACAGCCTTTGACCATGAAAAGGCTCGAA	chr2	47800701	47800701	47800400	47801001	24624
rs63750904-PRIMER_PAIR_683	3.90886	1.00141	2.90746	GAGTCAGAACCACCCAGACAG	AAGCCTGCTTTGGGAGTAAT	(81, 21)	(380, 20)	59.9986	57.0925	57.1429	45	0	0	0	0	0	31.2887	3.51	1.89	4.58473	4.58473	300	rs63750904	PRIMER_PAIR_683	GAGTCAGAACCACCCAGACAGCAGGGCTATAATGTATGAAGAAACTACATACAGCAAGAAGAAGATTATTGATTTTCTTTCTGCTCTGGAAGGATTCAAAGTAATGTGTAAAATTATAGGGATCATGGAAGAAGTTGCTGATGGTTTTAAGTCTAAAATCCTTAAGCAGGTCATCTCTCTGCAGACAAAAAATCCTGAAGGTCGTTTTCCTGATTTGACTGTAGAATTGAACCGATGGGATACAGCCTTTGACCATGAAAAGGCTCGAAAGACTGGACTTATTACTCCCAAAGCAGGCTT	chr2	47800701	47800701	47800400	47801001	17586
rs63750904-PRIMER_PAIR_685	3.90929	1.05181	2.85748	AGTCAGAACCACCCAGACAG	TTCGAGCCTTTTCATGGTCAA	(82, 20)	(349, 21)	58.9482	58.1425	55	42.8571	0	0	0	0	0	0	3.51	3.18	0	0	268	rs63750904	PRIMER_PAIR_685	AGTCAGAACCACCCAGACAGCAGGGCTATAATGTATGAAGAAACTACATACAGCAAGAAGAAGATTATTGATTTTCTTTCTGCTCTGGAAGGATTCAAAGTAATGTGTAAAATTATAGGGATCATGGAAGAAGTTGCTGATGGTTTTAAGTCTAAAATCCTTAAGCAGGTCATCTCTCTGCAGACAAAAAATCCTGAAGGTCGTTTTCCTGATTTGACTGTAGAATTGAACCGATGGGATACAGCCTTTGACCATGAAAAGGCTCGAA	chr2	47800701	47800701	47800400	47801001	17334
rs63750904-PRIMER_PAIR_710	3.94556	1.4515	2.49406	CAGAACCACCCAGACAGCA	CCAGTCTTTCGAGCCTTTTCA	(85, 19)	(356, 21)	59.5485	58.5059	57.8947	47.619	0	0	0	0	0	0	4.41	2.69	0	0	272	rs63750904	PRIMER_PAIR_710	CAGAACCACCCAGACAGCAGGGCTATAATGTATGAAGAAACTACATACAGCAAGAAGAAGATTATTGATTTTCTTTCTGCTCTGGAAGGATTCAAAGTAATGTGTAAAATTATAGGGATCATGGAAGAAGTTGCTGATGGTTTTAAGTCTAAAATCCTTAAGCAGGTCATCTCTCTGCAGACAAAAAATCCTGAAGGTCGTTTTCCTGATTTGACTGTAGAATTGAACCGATGGGATACAGCCTTTGACCATGAAAAGGCTCGAAAGACTGG	chr2	47800701	47800701	47800400	47801001	16272
rs63750904-PRIMER_PAIR_715	3.94814	3.32601	0.622136	AGGTCATCTCTCTGCAGACAAAA	AACGGTTCCTACCAATCCCC	(248, 23)	(511, 20)	59.674	59.3779	43.4783	55	13.7413	0	0	0	0	45.3062	2.44	4.81	0	0	264	rs63750904	PRIMER_PAIR_715	AGGTCATCTCTCTGCAGACAAAAAATCCTGAAGGTCGTTTTCCTGATTTGACTGTAGAATTGAACCGATGGGATACAGCCTTTGACCATGAAAAGGCTCGAAAGACTGGACTTATTACTCCCAAAGCAGGCTTTGACTCTGATTATGACCAAGCTCTTGCTGACATAAGAGAAAATGAACAGAGCCTCCTGGAATACCTAGAGAAACAGCGCAACAGAATTGGCTGTAGGACCATAGTCTATTGGGGGATTGGTAGGAACCGTT	chr2	47800701	47800701	47800400	47801001	12582
rs63750904-PRIMER_PAIR_716	3.94978	1.05181	2.89797	AGTCAGAACCACCCAGACAG	TAAGTCCAGTCTTTCGAGCCTT	(82, 20)	(361, 22)	58.9482	59.102	55	45.4545	0	0	0	0	0	0	3.51	4.35	0	0	280	rs63750904	PRIMER_PAIR_716	AGTCAGAACCACCCAGACAGCAGGGCTATAATGTATGAAGAAACTACATACAGCAAGAAGAAGATTATTGATTTTCTTTCTGCTCTGGAAGGATTCAAAGTAATGTGTAAAATTATAGGGATCATGGAAGAAGTTGCTGATGGTTTTAAGTCTAAAATCCTTAAGCAGGTCATCTCTCTGCAGACAAAAAATCCTGAAGGTCGTTTTCCTGATTTGACTGTAGAATTGAACCGATGGGATACAGCCTTTGACCATGAAAAGGCTCGAAAGACTGGACTTA	chr2	47800701	47800701	47800400	47801001	14508
rs63750904-PRIMER_PAIR_719	3.95927	1.05181	2.90746	AGTCAGAACCACCCAGACAG	AAGCCTGCTTTGGGAGTAAT	(82, 20)	(380, 20)	58.9482	57.0925	55	45	0	0	0	0	0	31.2887	3.51	1.89	4.58473	4.58473	299	rs63750904	PRIMER_PAIR_719	AGTCAGAACCACCCAGACAGCAGGGCTATAATGTATGAAGAAACTACATACAGCAAGAAGAAGATTATTGATTTTCTTTCTGCTCTGGAAGGATTCAAAGTAATGTGTAAAATTATAGGGATCATGGAAGAAGTTGCTGATGGTTTTAAGTCTAAAATCCTTAAGCAGGTCATCTCTCTGCAGACAAAAAATCCTGAAGGTCGTTTTCCTGATTTGACTGTAGAATTGAACCGATGGGATACAGCCTTTGACCATGAAAAGGCTCGAAAGACTGGACTTATTACTCCCAAAGCAGGCTT	chr2	47800701	47800701	47800400	47801001	17046
rs63750904-PRIMER_PAIR_747	3.9897	1.41308	2.57661	AGAGTCAGAACCACCCAGACA	GGTCAAAGGCTGTATCCCATC	(80, 21)	(334, 21)	60.4131	58.4234	52.381	52.381	0	0	0	0	0	0	3.41	3.51	0	0	255	rs63750904	PRIMER_PAIR_747	AGAGTCAGAACCACCCAGACAGCAGGGCTATAATGTATGAAGAAACTACATACAGCAAGAAGAAGATTATTGATTTTCTTTCTGCTCTGGAAGGATTCAAAGTAATGTGTAAAATTATAGGGATCATGGAAGAAGTTGCTGATGGTTTTAAGTCTAAAATCCTTAAGCAGGTCATCTCTCTGCAGACAAAAAATCCTGAAGGTCGTTTTCCTGATTTGACTGTAGAATTGAACCGATGGGATACAGCCTTTGACC	chr2	47800701	47800701	47800400	47801001	16308
rs63750904-PRIMER_PAIR_759	4.0256	2.10315	1.92245	AAGAGTCAGAACCACCCAGA	ATGGTCAAAGGCTGTATCCCA	(79, 20)	(336, 21)	57.8968	59.0776	50	47.619	0	0	0	0	0	0	3.86	4.37	0	0	258	rs63750904	PRIMER_PAIR_759	AAGAGTCAGAACCACCCAGACAGCAGGGCTATAATGTATGAAGAAACTACATACAGCAAGAAGAAGATTATTGATTTTCTTTCTGCTCTGGAAGGATTCAAAGTAATGTGTAAAATTATAGGGATCATGGAAGAAGTTGCTGATGGTTTTAAGTCTAAAATCCTTAAGCAGGTCATCTCTCTGCAGACAAAAAATCCTGAAGGTCGTTTTCCTGATTTGACTGTAGAATTGAACCGATGGGATACAGCCTTTGACCAT	chr2	47800701	47800701	47800400	47801001	20646
rs63750904-PRIMER_PAIR_760	4.02681	1.34307	2.68374	AGAGTCAGAACCACCCAGAC	CAAAGGCTGTATCCCATCGGTT	(80, 20)	(331, 22)	58.6569	60.6837	55	50	0	0	0	0	0	0	3.51	4.44	0	0	252	rs63750904	PRIMER_PAIR_760	AGAGTCAGAACCACCCAGACAGCAGGGCTATAATGTATGAAGAAACTACATACAGCAAGAAGAAGATTATTGATTTTCTTTCTGCTCTGGAAGGATTCAAAGTAATGTGTAAAATTATAGGGATCATGGAAGAAGTTGCTGATGGTTTTAAGTCTAAAATCCTTAAGCAGGTCATCTCTCTGCAGACAAAAAATCCTGAAGGTCGTTTTCCTGATTTGACTGTAGAATTGAACCGATGGGATACAGCCTTTG	chr2	47800701	47800701	47800400	47801001	30528
rs63750904-PRIMER_PAIR_762	4.02812	1.4515	2.57661	CAGAACCACCCAGACAGCA	GGTCAAAGGCTGTATCCCATC	(85, 19)	(334, 21)	59.5485	58.4234	57.8947	52.381	0	0	0	0	0	0	4.41	3.51	0.840083	0	250	rs63750904	PRIMER_PAIR_762	CAGAACCACCCAGACAGCAGGGCTATAATGTATGAAGAAACTACATACAGCAAGAAGAAGATTATTGATTTTCTTTCTGCTCTGGAAGGATTCAAAGTAATGTGTAAAATTATAGGGATCATGGAAGAAGTTGCTGATGGTTTTAAGTCTAAAATCCTTAAGCAGGTCATCTCTCTGCAGACAAAAAATCCTGAAGGTCGTTTTCCTGATTTGACTGTAGAATTGAACCGATGGGATACAGCCTTTGACC	chr2	47800701	47800701	47800400	47801001	18990
rs63750904-PRIMER_PAIR_765	4.03008	3.50879	0.521291	CATGGAAGAAGTTGCTGATGGTT	TACAGCCAATTCTGTTGCGC	(204, 23)	(475, 20)	59.4912	59.4787	43.4783	50	0	0	0	0	0	44.2611	3.67	6.09	11.5561	1.47174	272	rs63750904	PRIMER_PAIR_765	CATGGAAGAAGTTGCTGATGGTTTTAAGTCTAAAATCCTTAAGCAGGTCATCTCTCTGCAGACAAAAAATCCTGAAGGTCGTTTTCCTGATTTGACTGTAGAATTGAACCGATGGGATACAGCCTTTGACCATGAAAAGGCTCGAAAGACTGGACTTATTACTCCCAAAGCAGGCTTTGACTCTGATTATGACCAAGCTCTTGCTGACATAAGAGAAAATGAACAGAGCCTCCTGGAATACCTAGAGAAACAGCGCAACAGAATTGGCTGTA	chr2	47800701	47800701	47800400	47801001	11196
rs63750904-PRIMER_PAIR_766	4.0321	2.04399	1.98811	TCCTGAAGGTCGTTTTCCTGA	TCTCAGGAATTTCCAGCTGGT	(273, 21)	(532, 21)	58.956	59.0119	47.619	47.619	0	31.5772	0	13.4084	35.267	39.61	3.86	4	4.69488	4.69488	260	rs63750904	PRIMER_PAIR_766	TCCTGAAGGTCGTTTTCCTGATTTGACTGTAGAATTGAACCGATGGGATACAGCCTTTGACCATGAAAAGGCTCGAAAGACTGGACTTATTACTCCCAAAGCAGGCTTTGACTCTGATTATGACCAAGCTCTTGCTGACATAAGAGAAAATGAACAGAGCCTCCTGGAATACCTAGAGAAACAGCGCAACAGAATTGGCTGTAGGACCATAGTCTATTGGGGGATTGGTAGGAACCGTTACCAGCTGGAAATTCCTGAGA	chr2	47800701	47800701	47800400	47801001	16434
rs63750904-PRIMER_PAIR_781	4.05865	1.75731	2.30135	AGAACCACCCAGACAGCAG	CATGGTCAAAGGCTGTATCCC	(86, 19)	(337, 21)	59.2427	58.6987	57.8947	52.381	0	0	0	0	0	0	4.24	3.85	0.840083	1.32758	252	rs63750904	PRIMER_PAIR_781	AGAACCACCCAGACAGCAGGGCTATAATGTATGAAGAAACTACATACAGCAAGAAGAAGATTATTGATTTTCTTTCTGCTCTGGAAGGATTCAAAGTAATGTGTAAAATTATAGGGATCATGGAAGAAGTTGCTGATGGTTTTAAGTCTAAAATCCTTAAGCAGGTCATCTCTCTGCAGACAAAAAATCCTGAAGGTCGTTTTCCTGATTTGACTGTAGAATTGAACCGATGGGATACAGCCTTTGACCATG	chr2	47800701	47800701	47800400	47801001	26010
rs63750904-PRIMER_PAIR_782	4.06011	2.69277	1.36735	TGAAGAGTCAGAACCACCCAGA	TGGTCAAAGGCTGTATCCCA	(77, 22)	(335, 20)	60.6928	58.6327	50	50	0	0	0	0	0	0	3.86	4.37	0	0	259	rs63750904	PRIMER_PAIR_782	TGAAGAGTCAGAACCACCCAGACAGCAGGGCTATAATGTATGAAGAAACTACATACAGCAAGAAGAAGATTATTGATTTTCTTTCTGCTCTGGAAGGATTCAAAGTAATGTGTAAAATTATAGGGATCATGGAAGAAGTTGCTGATGGTTTTAAGTCTAAAATCCTTAAGCAGGTCATCTCTCTGCAGACAAAAAATCCTGAAGGTCGTTTTCCTGATTTGACTGTAGAATTGAACCGATGGGATACAGCCTTTGACCA	chr2	47800701	47800701	47800400	47801001	21078
rs63750904-PRIMER_PAIR_792	4.0679	2.22854	1.83935	AGGTCATCTCTCTGCAGACA	TAACGGTTCCTACCAATCCCC	(248, 20)	(512, 21)	57.7715	59.1606	50	52.381	13.7413	0	0.792547	0	0	45.3062	3.41	4.81	0	0	265	rs63750904	PRIMER_PAIR_792	AGGTCATCTCTCTGCAGACAAAAAATCCTGAAGGTCGTTTTCCTGATTTGACTGTAGAATTGAACCGATGGGATACAGCCTTTGACCATGAAAAGGCTCGAAAGACTGGACTTATTACTCCCAAAGCAGGCTTTGACTCTGATTATGACCAAGCTCTTGCTGACATAAGAGAAAATGAACAGAGCCTCCTGGAATACCTAGAGAAACAGCGCAACAGAATTGGCTGTAGGACCATAGTCTATTGGGGGATTGGTAGGAACCGTTA	chr2	47800701	47800701	47800400	47801001	16614
rs63750904-PRIMER_PAIR_800	4.07632	1.97136	2.10496	GAAGAGTCAGAACCACCCAGA	AAGTCCAGTCTTTCGAGCCTTT	(78, 21)	(360, 22)	59.0286	59.895	52.381	45.4545	0	0	0	0	0	0	3.86	3.11	0	0	283	rs63750904	PRIMER_PAIR_800	GAAGAGTCAGAACCACCCAGACAGCAGGGCTATAATGTATGAAGAAACTACATACAGCAAGAAGAAGATTATTGATTTTCTTTCTGCTCTGGAAGGATTCAAAGTAATGTGTAAAATTATAGGGATCATGGAAGAAGTTGCTGATGGTTTTAAGTCTAAAATCCTTAAGCAGGTCATCTCTCTGCAGACAAAAAATCCTGAAGGTCGTTTTCCTGATTTGACTGTAGAATTGAACCGATGGGATACAGCCTTTGACCATGAAAAGGCTCGAAAGACTGGACTT	chr2	47800701	47800701	47800400	47801001	18360
rs63750904-PRIMER_PAIR_813	4.08575	3.26445	0.821301	ATCCTGAAGGTCGTTTTCCTGAT	TGGCAAATTGCGAGTGGTGA	(272, 23)	(555, 20)	59.7356	60.8213	43.4783	50	0	12.1545	0	0	35.267	46.2141	2.9	4.02	0	0	284	rs63750904	PRIMER_PAIR_813	ATCCTGAAGGTCGTTTTCCTGATTTGACTGTAGAATTGAACCGATGGGATACAGCCTTTGACCATGAAAAGGCTCGAAAGACTGGACTTATTACTCCCAAAGCAGGCTTTGACTCTGATTATGACCAAGCTCTTGCTGACATAAGAGAAAATGAACAGAGCCTCCTGGAATACCTAGAGAAACAGCGCAACAGAATTGGCTGTAGGACCATAGTCTATTGGGGGATTGGTAGGAACCGTTACCAGCTGGAAATTCCTGAGAATTTCACCACTCGCAATTTGCCA	chr2	47800701	47800701	47800400	47801001	5796
rs63750904-PRIMER_PAIR_825	4.10084	0.603975	3.49687	GTCAGAACCACCCAGACAGC	AGTCTTTCGAGCCTTTTCATGGT	(83, 20)	(354, 23)	60.604	60.4969	60	43.4783	0	0	0	0	0	0	4.4	3.55	0	0	272	rs63750904	PRIMER_PAIR_825	GTCAGAACCACCCAGACAGCAGGGCTATAATGTATGAAGAAACTACATACAGCAAGAAGAAGATTATTGATTTTCTTTCTGCTCTGGAAGGATTCAAAGTAATGTGTAAAATTATAGGGATCATGGAAGAAGTTGCTGATGGTTTTAAGTCTAAAATCCTTAAGCAGGTCATCTCTCTGCAGACAAAAAATCCTGAAGGTCGTTTTCCTGATTTGACTGTAGAATTGAACCGATGGGATACAGCCTTTGACCATGAAAAGGCTCGAAAGACT	chr2	47800701	47800701	47800400	47801001	21060
rs63750904-PRIMER_PAIR_855	4.12068	0.60478	3.5159	CAGAACCACCCAGACAGCAG	AATAAGTCCAGTCTTTCGAGCCT	(85, 20)	(363, 23)	60.6048	59.4841	60	43.4783	0	0	0	0	0	0	4.24	4.58	0	0	279	rs63750904	PRIMER_PAIR_855	CAGAACCACCCAGACAGCAGGGCTATAATGTATGAAGAAACTACATACAGCAAGAAGAAGATTATTGATTTTCTTTCTGCTCTGGAAGGATTCAAAGTAATGTGTAAAATTATAGGGATCATGGAAGAAGTTGCTGATGGTTTTAAGTCTAAAATCCTTAAGCAGGTCATCTCTCTGCAGACAAAAAATCCTGAAGGTCGTTTTCCTGATTTGACTGTAGAATTGAACCGATGGGATACAGCCTTTGACCATGAAAAGGCTCGAAAGACTGGACTTATT	chr2	47800701	47800701	47800400	47801001	23904
rs63750904-PRIMER_PAIR_857	4.12147	1.00141	3.12006	GAGTCAGAACCACCCAGACAG	CCAGTCTTTCGAGCCTTTTCATG	(81, 21)	(356, 23)	59.9986	60.1201	57.1429	47.8261	0	0	0	0	0	0	3.51	3.07	0	0	276	rs63750904	PRIMER_PAIR_857	GAGTCAGAACCACCCAGACAGCAGGGCTATAATGTATGAAGAAACTACATACAGCAAGAAGAAGATTATTGATTTTCTTTCTGCTCTGGAAGGATTCAAAGTAATGTGTAAAATTATAGGGATCATGGAAGAAGTTGCTGATGGTTTTAAGTCTAAAATCCTTAAGCAGGTCATCTCTCTGCAGACAAAAAATCCTGAAGGTCGTTTTCCTGATTTGACTGTAGAATTGAACCGATGGGATACAGCCTTTGACCATGAAAAGGCTCGAAAGACTGG	chr2	47800701	47800701	47800400	47801001	16560
rs63750904-PRIMER_PAIR_866	4.12768	1.82361	2.30407	CAGGTCATCTCTCTGCAGACA	ACGGTTCCTACCAATCCCC	(247, 21)	(510, 19)	59.1764	58.6959	52.381	57.8947	13.7413	0	0.792547	0	0	45.3062	3.41	4.81	0	0	264	rs63750904	PRIMER_PAIR_866	CAGGTCATCTCTCTGCAGACAAAAAATCCTGAAGGTCGTTTTCCTGATTTGACTGTAGAATTGAACCGATGGGATACAGCCTTTGACCATGAAAAGGCTCGAAAGACTGGACTTATTACTCCCAAAGCAGGCTTTGACTCTGATTATGACCAAGCTCTTGCTGACATAAGAGAAAATGAACAGAGCCTCCTGGAATACCTAGAGAAACAGCGCAACAGAATTGGCTGTAGGACCATAGTCTATTGGGGGATTGGTAGGAACCGT	chr2	47800701	47800701	47800400	47801001	17388
rs63750904-PRIMER_PAIR_868	4.12885	2.988	1.14085	AGTCAGAACCACCCAGACAGC	TCAAAGGCTGTATCCCATCGG	(82, 21)	(332, 21)	61.988	59.8591	57.1429	52.381	0	0	0	0	0	0	4.4	4.18	0	0	251	rs63750904	PRIMER_PAIR_868	AGTCAGAACCACCCAGACAGCAGGGCTATAATGTATGAAGAAACTACATACAGCAAGAAGAAGATTATTGATTTTCTTTCTGCTCTGGAAGGATTCAAAGTAATGTGTAAAATTATAGGGATCATGGAAGAAGTTGCTGATGGTTTTAAGTCTAAAATCCTTAAGCAGGTCATCTCTCTGCAGACAAAAAATCCTGAAGGTCGTTTTCCTGATTTGACTGTAGAATTGAACCGATGGGATACAGCCTTTGA	chr2	47800701	47800701	47800400	47801001	21960
rs63750904-PRIMER_PAIR_878	4.13471	3.82103	0.313672	CCTGAAGGTCGTTTTCCTGATTT	GGCAAATTGCGAGTGGTGAA	(274, 23)	(554, 20)	59.179	59.6863	43.4783	50	0	12.1545	0	0	35.267	46.2141	2.17	3.18	0	0	281	rs63750904	PRIMER_PAIR_878	CCTGAAGGTCGTTTTCCTGATTTGACTGTAGAATTGAACCGATGGGATACAGCCTTTGACCATGAAAAGGCTCGAAAGACTGGACTTATTACTCCCAAAGCAGGCTTTGACTCTGATTATGACCAAGCTCTTGCTGACATAAGAGAAAATGAACAGAGCCTCCTGGAATACCTAGAGAAACAGCGCAACAGAATTGGCTGTAGGACCATAGTCTATTGGGGGATTGGTAGGAACCGTTACCAGCTGGAAATTCCTGAGAATTTCACCACTCGCAATTTGCC	chr2	47800701	47800701	47800400	47801001	9306
rs63750904-PRIMER_PAIR_879	4.13471	3.82103	0.313672	AAATCCTGAAGGTCGTTTTCCTG	GGCAAATTGCGAGTGGTGAA	(270, 23)	(554, 20)	59.179	59.6863	43.4783	50	0	12.1545	0	0	35.267	46.2141	3.86	3.18	0	0	285	rs63750904	PRIMER_PAIR_879	AAATCCTGAAGGTCGTTTTCCTGATTTGACTGTAGAATTGAACCGATGGGATACAGCCTTTGACCATGAAAAGGCTCGAAAGACTGGACTTATTACTCCCAAAGCAGGCTTTGACTCTGATTATGACCAAGCTCTTGCTGACATAAGAGAAAATGAACAGAGCCTCCTGGAATACCTAGAGAAACAGCGCAACAGAATTGGCTGTAGGACCATAGTCTATTGGGGGATTGGTAGGAACCGTTACCAGCTGGAAATTCCTGAGAATTTCACCACTCGCAATTTGCC	chr2	47800701	47800701	47800400	47801001	6840
rs63750904-PRIMER_PAIR_885	4.1427	1.97136	2.17134	GAAGAGTCAGAACCACCCAGA	GTCCAGTCTTTCGAGCCTTT	(78, 21)	(358, 20)	59.0286	57.8287	52.381	50	0	0	0	0	0	0	3.86	3.11	0	0	281	rs63750904	PRIMER_PAIR_885	GAAGAGTCAGAACCACCCAGACAGCAGGGCTATAATGTATGAAGAAACTACATACAGCAAGAAGAAGATTATTGATTTTCTTTCTGCTCTGGAAGGATTCAAAGTAATGTGTAAAATTATAGGGATCATGGAAGAAGTTGCTGATGGTTTTAAGTCTAAAATCCTTAAGCAGGTCATCTCTCTGCAGACAAAAAATCCTGAAGGTCGTTTTCCTGATTTGACTGTAGAATTGAACCGATGGGATACAGCCTTTGACCATGAAAAGGCTCGAAAGACTGGAC	chr2	47800701	47800701	47800400	47801001	18000
rs63750904-PRIMER_PAIR_896	4.15682	1.34307	2.81375	AGAGTCAGAACCACCCAGAC	CTTTCGAGCCTTTTCATGGTCA	(80, 20)	(351, 22)	58.6569	59.1862	55	45.4545	0	0	0	0	0	0	3.51	4.02	0	0	272	rs63750904	PRIMER_PAIR_896	AGAGTCAGAACCACCCAGACAGCAGGGCTATAATGTATGAAGAAACTACATACAGCAAGAAGAAGATTATTGATTTTCTTTCTGCTCTGGAAGGATTCAAAGTAATGTGTAAAATTATAGGGATCATGGAAGAAGTTGCTGATGGTTTTAAGTCTAAAATCCTTAAGCAGGTCATCTCTCTGCAGACAAAAAATCCTGAAGGTCGTTTTCCTGATTTGACTGTAGAATTGAACCGATGGGATACAGCCTTTGACCATGAAAAGGCTCGAAAG	chr2	47800701	47800701	47800400	47801001	24696
rs63750904-PRIMER_PAIR_911	4.17187	1.05181	3.12006	AGTCAGAACCACCCAGACAG	CCAGTCTTTCGAGCCTTTTCATG	(82, 20)	(356, 23)	58.9482	60.1201	55	47.8261	0	0	0	0	0	0	3.51	3.07	0	0	275	rs63750904	PRIMER_PAIR_911	AGTCAGAACCACCCAGACAGCAGGGCTATAATGTATGAAGAAACTACATACAGCAAGAAGAAGATTATTGATTTTCTTTCTGCTCTGGAAGGATTCAAAGTAATGTGTAAAATTATAGGGATCATGGAAGAAGTTGCTGATGGTTTTAAGTCTAAAATCCTTAAGCAGGTCATCTCTCTGCAGACAAAAAATCCTGAAGGTCGTTTTCCTGATTTGACTGTAGAATTGAACCGATGGGATACAGCCTTTGACCATGAAAAGGCTCGAAAGACTGG	chr2	47800701	47800701	47800400	47801001	16020
rs63750904-PRIMER_PAIR_923	4.17863	2.90249	1.27614	AGGTCATCTCTCTGCAGACAAA	CGGTTCCTACCAATCCCCCA	(248, 22)	(509, 20)	59.0975	61.2761	45.4545	60	13.7413	0	0.53168	0	0	45.3062	2.83	4.96	0	0	262	rs63750904	PRIMER_PAIR_923	AGGTCATCTCTCTGCAGACAAAAAATCCTGAAGGTCGTTTTCCTGATTTGACTGTAGAATTGAACCGATGGGATACAGCCTTTGACCATGAAAAGGCTCGAAAGACTGGACTTATTACTCCCAAAGCAGGCTTTGACTCTGATTATGACCAAGCTCTTGCTGACATAAGAGAAAATGAACAGAGCCTCCTGGAATACCTAGAGAAACAGCGCAACAGAATTGGCTGTAGGACCATAGTCTATTGGGGGATTGGTAGGAACCG	chr2	47800701	47800701	47800400	47801001	16236
rs63750904-PRIMER_PAIR_933	4.18486	1.97136	2.2135	GAAGAGTCAGAACCACCCAGA	GTCAAAGGCTGTATCCCATCG	(78, 21)	(333, 21)	59.0286	58.7865	52.381	52.381	0	0	0	0	0	0	3.86	3.84	0	0	256	rs63750904	PRIMER_PAIR_933	GAAGAGTCAGAACCACCCAGACAGCAGGGCTATAATGTATGAAGAAACTACATACAGCAAGAAGAAGATTATTGATTTTCTTTCTGCTCTGGAAGGATTCAAAGTAATGTGTAAAATTATAGGGATCATGGAAGAAGTTGCTGATGGTTTTAAGTCTAAAATCCTTAAGCAGGTCATCTCTCTGCAGACAAAAAATCCTGAAGGTCGTTTTCCTGATTTGACTGTAGAATTGAACCGATGGGATACAGCCTTTGAC	chr2	47800701	47800701	47800400	47801001	17784
rs63750904-PRIMER_PAIR_941	4.18875	1.6947	2.49406	AAGAGTCAGAACCACCCAGAC	CCAGTCTTTCGAGCCTTTTCA	(79, 21)	(356, 21)	59.3053	58.5059	52.381	47.619	0	0	0	0	0	0	3.51	2.69	0	0	278	rs63750904	PRIMER_PAIR_941	AAGAGTCAGAACCACCCAGACAGCAGGGCTATAATGTATGAAGAAACTACATACAGCAAGAAGAAGATTATTGATTTTCTTTCTGCTCTGGAAGGATTCAAAGTAATGTGTAAAATTATAGGGATCATGGAAGAAGTTGCTGATGGTTTTAAGTCTAAAATCCTTAAGCAGGTCATCTCTCTGCAGACAAAAAATCCTGAAGGTCGTTTTCCTGATTTGACTGTAGAATTGAACCGATGGGATACAGCCTTTGACCATGAAAAGGCTCGAAAGACTGG	chr2	47800701	47800701	47800400	47801001	19818
rs63750904-PRIMER_PAIR_955	4.20055	1.34307	2.85748	AGAGTCAGAACCACCCAGAC	TTTCGAGCCTTTTCATGGTCA	(80, 20)	(350, 21)	58.6569	58.1425	55	42.8571	0	0	0	0	0	0	3.51	4.02	0	0	271	rs63750904	PRIMER_PAIR_955	AGAGTCAGAACCACCCAGACAGCAGGGCTATAATGTATGAAGAAACTACATACAGCAAGAAGAAGATTATTGATTTTCTTTCTGCTCTGGAAGGATTCAAAGTAATGTGTAAAATTATAGGGATCATGGAAGAAGTTGCTGATGGTTTTAAGTCTAAAATCCTTAAGCAGGTCATCTCTCTGCAGACAAAAAATCCTGAAGGTCGTTTTCCTGATTTGACTGTAGAATTGAACCGATGGGATACAGCCTTTGACCATGAAAAGGCTCGAAA	chr2	47800701	47800701	47800400	47801001	24786
rs63750904-PRIMER_PAIR_962	4.20812	2.10315	2.10496	AAGAGTCAGAACCACCCAGA	AAGTCCAGTCTTTCGAGCCTTT	(79, 20)	(360, 22)	57.8968	59.895	50	45.4545	0	0	0	0	0	0	3.86	3.11	0	0	282	rs63750904	PRIMER_PAIR_962	AAGAGTCAGAACCACCCAGACAGCAGGGCTATAATGTATGAAGAAACTACATACAGCAAGAAGAAGATTATTGATTTTCTTTCTGCTCTGGAAGGATTCAAAGTAATGTGTAAAATTATAGGGATCATGGAAGAAGTTGCTGATGGTTTTAAGTCTAAAATCCTTAAGCAGGTCATCTCTCTGCAGACAAAAAATCCTGAAGGTCGTTTTCCTGATTTGACTGTAGAATTGAACCGATGGGATACAGCCTTTGACCATGAAAAGGCTCGAAAGACTGGACTT	chr2	47800701	47800701	47800400	47801001	17820
rs63750904-PRIMER_PAIR_980	4.21986	1.00141	3.21845	GAGTCAGAACCACCCAGACAG	TTTCGAGCCTTTTCATGGTCAA	(81, 21)	(350, 22)	59.9986	58.7815	57.1429	40.9091	0	0	0	0	0	0	3.51	3.18	0	0	270	rs63750904	PRIMER_PAIR_980	GAGTCAGAACCACCCAGACAGCAGGGCTATAATGTATGAAGAAACTACATACAGCAAGAAGAAGATTATTGATTTTCTTTCTGCTCTGGAAGGATTCAAAGTAATGTGTAAAATTATAGGGATCATGGAAGAAGTTGCTGATGGTTTTAAGTCTAAAATCCTTAAGCAGGTCATCTCTCTGCAGACAAAAAATCCTGAAGGTCGTTTTCCTGATTTGACTGTAGAATTGAACCGATGGGATACAGCCTTTGACCATGAAAAGGCTCGAAA	chr2	47800701	47800701	47800400	47801001	17856
rs63750904-PRIMER_PAIR_982	4.22113	1.6947	2.52643	AAGAGTCAGAACCACCCAGAC	TAAGTCCAGTCTTTCGAGCCT	(79, 21)	(361, 21)	59.3053	58.4736	52.381	47.619	0	0	0	0	0	0	3.51	4.58	0	0	283	rs63750904	PRIMER_PAIR_982	AAGAGTCAGAACCACCCAGACAGCAGGGCTATAATGTATGAAGAAACTACATACAGCAAGAAGAAGATTATTGATTTTCTTTCTGCTCTGGAAGGATTCAAAGTAATGTGTAAAATTATAGGGATCATGGAAGAAGTTGCTGATGGTTTTAAGTCTAAAATCCTTAAGCAGGTCATCTCTCTGCAGACAAAAAATCCTGAAGGTCGTTTTCCTGATTTGACTGTAGAATTGAACCGATGGGATACAGCCTTTGACCATGAAAAGGCTCGAAAGACTGGACTTA	chr2	47800701	47800701	47800400	47801001	20016
rs63750904-PRIMER_PAIR_985	4.22446	0.603975	3.62049	GTCAGAACCACCCAGACAGC	TTCATGGTCAAAGGCTGTATCC	(83, 20)	(339, 22)	60.604	58.3795	60	45.4545	0	0	0	0	0	0	4.4	2.59	0	0	257	rs63750904	PRIMER_PAIR_985	GTCAGAACCACCCAGACAGCAGGGCTATAATGTATGAAGAAACTACATACAGCAAGAAGAAGATTATTGATTTTCTTTCTGCTCTGGAAGGATTCAAAGTAATGTGTAAAATTATAGGGATCATGGAAGAAGTTGCTGATGGTTTTAAGTCTAAAATCCTTAAGCAGGTCATCTCTCTGCAGACAAAAAATCCTGAAGGTCGTTTTCCTGATTTGACTGTAGAATTGAACCGATGGGATACAGCCTTTGACCATGAA	chr2	47800701	47800701	47800400	47801001	21078
rs63750904-PRIMER_PAIR_987	4.22553	0.603975	3.62156	GTCAGAACCACCCAGACAGC	GCCTGCTTTGGGAGTAATAAGT	(83, 20)	(378, 22)	60.604	58.3784	60	45.4545	0	0	0	0	0	0	4.4	2.24	5.63589	5.63589	296	rs63750904	PRIMER_PAIR_987	GTCAGAACCACCCAGACAGCAGGGCTATAATGTATGAAGAAACTACATACAGCAAGAAGAAGATTATTGATTTTCTTTCTGCTCTGGAAGGATTCAAAGTAATGTGTAAAATTATAGGGATCATGGAAGAAGTTGCTGATGGTTTTAAGTCTAAAATCCTTAAGCAGGTCATCTCTCTGCAGACAAAAAATCCTGAAGGTCGTTTTCCTGATTTGACTGTAGAATTGAACCGATGGGATACAGCCTTTGACCATGAAAAGGCTCGAAAGACTGGACTTATTACTCCCAAAGCAGGC	chr2	47800701	47800701	47800400	47801001	17838
rs63750904-PRIMER_PAIR_989	4.22684	1.41308	2.81375	AGAGTCAGAACCACCCAGACA	TCGAGCCTTTTCATGGTCAAAG	(80, 21)	(348, 22)	60.4131	59.1862	52.381	45.4545	0	0	0	0	0	0	3.41	2.77	0	0	269	rs63750904	PRIMER_PAIR_989	AGAGTCAGAACCACCCAGACAGCAGGGCTATAATGTATGAAGAAACTACATACAGCAAGAAGAAGATTATTGATTTTCTTTCTGCTCTGGAAGGATTCAAAGTAATGTGTAAAATTATAGGGATCATGGAAGAAGTTGCTGATGGTTTTAAGTCTAAAATCCTTAAGCAGGTCATCTCTCTGCAGACAAAAAATCCTGAAGGTCGTTTTCCTGATTTGACTGTAGAATTGAACCGATGGGATACAGCCTTTGACCATGAAAAGGCTCGA	chr2	47800701	47800701	47800400	47801001	17334
rs63750904-PRIMER_PAIR_991	4.22725	1.05181	3.17544	AGTCAGAACCACCCAGACAG	AAAGCCTGCTTTGGGAGTAAT	(82, 20)	(381, 21)	58.9482	57.8246	55	42.8571	0	15.8382	0	0	0	43.7169	3.51	1.89	4.58473	4.58473	300	rs63750904	PRIMER_PAIR_991	AGTCAGAACCACCCAGACAGCAGGGCTATAATGTATGAAGAAACTACATACAGCAAGAAGAAGATTATTGATTTTCTTTCTGCTCTGGAAGGATTCAAAGTAATGTGTAAAATTATAGGGATCATGGAAGAAGTTGCTGATGGTTTTAAGTCTAAAATCCTTAAGCAGGTCATCTCTCTGCAGACAAAAAATCCTGAAGGTCGTTTTCCTGATTTGACTGTAGAATTGAACCGATGGGATACAGCCTTTGACCATGAAAAGGCTCGAAAGACTGGACTTATTACTCCCAAAGCAGGCTTT	chr2	47800701	47800701	47800400	47801001	17190
rs63750904-PRIMER_PAIR_996	4.22949	0.60478	3.62471	CAGAACCACCCAGACAGCAG	TTCATGGTCAAAGGCTGTATCCC	(85, 20)	(339, 23)	60.6048	60.6247	60	47.8261	0	0	0	0	0	0	4.24	3.85	0.840083	0	255	rs63750904	PRIMER_PAIR_996	CAGAACCACCCAGACAGCAGGGCTATAATGTATGAAGAAACTACATACAGCAAGAAGAAGATTATTGATTTTCTTTCTGCTCTGGAAGGATTCAAAGTAATGTGTAAAATTATAGGGATCATGGAAGAAGTTGCTGATGGTTTTAAGTCTAAAATCCTTAAGCAGGTCATCTCTCTGCAGACAAAAAATCCTGAAGGTCGTTTTCCTGATTTGACTGTAGAATTGAACCGATGGGATACAGCCTTTGACCATGAA	chr2	47800701	47800701	47800400	47801001	26874

## Sheet: rs267607970
	PRIMER_PAIR_PENALTY	PRIMER_LEFT_PENALTY	PRIMER_RIGHT_PENALTY	PRIMER_LEFT_SEQUENCE	PRIMER_RIGHT_SEQUENCE	PRIMER_LEFT	PRIMER_RIGHT	PRIMER_LEFT_TM	PRIMER_RIGHT_TM	PRIMER_LEFT_GC_PERCENT	PRIMER_RIGHT_GC_PERCENT	PRIMER_LEFT_SELF_ANY_TH	PRIMER_RIGHT_SELF_ANY_TH	PRIMER_LEFT_SELF_END_TH	PRIMER_RIGHT_SELF_END_TH	PRIMER_LEFT_HAIRPIN_TH	PRIMER_RIGHT_HAIRPIN_TH	PRIMER_LEFT_END_STABILITY	PRIMER_RIGHT_END_STABILITY	PRIMER_PAIR_COMPL_ANY_TH	PRIMER_PAIR_COMPL_END_TH	PRIMER_PAIR_PRODUCT_SIZE	TARGET	PRIMER_PAIR_NAME	PRODUCT_OLIGO	chr	chrStart	chrEnd	area_chrStart	area_chrEnd	blastnum
rs267607970-PRIMER_PAIR_11	1.14087	0.45541	0.685458	GTGCCATTGCGCTATTCCAA	ACAATGGCATCCTGGGCTTC	(83, 20)	(372, 20)	59.5446	60.6855	50	55	9.73205	0	0	0	44.6643	0	3.53	3.86	25.1932	6.95371	290	rs267607970	PRIMER_PAIR_11	GTGCCATTGCGCTATTCCAAACAGTGTAAAAGAACATTAATAAATTGAATTCTAACTACATTTGTCCCTAAGGAGTTGTTCGTTTTCCACTTGTATTTCCATTTTAATTATCATTATTTGGATGTTTCATAGGATACTTTGGATATGTTTCACGTAGTACACATTGCTTCTAGTACACATTTTAATATTTTTAATAAAACTGTTATTTCGATTTGCAGCAAATTGACTTCTTTAAATGAAGAGTATACCAAAAATAAAACAGAATATGAAGAAGCCCAGGATGCCATTGT	chr2	47470964	47470964	47470663	47471264	23958
rs267607970-PRIMER_PAIR_16	1.24146	1.13514	0.106318	TGCCATTGCGCTATTCCAAAC	GGCATCCTGGGCTTCTTCAT	(84, 21)	(367, 20)	60.1351	60.1063	47.619	55	9.73205	0	0	0	41.7772	0	2.93	2.57	0	0	284	rs267607970	PRIMER_PAIR_16	TGCCATTGCGCTATTCCAAACAGTGTAAAAGAACATTAATAAATTGAATTCTAACTACATTTGTCCCTAAGGAGTTGTTCGTTTTCCACTTGTATTTCCATTTTAATTATCATTATTTGGATGTTTCATAGGATACTTTGGATATGTTTCACGTAGTACACATTGCTTCTAGTACACATTTTAATATTTTTAATAAAACTGTTATTTCGATTTGCAGCAAATTGACTTCTTTAAATGAAGAGTATACCAAAAATAAAACAGAATATGAAGAAGCCCAGGATGCC	chr2	47470964	47470964	47470663	47471264	21510
rs267607970-PRIMER_PAIR_44	1.59909	0.45541	1.14368	GTGCCATTGCGCTATTCCAA	GGCATCCTGGGCTTCTTCATA	(83, 20)	(367, 21)	59.5446	59.8563	50	52.381	9.73205	0	0	0	44.6643	0	3.53	2.15	0	0	285	rs267607970	PRIMER_PAIR_44	GTGCCATTGCGCTATTCCAAACAGTGTAAAAGAACATTAATAAATTGAATTCTAACTACATTTGTCCCTAAGGAGTTGTTCGTTTTCCACTTGTATTTCCATTTTAATTATCATTATTTGGATGTTTCATAGGATACTTTGGATATGTTTCACGTAGTACACATTGCTTCTAGTACACATTTTAATATTTTTAATAAAACTGTTATTTCGATTTGCAGCAAATTGACTTCTTTAAATGAAGAGTATACCAAAAATAAAACAGAATATGAAGAAGCCCAGGATGCC	chr2	47470964	47470964	47470663	47471264	10962
rs267607970-PRIMER_PAIR_46	1.66615	1.55983	0.106318	GCCATTGCGCTATTCCAAAC	GGCATCCTGGGCTTCTTCAT	(85, 20)	(367, 20)	58.4402	60.1063	50	55	9.73205	0	0	0	0	0	2.93	2.57	0	0	283	rs267607970	PRIMER_PAIR_46	GCCATTGCGCTATTCCAAACAGTGTAAAAGAACATTAATAAATTGAATTCTAACTACATTTGTCCCTAAGGAGTTGTTCGTTTTCCACTTGTATTTCCATTTTAATTATCATTATTTGGATGTTTCATAGGATACTTTGGATATGTTTCACGTAGTACACATTGCTTCTAGTACACATTTTAATATTTTTAATAAAACTGTTATTTCGATTTGCAGCAAATTGACTTCTTTAAATGAAGAGTATACCAAAAATAAAACAGAATATGAAGAAGCCCAGGATGCC	chr2	47470964	47470964	47470663	47471264	21348
rs267607970-PRIMER_PAIR_54	1.76581	1.13514	0.630673	GTGCCATTGCGCTATTCCAAA	TAACAATGGCATCCTGGGCT	(83, 21)	(374, 20)	60.1351	59.3693	47.619	50	9.73205	0	0	0	44.6643	0	3.28	5.19	25.1932	14.4454	292	rs267607970	PRIMER_PAIR_54	GTGCCATTGCGCTATTCCAAACAGTGTAAAAGAACATTAATAAATTGAATTCTAACTACATTTGTCCCTAAGGAGTTGTTCGTTTTCCACTTGTATTTCCATTTTAATTATCATTATTTGGATGTTTCATAGGATACTTTGGATATGTTTCACGTAGTACACATTGCTTCTAGTACACATTTTAATATTTTTAATAAAACTGTTATTTCGATTTGCAGCAAATTGACTTCTTTAAATGAAGAGTATACCAAAAATAAAACAGAATATGAAGAAGCCCAGGATGCCATTGTTA	chr2	47470964	47470964	47470663	47471264	18702
rs267607970-PRIMER_PAIR_55	1.81158	1.18091	0.630673	TGCCATTGCGCTATTCCAAA	TAACAATGGCATCCTGGGCT	(84, 20)	(374, 20)	58.8191	59.3693	45	50	9.73205	0	0	0	41.7772	0	3.28	5.19	21.9094	14.4724	291	rs267607970	PRIMER_PAIR_55	TGCCATTGCGCTATTCCAAACAGTGTAAAAGAACATTAATAAATTGAATTCTAACTACATTTGTCCCTAAGGAGTTGTTCGTTTTCCACTTGTATTTCCATTTTAATTATCATTATTTGGATGTTTCATAGGATACTTTGGATATGTTTCACGTAGTACACATTGCTTCTAGTACACATTTTAATATTTTTAATAAAACTGTTATTTCGATTTGCAGCAAATTGACTTCTTTAAATGAAGAGTATACCAAAAATAAAACAGAATATGAAGAAGCCCAGGATGCCATTGTTA	chr2	47470964	47470964	47470663	47471264	18576
rs267607970-PRIMER_PAIR_77	2.14214	1.13514	1.007	GTGCCATTGCGCTATTCCAAA	TTAACAATGGCATCCTGGGCT	(83, 21)	(375, 21)	60.1351	59.993	47.619	47.619	9.73205	0	0	0	44.6643	0	3.28	5.19	25.1932	7.96053	293	rs267607970	PRIMER_PAIR_77	GTGCCATTGCGCTATTCCAAACAGTGTAAAAGAACATTAATAAATTGAATTCTAACTACATTTGTCCCTAAGGAGTTGTTCGTTTTCCACTTGTATTTCCATTTTAATTATCATTATTTGGATGTTTCATAGGATACTTTGGATATGTTTCACGTAGTACACATTGCTTCTAGTACACATTTTAATATTTTTAATAAAACTGTTATTTCGATTTGCAGCAAATTGACTTCTTTAAATGAAGAGTATACCAAAAATAAAACAGAATATGAAGAAGCCCAGGATGCCATTGTTAA	chr2	47470964	47470964	47470663	47471264	18918
rs267607970-PRIMER_PAIR_81	2.18791	1.18091	1.007	TGCCATTGCGCTATTCCAAA	TTAACAATGGCATCCTGGGCT	(84, 20)	(375, 21)	58.8191	59.993	45	47.619	9.73205	0	0	0	41.7772	0	3.28	5.19	21.9094	8.09197	292	rs267607970	PRIMER_PAIR_81	TGCCATTGCGCTATTCCAAACAGTGTAAAAGAACATTAATAAATTGAATTCTAACTACATTTGTCCCTAAGGAGTTGTTCGTTTTCCACTTGTATTTCCATTTTAATTATCATTATTTGGATGTTTCATAGGATACTTTGGATATGTTTCACGTAGTACACATTGCTTCTAGTACACATTTTAATATTTTTAATAAAACTGTTATTTCGATTTGCAGCAAATTGACTTCTTTAAATGAAGAGTATACCAAAAATAAAACAGAATATGAAGAAGCCCAGGATGCCATTGTTAA	chr2	47470964	47470964	47470663	47471264	18792
rs267607970-PRIMER_PAIR_93	2.27054	2.16422	0.106318	CCATTGCGCTATTCCAAACAGT	GGCATCCTGGGCTTCTTCAT	(86, 22)	(367, 20)	59.8358	60.1063	45.4545	55	9.73205	0	0	0	0	0	3.55	2.57	0	0	282	rs267607970	PRIMER_PAIR_93	CCATTGCGCTATTCCAAACAGTGTAAAAGAACATTAATAAATTGAATTCTAACTACATTTGTCCCTAAGGAGTTGTTCGTTTTCCACTTGTATTTCCATTTTAATTATCATTATTTGGATGTTTCATAGGATACTTTGGATATGTTTCACGTAGTACACATTGCTTCTAGTACACATTTTAATATTTTTAATAAAACTGTTATTTCGATTTGCAGCAAATTGACTTCTTTAAATGAAGAGTATACCAAAAATAAAACAGAATATGAAGAAGCCCAGGATGCC	chr2	47470964	47470964	47470663	47471264	23148
rs267607970-PRIMER_PAIR_105	2.38416	1.07988	1.30428	GCAGGAATTGTGCCATTGCG	GGCATCCTGGGCTTCTTCA	(74, 20)	(367, 19)	61.0799	59.6957	55	57.8947	0	0	0	0	41.7772	0	4.85	3.02	16.9455	12.5035	294	rs267607970	PRIMER_PAIR_105	GCAGGAATTGTGCCATTGCGCTATTCCAAACAGTGTAAAAGAACATTAATAAATTGAATTCTAACTACATTTGTCCCTAAGGAGTTGTTCGTTTTCCACTTGTATTTCCATTTTAATTATCATTATTTGGATGTTTCATAGGATACTTTGGATATGTTTCACGTAGTACACATTGCTTCTAGTACACATTTTAATATTTTTAATAAAACTGTTATTTCGATTTGCAGCAAATTGACTTCTTTAAATGAAGAGTATACCAAAAATAAAACAGAATATGAAGAAGCCCAGGATGCC	chr2	47470964	47470964	47470663	47471264	33102
rs267607970-PRIMER_PAIR_116	2.44341	2.10598	0.337428	GTGCCATTGCGCTATTCCA	AATGGCATCCTGGGCTTCTT	(83, 19)	(370, 20)	58.894	59.6626	52.6316	50	9.73205	0	2.89731	0	44.6643	0	3.53	2.52	11.0241	6.9469	288	rs267607970	PRIMER_PAIR_116	GTGCCATTGCGCTATTCCAAACAGTGTAAAAGAACATTAATAAATTGAATTCTAACTACATTTGTCCCTAAGGAGTTGTTCGTTTTCCACTTGTATTTCCATTTTAATTATCATTATTTGGATGTTTCATAGGATACTTTGGATATGTTTCACGTAGTACACATTGCTTCTAGTACACATTTTAATATTTTTAATAAAACTGTTATTTCGATTTGCAGCAAATTGACTTCTTTAAATGAAGAGTATACCAAAAATAAAACAGAATATGAAGAAGCCCAGGATGCCATT	chr2	47470964	47470964	47470663	47471264	27144
rs267607970-PRIMER_PAIR_133	2.52447	1.13514	1.38933	GTGCCATTGCGCTATTCCAAA	AACAATGGCATCCTGGGCT	(83, 21)	(373, 19)	60.1351	59.6107	47.619	52.6316	9.73205	0	0	0	44.6643	0	3.28	5.19	25.1932	9.9805	291	rs267607970	PRIMER_PAIR_133	GTGCCATTGCGCTATTCCAAACAGTGTAAAAGAACATTAATAAATTGAATTCTAACTACATTTGTCCCTAAGGAGTTGTTCGTTTTCCACTTGTATTTCCATTTTAATTATCATTATTTGGATGTTTCATAGGATACTTTGGATATGTTTCACGTAGTACACATTGCTTCTAGTACACATTTTAATATTTTTAATAAAACTGTTATTTCGATTTGCAGCAAATTGACTTCTTTAAATGAAGAGTATACCAAAAATAAAACAGAATATGAAGAAGCCCAGGATGCCATTGTT	chr2	47470964	47470964	47470663	47471264	18594
rs267607970-PRIMER_PAIR_139	2.57023	1.18091	1.38933	TGCCATTGCGCTATTCCAAA	AACAATGGCATCCTGGGCT	(84, 20)	(373, 19)	58.8191	59.6107	45	52.6316	9.73205	0	0	0	41.7772	0	3.28	5.19	21.9094	10.088	290	rs267607970	PRIMER_PAIR_139	TGCCATTGCGCTATTCCAAACAGTGTAAAAGAACATTAATAAATTGAATTCTAACTACATTTGTCCCTAAGGAGTTGTTCGTTTTCCACTTGTATTTCCATTTTAATTATCATTATTTGGATGTTTCATAGGATACTTTGGATATGTTTCACGTAGTACACATTGCTTCTAGTACACATTTTAATATTTTTAATAAAACTGTTATTTCGATTTGCAGCAAATTGACTTCTTTAAATGAAGAGTATACCAAAAATAAAACAGAATATGAAGAAGCCCAGGATGCCATTGTT	chr2	47470964	47470964	47470663	47471264	18468
rs267607970-PRIMER_PAIR_141	2.57706	0.45541	2.12165	GTGCCATTGCGCTATTCCAA	CAATGGCATCCTGGGCTTC	(83, 20)	(371, 19)	59.5446	58.8784	50	57.8947	9.73205	0	0	0	44.6643	0	3.53	3.86	19.3225	22.959	289	rs267607970	PRIMER_PAIR_141	GTGCCATTGCGCTATTCCAAACAGTGTAAAAGAACATTAATAAATTGAATTCTAACTACATTTGTCCCTAAGGAGTTGTTCGTTTTCCACTTGTATTTCCATTTTAATTATCATTATTTGGATGTTTCATAGGATACTTTGGATATGTTTCACGTAGTACACATTGCTTCTAGTACACATTTTAATATTTTTAATAAAACTGTTATTTCGATTTGCAGCAAATTGACTTCTTTAAATGAAGAGTATACCAAAAATAAAACAGAATATGAAGAAGCCCAGGATGCCATTG	chr2	47470964	47470964	47470663	47471264	23382
rs267607970-PRIMER_PAIR_142	2.57979	1.07988	1.49991	GCAGGAATTGTGCCATTGCG	TGGCATCCTGGGCTTCTTCA	(74, 20)	(368, 20)	61.0799	61.4999	55	55	0	0	0	0	41.7772	0	4.85	3.02	18.6669	18.3664	295	rs267607970	PRIMER_PAIR_142	GCAGGAATTGTGCCATTGCGCTATTCCAAACAGTGTAAAAGAACATTAATAAATTGAATTCTAACTACATTTGTCCCTAAGGAGTTGTTCGTTTTCCACTTGTATTTCCATTTTAATTATCATTATTTGGATGTTTCATAGGATACTTTGGATATGTTTCACGTAGTACACATTGCTTCTAGTACACATTTTAATATTTTTAATAAAACTGTTATTTCGATTTGCAGCAAATTGACTTCTTTAAATGAAGAGTATACCAAAAATAAAACAGAATATGAAGAAGCCCAGGATGCCA	chr2	47470964	47470964	47470663	47471264	34056
rs267607970-PRIMER_PAIR_143	2.58811	2.4818	0.106318	AATTGTGCCATTGCGCTATTCC	GGCATCCTGGGCTTCTTCAT	(79, 22)	(367, 20)	60.4818	60.1063	45.4545	55	9.73205	0	0	0	45.7992	0	3.01	2.57	0	0	289	rs267607970	PRIMER_PAIR_143	AATTGTGCCATTGCGCTATTCCAAACAGTGTAAAAGAACATTAATAAATTGAATTCTAACTACATTTGTCCCTAAGGAGTTGTTCGTTTTCCACTTGTATTTCCATTTTAATTATCATTATTTGGATGTTTCATAGGATACTTTGGATATGTTTCACGTAGTACACATTGCTTCTAGTACACATTTTAATATTTTTAATAAAACTGTTATTTCGATTTGCAGCAAATTGACTTCTTTAAATGAAGAGTATACCAAAAATAAAACAGAATATGAAGAAGCCCAGGATGCC	chr2	47470964	47470964	47470663	47471264	22374
rs267607970-PRIMER_PAIR_157	2.69225	0.45541	2.23684	GTGCCATTGCGCTATTCCAA	AACAATGGCATCCTGGGCTTC	(83, 20)	(373, 21)	59.5446	61.2368	50	52.381	9.73205	0	0	0	44.6643	0	3.53	3.86	25.1932	9.9805	291	rs267607970	PRIMER_PAIR_157	GTGCCATTGCGCTATTCCAAACAGTGTAAAAGAACATTAATAAATTGAATTCTAACTACATTTGTCCCTAAGGAGTTGTTCGTTTTCCACTTGTATTTCCATTTTAATTATCATTATTTGGATGTTTCATAGGATACTTTGGATATGTTTCACGTAGTACACATTGCTTCTAGTACACATTTTAATATTTTTAATAAAACTGTTATTTCGATTTGCAGCAAATTGACTTCTTTAAATGAAGAGTATACCAAAAATAAAACAGAATATGAAGAAGCCCAGGATGCCATTGTT	chr2	47470964	47470964	47470663	47471264	24372
rs267607970-PRIMER_PAIR_200	3.03456	1.89088	1.14368	TGCGCTATTCCAAACAGTGT	GGCATCCTGGGCTTCTTCATA	(90, 20)	(367, 21)	58.1091	59.8563	45	52.381	9.73205	0	0	0	0	0	3.55	2.15	0	0	278	rs267607970	PRIMER_PAIR_200	TGCGCTATTCCAAACAGTGTAAAAGAACATTAATAAATTGAATTCTAACTACATTTGTCCCTAAGGAGTTGTTCGTTTTCCACTTGTATTTCCATTTTAATTATCATTATTTGGATGTTTCATAGGATACTTTGGATATGTTTCACGTAGTACACATTGCTTCTAGTACACATTTTAATATTTTTAATAAAACTGTTATTTCGATTTGCAGCAAATTGACTTCTTTAAATGAAGAGTATACCAAAAATAAAACAGAATATGAAGAAGCCCAGGATGCC	chr2	47470964	47470964	47470663	47471264	15588
rs267607970-PRIMER_PAIR_209	3.06544	2.81306	0.252375	AATTGTGCCATTGCGCTATTC	AACAATGGCATCCTGGGCTT	(79, 21)	(373, 20)	58.1869	60.2524	42.8571	50	9.73205	0	1.25089	0	45.7992	0	1.75	4.35	25.1932	9.9805	295	rs267607970	PRIMER_PAIR_209	AATTGTGCCATTGCGCTATTCCAAACAGTGTAAAAGAACATTAATAAATTGAATTCTAACTACATTTGTCCCTAAGGAGTTGTTCGTTTTCCACTTGTATTTCCATTTTAATTATCATTATTTGGATGTTTCATAGGATACTTTGGATATGTTTCACGTAGTACACATTGCTTCTAGTACACATTTTAATATTTTTAATAAAACTGTTATTTCGATTTGCAGCAAATTGACTTCTTTAAATGAAGAGTATACCAAAAATAAAACAGAATATGAAGAAGCCCAGGATGCCATTGTT	chr2	47470964	47470964	47470663	47471264	21906
rs267607970-PRIMER_PAIR_219	3.10125	0.45541	2.64584	GTGCCATTGCGCTATTCCAA	GCATCCTGGGCTTCTTCATA	(83, 20)	(366, 20)	59.5446	57.3542	50	50	9.73205	0	0	0	44.6643	0	3.53	2.15	0	0	284	rs267607970	PRIMER_PAIR_219	GTGCCATTGCGCTATTCCAAACAGTGTAAAAGAACATTAATAAATTGAATTCTAACTACATTTGTCCCTAAGGAGTTGTTCGTTTTCCACTTGTATTTCCATTTTAATTATCATTATTTGGATGTTTCATAGGATACTTTGGATATGTTTCACGTAGTACACATTGCTTCTAGTACACATTTTAATATTTTTAATAAAACTGTTATTTCGATTTGCAGCAAATTGACTTCTTTAAATGAAGAGTATACCAAAAATAAAACAGAATATGAAGAAGCCCAGGATGC	chr2	47470964	47470964	47470663	47471264	10080
rs267607970-PRIMER_PAIR_224	3.13849	2.80106	0.337428	CCATTGCGCTATTCCAAACAG	AATGGCATCCTGGGCTTCTT	(86, 21)	(370, 20)	58.1989	59.6626	47.619	50	9.73205	0	0	0	0	0	3.16	2.52	0	0	285	rs267607970	PRIMER_PAIR_224	CCATTGCGCTATTCCAAACAGTGTAAAAGAACATTAATAAATTGAATTCTAACTACATTTGTCCCTAAGGAGTTGTTCGTTTTCCACTTGTATTTCCATTTTAATTATCATTATTTGGATGTTTCATAGGATACTTTGGATATGTTTCACGTAGTACACATTGCTTCTAGTACACATTTTAATATTTTTAATAAAACTGTTATTTCGATTTGCAGCAAATTGACTTCTTTAAATGAAGAGTATACCAAAAATAAAACAGAATATGAAGAAGCCCAGGATGCCATT	chr2	47470964	47470964	47470663	47471264	28350
rs267607970-PRIMER_PAIR_290	3.37001	2.22633	1.14368	TTGCGCTATTCCAAACAGTGT	GGCATCCTGGGCTTCTTCATA	(89, 21)	(367, 21)	58.7737	59.8563	42.8571	52.381	9.73205	0	0	0	0	0	3.55	2.15	0	0	279	rs267607970	PRIMER_PAIR_290	TTGCGCTATTCCAAACAGTGTAAAAGAACATTAATAAATTGAATTCTAACTACATTTGTCCCTAAGGAGTTGTTCGTTTTCCACTTGTATTTCCATTTTAATTATCATTATTTGGATGTTTCATAGGATACTTTGGATATGTTTCACGTAGTACACATTGCTTCTAGTACACATTTTAATATTTTTAATAAAACTGTTATTTCGATTTGCAGCAAATTGACTTCTTTAAATGAAGAGTATACCAAAAATAAAACAGAATATGAAGAAGCCCAGGATGCC	chr2	47470964	47470964	47470663	47471264	15624
rs267607970-PRIMER_PAIR_298	3.38721	3.04979	0.337428	GCCATTGCGCTATTCCAAACAG	AATGGCATCCTGGGCTTCTT	(85, 22)	(370, 20)	61.0498	59.6626	50	50	9.73205	0	0	0	0	0	3.16	2.52	3.65147	0	286	rs267607970	PRIMER_PAIR_298	GCCATTGCGCTATTCCAAACAGTGTAAAAGAACATTAATAAATTGAATTCTAACTACATTTGTCCCTAAGGAGTTGTTCGTTTTCCACTTGTATTTCCATTTTAATTATCATTATTTGGATGTTTCATAGGATACTTTGGATATGTTTCACGTAGTACACATTGCTTCTAGTACACATTTTAATATTTTTAATAAAACTGTTATTTCGATTTGCAGCAAATTGACTTCTTTAAATGAAGAGTATACCAAAAATAAAACAGAATATGAAGAAGCCCAGGATGCCATT	chr2	47470964	47470964	47470663	47471264	28494
rs267607970-PRIMER_PAIR_302	3.40537	0.45541	2.94996	GTGCCATTGCGCTATTCCAA	TAACAATGGCATCCTGGGCTTC	(83, 20)	(374, 22)	59.5446	60.95	50	50	9.73205	0	0	0	44.6643	0	3.53	3.86	25.1932	14.4454	292	rs267607970	PRIMER_PAIR_302	GTGCCATTGCGCTATTCCAAACAGTGTAAAAGAACATTAATAAATTGAATTCTAACTACATTTGTCCCTAAGGAGTTGTTCGTTTTCCACTTGTATTTCCATTTTAATTATCATTATTTGGATGTTTCATAGGATACTTTGGATATGTTTCACGTAGTACACATTGCTTCTAGTACACATTTTAATATTTTTAATAAAACTGTTATTTCGATTTGCAGCAAATTGACTTCTTTAAATGAAGAGTATACCAAAAATAAAACAGAATATGAAGAAGCCCAGGATGCCATTGTTA	chr2	47470964	47470964	47470663	47471264	24606
rs267607970-PRIMER_PAIR_306	3.40746	3.30114	0.106318	GTGCCATTGCGCTATTCCAAAC	GGCATCCTGGGCTTCTTCAT	(83, 22)	(367, 20)	61.3011	60.1063	50	55	9.73205	0	0	0	44.6643	0	2.93	2.57	0	0	285	rs267607970	PRIMER_PAIR_306	GTGCCATTGCGCTATTCCAAACAGTGTAAAAGAACATTAATAAATTGAATTCTAACTACATTTGTCCCTAAGGAGTTGTTCGTTTTCCACTTGTATTTCCATTTTAATTATCATTATTTGGATGTTTCATAGGATACTTTGGATATGTTTCACGTAGTACACATTGCTTCTAGTACACATTTTAATATTTTTAATAAAACTGTTATTTCGATTTGCAGCAAATTGACTTCTTTAAATGAAGAGTATACCAAAAATAAAACAGAATATGAAGAAGCCCAGGATGCC	chr2	47470964	47470964	47470663	47471264	21582
rs267607970-PRIMER_PAIR_314	3.43174	2.80106	0.630673	CCATTGCGCTATTCCAAACAG	TAACAATGGCATCCTGGGCT	(86, 21)	(374, 20)	58.1989	59.3693	47.619	50	9.73205	0	0	0	0	0	3.16	5.19	0.33953	7.50234	289	rs267607970	PRIMER_PAIR_314	CCATTGCGCTATTCCAAACAGTGTAAAAGAACATTAATAAATTGAATTCTAACTACATTTGTCCCTAAGGAGTTGTTCGTTTTCCACTTGTATTTCCATTTTAATTATCATTATTTGGATGTTTCATAGGATACTTTGGATATGTTTCACGTAGTACACATTGCTTCTAGTACACATTTTAATATTTTTAATAAAACTGTTATTTCGATTTGCAGCAAATTGACTTCTTTAAATGAAGAGTATACCAAAAATAAAACAGAATATGAAGAAGCCCAGGATGCCATTGTTA	chr2	47470964	47470964	47470663	47471264	20736
rs267607970-PRIMER_PAIR_351	3.56483	2.87937	0.685458	TGCCATTGCGCTATTCCAA	ACAATGGCATCCTGGGCTTC	(84, 19)	(372, 20)	58.1206	60.6855	47.3684	55	9.73205	0	0	0	41.7772	0	3.53	3.86	21.9094	7.11623	289	rs267607970	PRIMER_PAIR_351	TGCCATTGCGCTATTCCAAACAGTGTAAAAGAACATTAATAAATTGAATTCTAACTACATTTGTCCCTAAGGAGTTGTTCGTTTTCCACTTGTATTTCCATTTTAATTATCATTATTTGGATGTTTCATAGGATACTTTGGATATGTTTCACGTAGTACACATTGCTTCTAGTACACATTTTAATATTTTTAATAAAACTGTTATTTCGATTTGCAGCAAATTGACTTCTTTAAATGAAGAGTATACCAAAAATAAAACAGAATATGAAGAAGCCCAGGATGCCATTGT	chr2	47470964	47470964	47470663	47471264	23868
rs267607970-PRIMER_PAIR_360	3.59874	3.49242	0.106318	CATTGCGCTATTCCAAACAGT	GGCATCCTGGGCTTCTTCAT	(87, 21)	(367, 20)	57.5076	60.1063	42.8571	55	9.73205	0	0	0	0	0	3.55	2.57	0	0	281	rs267607970	PRIMER_PAIR_360	CATTGCGCTATTCCAAACAGTGTAAAAGAACATTAATAAATTGAATTCTAACTACATTTGTCCCTAAGGAGTTGTTCGTTTTCCACTTGTATTTCCATTTTAATTATCATTATTTGGATGTTTCATAGGATACTTTGGATATGTTTCACGTAGTACACATTGCTTCTAGTACACATTTTAATATTTTTAATAAAACTGTTATTTCGATTTGCAGCAAATTGACTTCTTTAAATGAAGAGTATACCAAAAATAAAACAGAATATGAAGAAGCCCAGGATGCC	chr2	47470964	47470964	47470663	47471264	23814
rs267607970-PRIMER_PAIR_379	3.67287	2.98741	0.685458	TTGCGCTATTCCAAACAGTG	ACAATGGCATCCTGGGCTTC	(89, 20)	(372, 20)	57.0126	60.6855	45	55	9.73205	0	0	0	0	0	3.66	3.86	0	0	284	rs267607970	PRIMER_PAIR_379	TTGCGCTATTCCAAACAGTGTAAAAGAACATTAATAAATTGAATTCTAACTACATTTGTCCCTAAGGAGTTGTTCGTTTTCCACTTGTATTTCCATTTTAATTATCATTATTTGGATGTTTCATAGGATACTTTGGATATGTTTCACGTAGTACACATTGCTTCTAGTACACATTTTAATATTTTTAATAAAACTGTTATTTCGATTTGCAGCAAATTGACTTCTTTAAATGAAGAGTATACCAAAAATAAAACAGAATATGAAGAAGCCCAGGATGCCATTGT	chr2	47470964	47470964	47470663	47471264	28314
rs267607970-PRIMER_PAIR_380	3.67764	3.04697	0.630673	TGCGCTATTCCAAACAGTGTA	TAACAATGGCATCCTGGGCT	(90, 21)	(374, 20)	57.953	59.3693	42.8571	50	9.73205	0	0	0	0	0	2.9	5.19	0	0	285	rs267607970	PRIMER_PAIR_380	TGCGCTATTCCAAACAGTGTAAAAGAACATTAATAAATTGAATTCTAACTACATTTGTCCCTAAGGAGTTGTTCGTTTTCCACTTGTATTTCCATTTTAATTATCATTATTTGGATGTTTCATAGGATACTTTGGATATGTTTCACGTAGTACACATTGCTTCTAGTACACATTTTAATATTTTTAATAAAACTGTTATTTCGATTTGCAGCAAATTGACTTCTTTAAATGAAGAGTATACCAAAAATAAAACAGAATATGAAGAAGCCCAGGATGCCATTGTTA	chr2	47470964	47470964	47470663	47471264	19260
rs267607970-PRIMER_PAIR_381	3.68046	3.04979	0.630673	GCCATTGCGCTATTCCAAACAG	TAACAATGGCATCCTGGGCT	(85, 22)	(374, 20)	61.0498	59.3693	50	50	9.73205	0	0	0	0	0	3.16	5.19	19.9735	9.15994	290	rs267607970	PRIMER_PAIR_381	GCCATTGCGCTATTCCAAACAGTGTAAAAGAACATTAATAAATTGAATTCTAACTACATTTGTCCCTAAGGAGTTGTTCGTTTTCCACTTGTATTTCCATTTTAATTATCATTATTTGGATGTTTCATAGGATACTTTGGATATGTTTCACGTAGTACACATTGCTTCTAGTACACATTTTAATATTTTTAATAAAACTGTTATTTCGATTTGCAGCAAATTGACTTCTTTAAATGAAGAGTATACCAAAAATAAAACAGAATATGAAGAAGCCCAGGATGCCATTGTTA	chr2	47470964	47470964	47470663	47471264	20880
rs267607970-PRIMER_PAIR_388	3.69462	1.13514	2.55948	GTGCCATTGCGCTATTCCAAA	TTTAACAATGGCATCCTGGGCT	(83, 21)	(376, 22)	60.1351	60.5595	47.619	45.4545	9.73205	0	0	0	44.6643	0	3.28	5.19	25.1932	8.34764	294	rs267607970	PRIMER_PAIR_388	GTGCCATTGCGCTATTCCAAACAGTGTAAAAGAACATTAATAAATTGAATTCTAACTACATTTGTCCCTAAGGAGTTGTTCGTTTTCCACTTGTATTTCCATTTTAATTATCATTATTTGGATGTTTCATAGGATACTTTGGATATGTTTCACGTAGTACACATTGCTTCTAGTACACATTTTAATATTTTTAATAAAACTGTTATTTCGATTTGCAGCAAATTGACTTCTTTAAATGAAGAGTATACCAAAAATAAAACAGAATATGAAGAAGCCCAGGATGCCATTGTTAAA	chr2	47470964	47470964	47470663	47471264	18936
rs267607970-PRIMER_PAIR_401	3.74039	1.18091	2.55948	TGCCATTGCGCTATTCCAAA	TTTAACAATGGCATCCTGGGCT	(84, 20)	(376, 22)	58.8191	60.5595	45	45.4545	9.73205	0	0	0	41.7772	0	3.28	5.19	21.9094	8.47317	293	rs267607970	PRIMER_PAIR_401	TGCCATTGCGCTATTCCAAACAGTGTAAAAGAACATTAATAAATTGAATTCTAACTACATTTGTCCCTAAGGAGTTGTTCGTTTTCCACTTGTATTTCCATTTTAATTATCATTATTTGGATGTTTCATAGGATACTTTGGATATGTTTCACGTAGTACACATTGCTTCTAGTACACATTTTAATATTTTTAATAAAACTGTTATTTCGATTTGCAGCAAATTGACTTCTTTAAATGAAGAGTATACCAAAAATAAAACAGAATATGAAGAAGCCCAGGATGCCATTGTTAAA	chr2	47470964	47470964	47470663	47471264	18810
rs267607970-PRIMER_PAIR_427	3.80806	2.80106	1.007	CCATTGCGCTATTCCAAACAG	TTAACAATGGCATCCTGGGCT	(86, 21)	(375, 21)	58.1989	59.993	47.619	47.619	9.73205	0	0	0	0	0	3.16	5.19	0.33953	7.50234	290	rs267607970	PRIMER_PAIR_427	CCATTGCGCTATTCCAAACAGTGTAAAAGAACATTAATAAATTGAATTCTAACTACATTTGTCCCTAAGGAGTTGTTCGTTTTCCACTTGTATTTCCATTTTAATTATCATTATTTGGATGTTTCATAGGATACTTTGGATATGTTTCACGTAGTACACATTGCTTCTAGTACACATTTTAATATTTTTAATAAAACTGTTATTTCGATTTGCAGCAAATTGACTTCTTTAAATGAAGAGTATACCAAAAATAAAACAGAATATGAAGAAGCCCAGGATGCCATTGTTAA	chr2	47470964	47470964	47470663	47471264	20952
rs267607970-PRIMER_PAIR_429	3.81996	0.45541	3.36455	GTGCCATTGCGCTATTCCAA	TCTTTAACAATGGCATCCTGGG	(83, 20)	(378, 22)	59.5446	58.6355	50	45.4545	9.73205	0	0	0	44.6643	0	3.53	4.45	25.1932	17.2549	296	rs267607970	PRIMER_PAIR_429	GTGCCATTGCGCTATTCCAAACAGTGTAAAAGAACATTAATAAATTGAATTCTAACTACATTTGTCCCTAAGGAGTTGTTCGTTTTCCACTTGTATTTCCATTTTAATTATCATTATTTGGATGTTTCATAGGATACTTTGGATATGTTTCACGTAGTACACATTGCTTCTAGTACACATTTTAATATTTTTAATAAAACTGTTATTTCGATTTGCAGCAAATTGACTTCTTTAAATGAAGAGTATACCAAAAATAAAACAGAATATGAAGAAGCCCAGGATGCCATTGTTAAAGA	chr2	47470964	47470964	47470663	47471264	11718
rs267607970-PRIMER_PAIR_430	3.82006	2.81306	1.007	AATTGTGCCATTGCGCTATTC	TAACAATGGCATCCTGGGCTT	(79, 21)	(374, 21)	58.1869	59.993	42.8571	47.619	9.73205	0	1.25089	0	45.7992	0	1.75	4.35	25.1932	14.4454	296	rs267607970	PRIMER_PAIR_430	AATTGTGCCATTGCGCTATTCCAAACAGTGTAAAAGAACATTAATAAATTGAATTCTAACTACATTTGTCCCTAAGGAGTTGTTCGTTTTCCACTTGTATTTCCATTTTAATTATCATTATTTGGATGTTTCATAGGATACTTTGGATATGTTTCACGTAGTACACATTGCTTCTAGTACACATTTTAATATTTTTAATAAAACTGTTATTTCGATTTGCAGCAAATTGACTTCTTTAAATGAAGAGTATACCAAAAATAAAACAGAATATGAAGAAGCCCAGGATGCCATTGTTA	chr2	47470964	47470964	47470663	47471264	22248
rs267607970-PRIMER_PAIR_441	3.85906	3.1736	0.685458	CATTGCGCTATTCCAAACAGTG	ACAATGGCATCCTGGGCTTC	(87, 22)	(372, 20)	58.8264	60.6855	45.4545	55	9.73205	0	0	0	0	0	3.66	3.86	0	0	286	rs267607970	PRIMER_PAIR_441	CATTGCGCTATTCCAAACAGTGTAAAAGAACATTAATAAATTGAATTCTAACTACATTTGTCCCTAAGGAGTTGTTCGTTTTCCACTTGTATTTCCATTTTAATTATCATTATTTGGATGTTTCATAGGATACTTTGGATATGTTTCACGTAGTACACATTGCTTCTAGTACACATTTTAATATTTTTAATAAAACTGTTATTTCGATTTGCAGCAAATTGACTTCTTTAAATGAAGAGTATACCAAAAATAAAACAGAATATGAAGAAGCCCAGGATGCCATTGT	chr2	47470964	47470964	47470663	47471264	28332
rs267607970-PRIMER_PAIR_449	3.8962	1.07988	2.81632	GCAGGAATTGTGCCATTGCG	ATGGCATCCTGGGCTTCTTCA	(74, 20)	(369, 21)	61.0799	61.8163	55	52.381	0	0	0	0	41.7772	0	4.85	3.02	22.7277	19.8844	296	rs267607970	PRIMER_PAIR_449	GCAGGAATTGTGCCATTGCGCTATTCCAAACAGTGTAAAAGAACATTAATAAATTGAATTCTAACTACATTTGTCCCTAAGGAGTTGTTCGTTTTCCACTTGTATTTCCATTTTAATTATCATTATTTGGATGTTTCATAGGATACTTTGGATATGTTTCACGTAGTACACATTGCTTCTAGTACACATTTTAATATTTTTAATAAAACTGTTATTTCGATTTGCAGCAAATTGACTTCTTTAAATGAAGAGTATACCAAAAATAAAACAGAATATGAAGAAGCCCAGGATGCCAT	chr2	47470964	47470964	47470663	47471264	35010
rs267607970-PRIMER_PAIR_466	3.95146	1.13514	2.81632	TGCCATTGCGCTATTCCAAAC	TGGCATCCTGGGCTTCTTCAT	(84, 21)	(368, 21)	60.1351	61.8163	47.619	52.381	9.73205	0	0	0	41.7772	0	2.93	2.57	0	0	285	rs267607970	PRIMER_PAIR_466	TGCCATTGCGCTATTCCAAACAGTGTAAAAGAACATTAATAAATTGAATTCTAACTACATTTGTCCCTAAGGAGTTGTTCGTTTTCCACTTGTATTTCCATTTTAATTATCATTATTTGGATGTTTCATAGGATACTTTGGATATGTTTCACGTAGTACACATTGCTTCTAGTACACATTTTAATATTTTTAATAAAACTGTTATTTCGATTTGCAGCAAATTGACTTCTTTAAATGAAGAGTATACCAAAAATAAAACAGAATATGAAGAAGCCCAGGATGCCA	chr2	47470964	47470964	47470663	47471264	22428
rs267607970-PRIMER_PAIR_470	3.95447	0.45541	3.49906	GTGCCATTGCGCTATTCCAA	TGGCATCCTGGGCTTCTTCATA	(83, 20)	(368, 22)	59.5446	61.4991	50	50	9.73205	0	0	0	44.6643	0	3.53	2.15	0	0	286	rs267607970	PRIMER_PAIR_470	GTGCCATTGCGCTATTCCAAACAGTGTAAAAGAACATTAATAAATTGAATTCTAACTACATTTGTCCCTAAGGAGTTGTTCGTTTTCCACTTGTATTTCCATTTTAATTATCATTATTTGGATGTTTCATAGGATACTTTGGATATGTTTCACGTAGTACACATTGCTTCTAGTACACATTTTAATATTTTTAATAAAACTGTTATTTCGATTTGCAGCAAATTGACTTCTTTAAATGAAGAGTATACCAAAAATAAAACAGAATATGAAGAAGCCCAGGATGCCA	chr2	47470964	47470964	47470663	47471264	11466
rs267607970-PRIMER_PAIR_472	3.9607	0.45541	3.50529	GTGCCATTGCGCTATTCCAA	GCATCCTGGGCTTCTTCATATTC	(83, 20)	(366, 23)	59.5446	59.4947	50	47.8261	9.73205	0	0	0	44.6643	0	3.53	1.75	0	0	284	rs267607970	PRIMER_PAIR_472	GTGCCATTGCGCTATTCCAAACAGTGTAAAAGAACATTAATAAATTGAATTCTAACTACATTTGTCCCTAAGGAGTTGTTCGTTTTCCACTTGTATTTCCATTTTAATTATCATTATTTGGATGTTTCATAGGATACTTTGGATATGTTTCACGTAGTACACATTGCTTCTAGTACACATTTTAATATTTTTAATAAAACTGTTATTTCGATTTGCAGCAAATTGACTTCTTTAAATGAAGAGTATACCAAAAATAAAACAGAATATGAAGAAGCCCAGGATGC	chr2	47470964	47470964	47470663	47471264	6426
rs267607970-PRIMER_PAIR_473	3.96329	2.81961	1.14368	ATTGCGCTATTCCAAACAGTGT	GGCATCCTGGGCTTCTTCATA	(88, 22)	(367, 21)	59.1804	59.8563	40.9091	52.381	9.73205	0	0	0	0	0	3.55	2.15	0	0	280	rs267607970	PRIMER_PAIR_473	ATTGCGCTATTCCAAACAGTGTAAAAGAACATTAATAAATTGAATTCTAACTACATTTGTCCCTAAGGAGTTGTTCGTTTTCCACTTGTATTTCCATTTTAATTATCATTATTTGGATGTTTCATAGGATACTTTGGATATGTTTCACGTAGTACACATTGCTTCTAGTACACATTTTAATATTTTTAATAAAACTGTTATTTCGATTTGCAGCAAATTGACTTCTTTAAATGAAGAGTATACCAAAAATAAAACAGAATATGAAGAAGCCCAGGATGCC	chr2	47470964	47470964	47470663	47471264	15696
rs267607970-PRIMER_PAIR_475	3.96583	2.4818	1.48404	AATTGTGCCATTGCGCTATTCC	TTAACAATGGCATCCTGGGC	(79, 22)	(375, 20)	60.4818	58.516	45.4545	50	9.73205	0	0	0	45.7992	0	3.01	5.36	25.1932	9.7967	297	rs267607970	PRIMER_PAIR_475	AATTGTGCCATTGCGCTATTCCAAACAGTGTAAAAGAACATTAATAAATTGAATTCTAACTACATTTGTCCCTAAGGAGTTGTTCGTTTTCCACTTGTATTTCCATTTTAATTATCATTATTTGGATGTTTCATAGGATACTTTGGATATGTTTCACGTAGTACACATTGCTTCTAGTACACATTTTAATATTTTTAATAAAACTGTTATTTCGATTTGCAGCAAATTGACTTCTTTAAATGAAGAGTATACCAAAAATAAAACAGAATATGAAGAAGCCCAGGATGCCATTGTTAA	chr2	47470964	47470964	47470663	47471264	16470
rs267607970-PRIMER_PAIR_489	4.02306	2.87937	1.14368	TGCCATTGCGCTATTCCAA	GGCATCCTGGGCTTCTTCATA	(84, 19)	(367, 21)	58.1206	59.8563	47.3684	52.381	9.73205	0	0	0	41.7772	0	3.53	2.15	0	0	284	rs267607970	PRIMER_PAIR_489	TGCCATTGCGCTATTCCAAACAGTGTAAAAGAACATTAATAAATTGAATTCTAACTACATTTGTCCCTAAGGAGTTGTTCGTTTTCCACTTGTATTTCCATTTTAATTATCATTATTTGGATGTTTCATAGGATACTTTGGATATGTTTCACGTAGTACACATTGCTTCTAGTACACATTTTAATATTTTTAATAAAACTGTTATTTCGATTTGCAGCAAATTGACTTCTTTAAATGAAGAGTATACCAAAAATAAAACAGAATATGAAGAAGCCCAGGATGCC	chr2	47470964	47470964	47470663	47471264	10872
rs267607970-PRIMER_PAIR_492	4.03464	3.40397	0.630673	TTGCGCTATTCCAAACAGTGTA	TAACAATGGCATCCTGGGCT	(89, 22)	(374, 20)	58.596	59.3693	40.9091	50	9.73205	0	0	0	0	0	2.9	5.19	0	0	286	rs267607970	PRIMER_PAIR_492	TTGCGCTATTCCAAACAGTGTAAAAGAACATTAATAAATTGAATTCTAACTACATTTGTCCCTAAGGAGTTGTTCGTTTTCCACTTGTATTTCCATTTTAATTATCATTATTTGGATGTTTCATAGGATACTTTGGATATGTTTCACGTAGTACACATTGCTTCTAGTACACATTTTAATATTTTTAATAAAACTGTTATTTCGATTTGCAGCAAATTGACTTCTTTAAATGAAGAGTATACCAAAAATAAAACAGAATATGAAGAAGCCCAGGATGCCATTGTTA	chr2	47470964	47470964	47470663	47471264	19224
rs267607970-PRIMER_PAIR_497	4.05397	3.04697	1.007	TGCGCTATTCCAAACAGTGTA	TTAACAATGGCATCCTGGGCT	(90, 21)	(375, 21)	57.953	59.993	42.8571	47.619	9.73205	0	0	0	0	0	2.9	5.19	0	0	286	rs267607970	PRIMER_PAIR_497	TGCGCTATTCCAAACAGTGTAAAAGAACATTAATAAATTGAATTCTAACTACATTTGTCCCTAAGGAGTTGTTCGTTTTCCACTTGTATTTCCATTTTAATTATCATTATTTGGATGTTTCATAGGATACTTTGGATATGTTTCACGTAGTACACATTGCTTCTAGTACACATTTTAATATTTTTAATAAAACTGTTATTTCGATTTGCAGCAAATTGACTTCTTTAAATGAAGAGTATACCAAAAATAAAACAGAATATGAAGAAGCCCAGGATGCCATTGTTAA	chr2	47470964	47470964	47470663	47471264	19476
rs267607970-PRIMER_PAIR_499	4.05678	3.04979	1.007	GCCATTGCGCTATTCCAAACAG	TTAACAATGGCATCCTGGGCT	(85, 22)	(375, 21)	61.0498	59.993	50	47.619	9.73205	0	0	0	0	0	3.16	5.19	19.9735	1.98938	291	rs267607970	PRIMER_PAIR_499	GCCATTGCGCTATTCCAAACAGTGTAAAAGAACATTAATAAATTGAATTCTAACTACATTTGTCCCTAAGGAGTTGTTCGTTTTCCACTTGTATTTCCATTTTAATTATCATTATTTGGATGTTTCATAGGATACTTTGGATATGTTTCACGTAGTACACATTGCTTCTAGTACACATTTTAATATTTTTAATAAAACTGTTATTTCGATTTGCAGCAAATTGACTTCTTTAAATGAAGAGTATACCAAAAATAAAACAGAATATGAAGAAGCCCAGGATGCCATTGTTAA	chr2	47470964	47470964	47470663	47471264	21096
rs267607970-PRIMER_PAIR_506	4.06936	2.10598	1.96337	GTGCCATTGCGCTATTCCA	CAATGGCATCCTGGGCTTCTT	(83, 19)	(371, 21)	58.894	60.9634	52.6316	52.381	9.73205	0	2.89731	0	44.6643	0	3.53	2.52	19.3225	22.959	289	rs267607970	PRIMER_PAIR_506	GTGCCATTGCGCTATTCCAAACAGTGTAAAAGAACATTAATAAATTGAATTCTAACTACATTTGTCCCTAAGGAGTTGTTCGTTTTCCACTTGTATTTCCATTTTAATTATCATTATTTGGATGTTTCATAGGATACTTTGGATATGTTTCACGTAGTACACATTGCTTCTAGTACACATTTTAATATTTTTAATAAAACTGTTATTTCGATTTGCAGCAAATTGACTTCTTTAAATGAAGAGTATACCAAAAATAAAACAGAATATGAAGAAGCCCAGGATGCCATTG	chr2	47470964	47470964	47470663	47471264	27648
rs267607970-PRIMER_PAIR_529	4.11939	2.10598	2.0134	GTGCCATTGCGCTATTCCA	ATGGCATCCTGGGCTTCTT	(83, 19)	(369, 19)	58.894	58.9866	52.6316	52.6316	9.73205	0	2.89731	0	44.6643	0	3.53	2.52	0	0	287	rs267607970	PRIMER_PAIR_529	GTGCCATTGCGCTATTCCAAACAGTGTAAAAGAACATTAATAAATTGAATTCTAACTACATTTGTCCCTAAGGAGTTGTTCGTTTTCCACTTGTATTTCCATTTTAATTATCATTATTTGGATGTTTCATAGGATACTTTGGATATGTTTCACGTAGTACACATTGCTTCTAGTACACATTTTAATATTTTTAATAAAACTGTTATTTCGATTTGCAGCAAATTGACTTCTTTAAATGAAGAGTATACCAAAAATAAAACAGAATATGAAGAAGCCCAGGATGCCAT	chr2	47470964	47470964	47470663	47471264	26784
rs267607970-PRIMER_PAIR_544	4.15339	3.81596	0.337428	TGCGCTATTCCAAACAGTGTAAA	AATGGCATCCTGGGCTTCTT	(90, 23)	(370, 20)	59.184	59.6626	39.1304	50	9.73205	0	0	0	0	0	2.01	2.52	0	0	281	rs267607970	PRIMER_PAIR_544	TGCGCTATTCCAAACAGTGTAAAAGAACATTAATAAATTGAATTCTAACTACATTTGTCCCTAAGGAGTTGTTCGTTTTCCACTTGTATTTCCATTTTAATTATCATTATTTGGATGTTTCATAGGATACTTTGGATATGTTTCACGTAGTACACATTGCTTCTAGTACACATTTTAATATTTTTAATAAAACTGTTATTTCGATTTGCAGCAAATTGACTTCTTTAAATGAAGAGTATACCAAAAATAAAACAGAATATGAAGAAGCCCAGGATGCCATT	chr2	47470964	47470964	47470663	47471264	27018
rs267607970-PRIMER_PAIR_550	4.17788	3.49242	0.685458	ATTGCGCTATTCCAAACAGTG	ACAATGGCATCCTGGGCTTC	(88, 21)	(372, 20)	57.5076	60.6855	42.8571	55	9.73205	0	0	0	0	0	3.66	3.86	0	0	285	rs267607970	PRIMER_PAIR_550	ATTGCGCTATTCCAAACAGTGTAAAAGAACATTAATAAATTGAATTCTAACTACATTTGTCCCTAAGGAGTTGTTCGTTTTCCACTTGTATTTCCATTTTAATTATCATTATTTGGATGTTTCATAGGATACTTTGGATATGTTTCACGTAGTACACATTGCTTCTAGTACACATTTTAATATTTTTAATAAAACTGTTATTTCGATTTGCAGCAAATTGACTTCTTTAAATGAAGAGTATACCAAAAATAAAACAGAATATGAAGAAGCCCAGGATGCCATTGT	chr2	47470964	47470964	47470663	47471264	28368
rs267607970-PRIMER_PAIR_560	4.19039	2.80106	1.38933	CCATTGCGCTATTCCAAACAG	AACAATGGCATCCTGGGCT	(86, 21)	(373, 19)	58.1989	59.6107	47.619	52.6316	9.73205	0	0	0	0	0	3.16	5.19	0.33953	7.50234	288	rs267607970	PRIMER_PAIR_560	CCATTGCGCTATTCCAAACAGTGTAAAAGAACATTAATAAATTGAATTCTAACTACATTTGTCCCTAAGGAGTTGTTCGTTTTCCACTTGTATTTCCATTTTAATTATCATTATTTGGATGTTTCATAGGATACTTTGGATATGTTTCACGTAGTACACATTGCTTCTAGTACACATTTTAATATTTTTAATAAAACTGTTATTTCGATTTGCAGCAAATTGACTTCTTTAAATGAAGAGTATACCAAAAATAAAACAGAATATGAAGAAGCCCAGGATGCCATTGTT	chr2	47470964	47470964	47470663	47471264	20628
rs267607970-PRIMER_PAIR_565	4.20239	2.81306	1.38933	AATTGTGCCATTGCGCTATTC	ACAATGGCATCCTGGGCTT	(79, 21)	(372, 19)	58.1869	59.6107	42.8571	52.6316	9.73205	0	1.25089	0	45.7992	0	1.75	4.35	25.1932	6.95371	294	rs267607970	PRIMER_PAIR_565	AATTGTGCCATTGCGCTATTCCAAACAGTGTAAAAGAACATTAATAAATTGAATTCTAACTACATTTGTCCCTAAGGAGTTGTTCGTTTTCCACTTGTATTTCCATTTTAATTATCATTATTTGGATGTTTCATAGGATACTTTGGATATGTTTCACGTAGTACACATTGCTTCTAGTACACATTTTAATATTTTTAATAAAACTGTTATTTCGATTTGCAGCAAATTGACTTCTTTAAATGAAGAGTATACCAAAAATAAAACAGAATATGAAGAAGCCCAGGATGCCATTGT	chr2	47470964	47470964	47470663	47471264	21726
rs267607970-PRIMER_PAIR_575	4.22417	0.45541	3.76876	GTGCCATTGCGCTATTCCAA	TTCTTTAACAATGGCATCCTGGG	(83, 20)	(379, 23)	59.5446	59.2312	50	43.4783	9.73205	0	0	0	44.6643	0	3.53	4.45	25.1932	17.2549	297	rs267607970	PRIMER_PAIR_575	GTGCCATTGCGCTATTCCAAACAGTGTAAAAGAACATTAATAAATTGAATTCTAACTACATTTGTCCCTAAGGAGTTGTTCGTTTTCCACTTGTATTTCCATTTTAATTATCATTATTTGGATGTTTCATAGGATACTTTGGATATGTTTCACGTAGTACACATTGCTTCTAGTACACATTTTAATATTTTTAATAAAACTGTTATTTCGATTTGCAGCAAATTGACTTCTTTAAATGAAGAGTATACCAAAAATAAAACAGAATATGAAGAAGCCCAGGATGCCATTGTTAAAGAA	chr2	47470964	47470964	47470663	47471264	11772
rs267607970-PRIMER_PAIR_585	4.23808	1.13514	3.10294	GTGCCATTGCGCTATTCCAAA	ACAATGGCATCCTGGGCT	(83, 21)	(372, 18)	60.1351	58.8971	47.619	55.5556	9.73205	0	0	0	44.6643	0	3.28	5.19	25.1932	6.95371	290	rs267607970	PRIMER_PAIR_585	GTGCCATTGCGCTATTCCAAACAGTGTAAAAGAACATTAATAAATTGAATTCTAACTACATTTGTCCCTAAGGAGTTGTTCGTTTTCCACTTGTATTTCCATTTTAATTATCATTATTTGGATGTTTCATAGGATACTTTGGATATGTTTCACGTAGTACACATTGCTTCTAGTACACATTTTAATATTTTTAATAAAACTGTTATTTCGATTTGCAGCAAATTGACTTCTTTAAATGAAGAGTATACCAAAAATAAAACAGAATATGAAGAAGCCCAGGATGCCATTGT	chr2	47470964	47470964	47470663	47471264	18306
rs267607970-PRIMER_PAIR_594	4.26203	0.45541	3.80662	GTGCCATTGCGCTATTCCAA	CTTTAACAATGGCATCCTGGG	(83, 20)	(377, 21)	59.5446	57.1934	50	47.619	9.73205	0	0	0	44.6643	0	3.53	4.45	25.1932	11.5459	295	rs267607970	PRIMER_PAIR_594	GTGCCATTGCGCTATTCCAAACAGTGTAAAAGAACATTAATAAATTGAATTCTAACTACATTTGTCCCTAAGGAGTTGTTCGTTTTCCACTTGTATTTCCATTTTAATTATCATTATTTGGATGTTTCATAGGATACTTTGGATATGTTTCACGTAGTACACATTGCTTCTAGTACACATTTTAATATTTTTAATAAAACTGTTATTTCGATTTGCAGCAAATTGACTTCTTTAAATGAAGAGTATACCAAAAATAAAACAGAATATGAAGAAGCCCAGGATGCCATTGTTAAAG	chr2	47470964	47470964	47470663	47471264	11772
rs267607970-PRIMER_PAIR_599	4.28385	1.18091	3.10294	TGCCATTGCGCTATTCCAAA	ACAATGGCATCCTGGGCT	(84, 20)	(372, 18)	58.8191	58.8971	45	55.5556	9.73205	0	0	0	41.7772	0	3.28	5.19	21.9094	7.11623	289	rs267607970	PRIMER_PAIR_599	TGCCATTGCGCTATTCCAAACAGTGTAAAAGAACATTAATAAATTGAATTCTAACTACATTTGTCCCTAAGGAGTTGTTCGTTTTCCACTTGTATTTCCATTTTAATTATCATTATTTGGATGTTTCATAGGATACTTTGGATATGTTTCACGTAGTACACATTGCTTCTAGTACACATTTTAATATTTTTAATAAAACTGTTATTTCGATTTGCAGCAAATTGACTTCTTTAAATGAAGAGTATACCAAAAATAAAACAGAATATGAAGAAGCCCAGGATGCCATTGT	chr2	47470964	47470964	47470663	47471264	18180
rs267607970-PRIMER_PAIR_616	4.31227	2.4818	1.83048	AATTGTGCCATTGCGCTATTCC	TTTAACAATGGCATCCTGGGC	(79, 22)	(376, 21)	60.4818	59.1695	45.4545	47.619	9.73205	0	0	0	45.7992	0	3.01	5.36	25.1932	9.7967	298	rs267607970	PRIMER_PAIR_616	AATTGTGCCATTGCGCTATTCCAAACAGTGTAAAAGAACATTAATAAATTGAATTCTAACTACATTTGTCCCTAAGGAGTTGTTCGTTTTCCACTTGTATTTCCATTTTAATTATCATTATTTGGATGTTTCATAGGATACTTTGGATATGTTTCACGTAGTACACATTGCTTCTAGTACACATTTTAATATTTTTAATAAAACTGTTATTTCGATTTGCAGCAAATTGACTTCTTTAAATGAAGAGTATACCAAAAATAAAACAGAATATGAAGAAGCCCAGGATGCCATTGTTAAA	chr2	47470964	47470964	47470663	47471264	16560
rs267607970-PRIMER_PAIR_631	4.34323	3.03895	1.30428	CAGGAATTGTGCCATTGCG	GGCATCCTGGGCTTCTTCA	(75, 19)	(367, 19)	57.9611	59.6957	52.6316	57.8947	0	0	0	0	41.7772	0	4.85	3.02	12.3127	11.7344	293	rs267607970	PRIMER_PAIR_631	CAGGAATTGTGCCATTGCGCTATTCCAAACAGTGTAAAAGAACATTAATAAATTGAATTCTAACTACATTTGTCCCTAAGGAGTTGTTCGTTTTCCACTTGTATTTCCATTTTAATTATCATTATTTGGATGTTTCATAGGATACTTTGGATATGTTTCACGTAGTACACATTGCTTCTAGTACACATTTTAATATTTTTAATAAAACTGTTATTTCGATTTGCAGCAAATTGACTTCTTTAAATGAAGAGTATACCAAAAATAAAACAGAATATGAAGAAGCCCAGGATGCC	chr2	47470964	47470964	47470663	47471264	26658
rs267607970-PRIMER_PAIR_635	4.35125	3.04697	1.30428	TGCGCTATTCCAAACAGTGTA	GGCATCCTGGGCTTCTTCA	(90, 21)	(367, 19)	57.953	59.6957	42.8571	57.8947	9.73205	0	0	0	0	0	2.9	3.02	0	0	278	rs267607970	PRIMER_PAIR_635	TGCGCTATTCCAAACAGTGTAAAAGAACATTAATAAATTGAATTCTAACTACATTTGTCCCTAAGGAGTTGTTCGTTTTCCACTTGTATTTCCATTTTAATTATCATTATTTGGATGTTTCATAGGATACTTTGGATATGTTTCACGTAGTACACATTGCTTCTAGTACACATTTTAATATTTTTAATAAAACTGTTATTTCGATTTGCAGCAAATTGACTTCTTTAAATGAAGAGTATACCAAAAATAAAACAGAATATGAAGAAGCCCAGGATGCC	chr2	47470964	47470964	47470663	47471264	20628
rs267607970-PRIMER_PAIR_646	4.37615	1.55983	2.81632	GCCATTGCGCTATTCCAAAC	TGGCATCCTGGGCTTCTTCAT	(85, 20)	(368, 21)	58.4402	61.8163	50	52.381	9.73205	0	0	0	0	0	2.93	2.57	0	0	284	rs267607970	PRIMER_PAIR_646	GCCATTGCGCTATTCCAAACAGTGTAAAAGAACATTAATAAATTGAATTCTAACTACATTTGTCCCTAAGGAGTTGTTCGTTTTCCACTTGTATTTCCATTTTAATTATCATTATTTGGATGTTTCATAGGATACTTTGGATATGTTTCACGTAGTACACATTGCTTCTAGTACACATTTTAATATTTTTAATAAAACTGTTATTTCGATTTGCAGCAAATTGACTTCTTTAAATGAAGAGTATACCAAAAATAAAACAGAATATGAAGAAGCCCAGGATGCCA	chr2	47470964	47470964	47470663	47471264	22266
rs267607970-PRIMER_PAIR_651	4.3825	4.27618	0.106318	TGCGCTATTCCAAACAGTGTAAAA	GGCATCCTGGGCTTCTTCAT	(90, 24)	(367, 20)	59.7238	60.1063	37.5	55	9.73205	0	0	0	0	0	1.52	2.57	0	0	278	rs267607970	PRIMER_PAIR_651	TGCGCTATTCCAAACAGTGTAAAAGAACATTAATAAATTGAATTCTAACTACATTTGTCCCTAAGGAGTTGTTCGTTTTCCACTTGTATTTCCATTTTAATTATCATTATTTGGATGTTTCATAGGATACTTTGGATATGTTTCACGTAGTACACATTGCTTCTAGTACACATTTTAATATTTTTAATAAAACTGTTATTTCGATTTGCAGCAAATTGACTTCTTTAAATGAAGAGTATACCAAAAATAAAACAGAATATGAAGAAGCCCAGGATGCC	chr2	47470964	47470964	47470663	47471264	26172
rs267607970-PRIMER_PAIR_666	4.41097	3.40397	1.007	TTGCGCTATTCCAAACAGTGTA	TTAACAATGGCATCCTGGGCT	(89, 22)	(375, 21)	58.596	59.993	40.9091	47.619	9.73205	0	0	0	0	0	2.9	5.19	0	0	287	rs267607970	PRIMER_PAIR_666	TTGCGCTATTCCAAACAGTGTAAAAGAACATTAATAAATTGAATTCTAACTACATTTGTCCCTAAGGAGTTGTTCGTTTTCCACTTGTATTTCCATTTTAATTATCATTATTTGGATGTTTCATAGGATACTTTGGATATGTTTCACGTAGTACACATTGCTTCTAGTACACATTTTAATATTTTTAATAAAACTGTTATTTCGATTTGCAGCAAATTGACTTCTTTAAATGAAGAGTATACCAAAAATAAAACAGAATATGAAGAAGCCCAGGATGCCATTGTTAA	chr2	47470964	47470964	47470663	47471264	19440
rs267607970-PRIMER_PAIR_672	4.43629	3.04697	1.38933	TGCGCTATTCCAAACAGTGTA	AACAATGGCATCCTGGGCT	(90, 21)	(373, 19)	57.953	59.6107	42.8571	52.6316	9.73205	0	0	0	0	0	2.9	5.19	0	0	284	rs267607970	PRIMER_PAIR_672	TGCGCTATTCCAAACAGTGTAAAAGAACATTAATAAATTGAATTCTAACTACATTTGTCCCTAAGGAGTTGTTCGTTTTCCACTTGTATTTCCATTTTAATTATCATTATTTGGATGTTTCATAGGATACTTTGGATATGTTTCACGTAGTACACATTGCTTCTAGTACACATTTTAATATTTTTAATAAAACTGTTATTTCGATTTGCAGCAAATTGACTTCTTTAAATGAAGAGTATACCAAAAATAAAACAGAATATGAAGAAGCCCAGGATGCCATTGTT	chr2	47470964	47470964	47470663	47471264	19152
rs267607970-PRIMER_PAIR_675	4.43911	3.04979	1.38933	GCCATTGCGCTATTCCAAACAG	AACAATGGCATCCTGGGCT	(85, 22)	(373, 19)	61.0498	59.6107	50	52.6316	9.73205	0	0	0	0	0	3.16	5.19	19.9735	3.57938	289	rs267607970	PRIMER_PAIR_675	GCCATTGCGCTATTCCAAACAGTGTAAAAGAACATTAATAAATTGAATTCTAACTACATTTGTCCCTAAGGAGTTGTTCGTTTTCCACTTGTATTTCCATTTTAATTATCATTATTTGGATGTTTCATAGGATACTTTGGATATGTTTCACGTAGTACACATTGCTTCTAGTACACATTTTAATATTTTTAATAAAACTGTTATTTCGATTTGCAGCAAATTGACTTCTTTAAATGAAGAGTATACCAAAAATAAAACAGAATATGAAGAAGCCCAGGATGCCATTGTT	chr2	47470964	47470964	47470663	47471264	20772
rs267607970-PRIMER_PAIR_686	4.47145	2.98741	1.48404	TTGCGCTATTCCAAACAGTG	TTAACAATGGCATCCTGGGC	(89, 20)	(375, 20)	57.0126	58.516	45	50	9.73205	0	0	0	0	0	3.66	5.36	0	0	287	rs267607970	PRIMER_PAIR_686	TTGCGCTATTCCAAACAGTGTAAAAGAACATTAATAAATTGAATTCTAACTACATTTGTCCCTAAGGAGTTGTTCGTTTTCCACTTGTATTTCCATTTTAATTATCATTATTTGGATGTTTCATAGGATACTTTGGATATGTTTCACGTAGTACACATTGCTTCTAGTACACATTTTAATATTTTTAATAAAACTGTTATTTCGATTTGCAGCAAATTGACTTCTTTAAATGAAGAGTATACCAAAAATAAAACAGAATATGAAGAAGCCCAGGATGCCATTGTTAA	chr2	47470964	47470964	47470663	47471264	19710
rs267607970-PRIMER_PAIR_703	4.49969	1.13514	3.36455	GCCATTGCGCTATTCCAAACA	TCTTTAACAATGGCATCCTGGG	(85, 21)	(378, 22)	60.1351	58.6355	47.619	45.4545	9.73205	0	0	0	0	0	2.83	4.45	19.9735	19.4691	294	rs267607970	PRIMER_PAIR_703	GCCATTGCGCTATTCCAAACAGTGTAAAAGAACATTAATAAATTGAATTCTAACTACATTTGTCCCTAAGGAGTTGTTCGTTTTCCACTTGTATTTCCATTTTAATTATCATTATTTGGATGTTTCATAGGATACTTTGGATATGTTTCACGTAGTACACATTGCTTCTAGTACACATTTTAATATTTTTAATAAAACTGTTATTTCGATTTGCAGCAAATTGACTTCTTTAAATGAAGAGTATACCAAAAATAAAACAGAATATGAAGAAGCCCAGGATGCCATTGTTAAAGA	chr2	47470964	47470964	47470663	47471264	13824
rs267607970-PRIMER_PAIR_711	4.50996	3.36627	1.14368	CATTGCGCTATTCCAAACAGTGT	GGCATCCTGGGCTTCTTCATA	(87, 23)	(367, 21)	60.3663	59.8563	43.4783	52.381	9.73205	0	0	0	0	0	3.55	2.15	0	0	281	rs267607970	PRIMER_PAIR_711	CATTGCGCTATTCCAAACAGTGTAAAAGAACATTAATAAATTGAATTCTAACTACATTTGTCCCTAAGGAGTTGTTCGTTTTCCACTTGTATTTCCATTTTAATTATCATTATTTGGATGTTTCATAGGATACTTTGGATATGTTTCACGTAGTACACATTGCTTCTAGTACACATTTTAATATTTTTAATAAAACTGTTATTTCGATTTGCAGCAAATTGACTTCTTTAAATGAAGAGTATACCAAAAATAAAACAGAATATGAAGAAGCCCAGGATGCC	chr2	47470964	47470964	47470663	47471264	15624
rs267607970-PRIMER_PAIR_712	4.51379	2.32266	2.19113	TGTCCCTAAGGAGTTGTTCGT	AGCCAGGTGACATTCAGAAC	(145, 21)	(441, 20)	58.6773	57.8089	47.619	50	0	0	0	0	45.2113	0	3.85	3.01	0	0	297	rs267607970	PRIMER_PAIR_712	TGTCCCTAAGGAGTTGTTCGTTTTCCACTTGTATTTCCATTTTAATTATCATTATTTGGATGTTTCATAGGATACTTTGGATATGTTTCACGTAGTACACATTGCTTCTAGTACACATTTTAATATTTTTAATAAAACTGTTATTTCGATTTGCAGCAAATTGACTTCTTTAAATGAAGAGTATACCAAAAATAAAACAGAATATGAAGAAGCCCAGGATGCCATTGTTAAAGAAATTGTCAATATTTCTTCAGGTAAACTTAATAGAACTAATAATGTTCTGAATGTCACCTGGCT	chr2	47470964	47470964	47470663	47471264	8154
rs267607970-PRIMER_PAIR_720	4.53671	1.89088	2.64584	TGCGCTATTCCAAACAGTGT	GCATCCTGGGCTTCTTCATA	(90, 20)	(366, 20)	58.1091	57.3542	45	50	9.73205	0	0	0	0	0	3.55	2.15	0	0	277	rs267607970	PRIMER_PAIR_720	TGCGCTATTCCAAACAGTGTAAAAGAACATTAATAAATTGAATTCTAACTACATTTGTCCCTAAGGAGTTGTTCGTTTTCCACTTGTATTTCCATTTTAATTATCATTATTTGGATGTTTCATAGGATACTTTGGATATGTTTCACGTAGTACACATTGCTTCTAGTACACATTTTAATATTTTTAATAAAACTGTTATTTCGATTTGCAGCAAATTGACTTCTTTAAATGAAGAGTATACCAAAAATAAAACAGAATATGAAGAAGCCCAGGATGC	chr2	47470964	47470964	47470663	47471264	14706
rs267607970-PRIMER_PAIR_721	4.53886	3.03895	1.49991	CAGGAATTGTGCCATTGCG	TGGCATCCTGGGCTTCTTCA	(75, 19)	(368, 20)	57.9611	61.4999	52.6316	55	0	0	0	0	41.7772	0	4.85	3.02	14.1409	17.6336	294	rs267607970	PRIMER_PAIR_721	CAGGAATTGTGCCATTGCGCTATTCCAAACAGTGTAAAAGAACATTAATAAATTGAATTCTAACTACATTTGTCCCTAAGGAGTTGTTCGTTTTCCACTTGTATTTCCATTTTAATTATCATTATTTGGATGTTTCATAGGATACTTTGGATATGTTTCACGTAGTACACATTGCTTCTAGTACACATTTTAATATTTTTAATAAAACTGTTATTTCGATTTGCAGCAAATTGACTTCTTTAAATGAAGAGTATACCAAAAATAAAACAGAATATGAAGAAGCCCAGGATGCCA	chr2	47470964	47470964	47470663	47471264	27612
rs267607970-PRIMER_PAIR_724	4.54688	3.04697	1.49991	TGCGCTATTCCAAACAGTGTA	TGGCATCCTGGGCTTCTTCA	(90, 21)	(368, 20)	57.953	61.4999	42.8571	55	9.73205	0	0	0	0	0	2.9	3.02	0	0	279	rs267607970	PRIMER_PAIR_724	TGCGCTATTCCAAACAGTGTAAAAGAACATTAATAAATTGAATTCTAACTACATTTGTCCCTAAGGAGTTGTTCGTTTTCCACTTGTATTTCCATTTTAATTATCATTATTTGGATGTTTCATAGGATACTTTGGATATGTTTCACGTAGTACACATTGCTTCTAGTACACATTTTAATATTTTTAATAAAACTGTTATTTCGATTTGCAGCAAATTGACTTCTTTAAATGAAGAGTATACCAAAAATAAAACAGAATATGAAGAAGCCCAGGATGCCA	chr2	47470964	47470964	47470663	47471264	21582
rs267607970-PRIMER_PAIR_742	4.58517	1.07988	3.50529	GCAGGAATTGTGCCATTGCG	GCATCCTGGGCTTCTTCATATTC	(74, 20)	(366, 23)	61.0799	59.4947	55	47.8261	0	0	0	0	41.7772	0	4.85	1.75	4.02602	0.991834	293	rs267607970	PRIMER_PAIR_742	GCAGGAATTGTGCCATTGCGCTATTCCAAACAGTGTAAAAGAACATTAATAAATTGAATTCTAACTACATTTGTCCCTAAGGAGTTGTTCGTTTTCCACTTGTATTTCCATTTTAATTATCATTATTTGGATGTTTCATAGGATACTTTGGATATGTTTCACGTAGTACACATTGCTTCTAGTACACATTTTAATATTTTTAATAAAACTGTTATTTCGATTTGCAGCAAATTGACTTCTTTAAATGAAGAGTATACCAAAAATAAAACAGAATATGAAGAAGCCCAGGATGC	chr2	47470964	47470964	47470663	47471264	19980
rs267607970-PRIMER_PAIR_752	4.61361	4.27618	0.337428	TTGCGCTATTCCAAACAGTGTAAA	AATGGCATCCTGGGCTTCTT	(89, 24)	(370, 20)	59.7238	59.6626	37.5	50	9.73205	0	0	0	0	0	2.01	2.52	0	0	282	rs267607970	PRIMER_PAIR_752	TTGCGCTATTCCAAACAGTGTAAAAGAACATTAATAAATTGAATTCTAACTACATTTGTCCCTAAGGAGTTGTTCGTTTTCCACTTGTATTTCCATTTTAATTATCATTATTTGGATGTTTCATAGGATACTTTGGATATGTTTCACGTAGTACACATTGCTTCTAGTACACATTTTAATATTTTTAATAAAACTGTTATTTCGATTTGCAGCAAATTGACTTCTTTAAATGAAGAGTATACCAAAAATAAAACAGAATATGAAGAAGCCCAGGATGCCATT	chr2	47470964	47470964	47470663	47471264	26964
rs267607970-PRIMER_PAIR_759	4.62947	1.13514	3.49433	TGCCATTGCGCTATTCCAAAC	GCATCCTGGGCTTCTTCATATT	(84, 21)	(366, 22)	60.1351	58.5057	47.619	45.4545	9.73205	0	0	0	41.7772	0	2.93	1.28	0	0	283	rs267607970	PRIMER_PAIR_759	TGCCATTGCGCTATTCCAAACAGTGTAAAAGAACATTAATAAATTGAATTCTAACTACATTTGTCCCTAAGGAGTTGTTCGTTTTCCACTTGTATTTCCATTTTAATTATCATTATTTGGATGTTTCATAGGATACTTTGGATATGTTTCACGTAGTACACATTGCTTCTAGTACACATTTTAATATTTTTAATAAAACTGTTATTTCGATTTGCAGCAAATTGACTTCTTTAAATGAAGAGTATACCAAAAATAAAACAGAATATGAAGAAGCCCAGGATGC	chr2	47470964	47470964	47470663	47471264	6264
rs267607970-PRIMER_PAIR_768	4.63766	4.00699	0.630673	ATTGCGCTATTCCAAACAGTGTA	TAACAATGGCATCCTGGGCT	(88, 23)	(374, 20)	58.993	59.3693	39.1304	50	9.73205	0	0	0	0	0	2.9	5.19	0	0	287	rs267607970	PRIMER_PAIR_768	ATTGCGCTATTCCAAACAGTGTAAAAGAACATTAATAAATTGAATTCTAACTACATTTGTCCCTAAGGAGTTGTTCGTTTTCCACTTGTATTTCCATTTTAATTATCATTATTTGGATGTTTCATAGGATACTTTGGATATGTTTCACGTAGTACACATTGCTTCTAGTACACATTTTAATATTTTTAATAAAACTGTTATTTCGATTTGCAGCAAATTGACTTCTTTAAATGAAGAGTATACCAAAAATAAAACAGAATATGAAGAAGCCCAGGATGCCATTGTTA	chr2	47470964	47470964	47470663	47471264	19224
rs267607970-PRIMER_PAIR_772	4.64085	2.4818	2.15906	AATTGTGCCATTGCGCTATTCC	CTTTAACAATGGCATCCTGGGC	(79, 22)	(377, 22)	60.4818	60.1591	45.4545	50	9.73205	0	0	0	45.7992	0	3.01	5.36	25.1932	11.5459	299	rs267607970	PRIMER_PAIR_772	AATTGTGCCATTGCGCTATTCCAAACAGTGTAAAAGAACATTAATAAATTGAATTCTAACTACATTTGTCCCTAAGGAGTTGTTCGTTTTCCACTTGTATTTCCATTTTAATTATCATTATTTGGATGTTTCATAGGATACTTTGGATATGTTTCACGTAGTACACATTGCTTCTAGTACACATTTTAATATTTTTAATAAAACTGTTATTTCGATTTGCAGCAAATTGACTTCTTTAAATGAAGAGTATACCAAAAATAAAACAGAATATGAAGAAGCCCAGGATGCCATTGTTAAAG	chr2	47470964	47470964	47470663	47471264	16596
rs267607970-PRIMER_PAIR_775	4.64466	1.13514	3.50952	TGCCATTGCGCTATTCCAAAC	GCATCCTGGGCTTCTTCAT	(84, 21)	(366, 19)	60.1351	57.4905	47.619	52.6316	9.73205	0	0	0	41.7772	0	2.93	2.57	0	0	283	rs267607970	PRIMER_PAIR_775	TGCCATTGCGCTATTCCAAACAGTGTAAAAGAACATTAATAAATTGAATTCTAACTACATTTGTCCCTAAGGAGTTGTTCGTTTTCCACTTGTATTTCCATTTTAATTATCATTATTTGGATGTTTCATAGGATACTTTGGATATGTTTCACGTAGTACACATTGCTTCTAGTACACATTTTAATATTTTTAATAAAACTGTTATTTCGATTTGCAGCAAATTGACTTCTTTAAATGAAGAGTATACCAAAAATAAAACAGAATATGAAGAAGCCCAGGATGC	chr2	47470964	47470964	47470663	47471264	19494
rs267607970-PRIMER_PAIR_782	4.65764	3.1736	1.48404	CATTGCGCTATTCCAAACAGTG	TTAACAATGGCATCCTGGGC	(87, 22)	(375, 20)	58.8264	58.516	45.4545	50	9.73205	0	0	0	0	0	3.66	5.36	0	0	289	rs267607970	PRIMER_PAIR_782	CATTGCGCTATTCCAAACAGTGTAAAAGAACATTAATAAATTGAATTCTAACTACATTTGTCCCTAAGGAGTTGTTCGTTTTCCACTTGTATTTCCATTTTAATTATCATTATTTGGATGTTTCATAGGATACTTTGGATATGTTTCACGTAGTACACATTGCTTCTAGTACACATTTTAATATTTTTAATAAAACTGTTATTTCGATTTGCAGCAAATTGACTTCTTTAAATGAAGAGTATACCAAAAATAAAACAGAATATGAAGAAGCCCAGGATGCCATTGTTAA	chr2	47470964	47470964	47470663	47471264	19728
rs267607970-PRIMER_PAIR_783	4.6612	3.97574	0.685458	CCATTGCGCTATTCCAAACAGTG	ACAATGGCATCCTGGGCTTC	(86, 23)	(372, 20)	60.9757	60.6855	47.8261	55	9.73205	0	0	0	0	0	3.66	3.86	0.33953	7.50234	287	rs267607970	PRIMER_PAIR_783	CCATTGCGCTATTCCAAACAGTGTAAAAGAACATTAATAAATTGAATTCTAACTACATTTGTCCCTAAGGAGTTGTTCGTTTTCCACTTGTATTTCCATTTTAATTATCATTATTTGGATGTTTCATAGGATACTTTGGATATGTTTCACGTAGTACACATTGCTTCTAGTACACATTTTAATATTTTTAATAAAACTGTTATTTCGATTTGCAGCAAATTGACTTCTTTAAATGAAGAGTATACCAAAAATAAAACAGAATATGAAGAAGCCCAGGATGCCATTGT	chr2	47470964	47470964	47470663	47471264	28296
rs267607970-PRIMER_PAIR_797	4.678	0.45541	4.22259	GTGCCATTGCGCTATTCCAA	TTTCTTTAACAATGGCATCCTGGG	(83, 20)	(380, 24)	59.5446	59.7774	50	41.6667	9.73205	0	0	0	44.6643	0	3.53	4.45	25.1932	6.29527	298	rs267607970	PRIMER_PAIR_797	GTGCCATTGCGCTATTCCAAACAGTGTAAAAGAACATTAATAAATTGAATTCTAACTACATTTGTCCCTAAGGAGTTGTTCGTTTTCCACTTGTATTTCCATTTTAATTATCATTATTTGGATGTTTCATAGGATACTTTGGATATGTTTCACGTAGTACACATTGCTTCTAGTACACATTTTAATATTTTTAATAAAACTGTTATTTCGATTTGCAGCAAATTGACTTCTTTAAATGAAGAGTATACCAAAAATAAAACAGAATATGAAGAAGCCCAGGATGCCATTGTTAAAGAAA	chr2	47470964	47470964	47470663	47471264	11862
rs267607970-PRIMER_PAIR_813	4.70825	3.40397	1.30428	TTGCGCTATTCCAAACAGTGTA	GGCATCCTGGGCTTCTTCA	(89, 22)	(367, 19)	58.596	59.6957	40.9091	57.8947	9.73205	0	0	0	0	0	2.9	3.02	0	0	279	rs267607970	PRIMER_PAIR_813	TTGCGCTATTCCAAACAGTGTAAAAGAACATTAATAAATTGAATTCTAACTACATTTGTCCCTAAGGAGTTGTTCGTTTTCCACTTGTATTTCCATTTTAATTATCATTATTTGGATGTTTCATAGGATACTTTGGATATGTTTCACGTAGTACACATTGCTTCTAGTACACATTTTAATATTTTTAATAAAACTGTTATTTCGATTTGCAGCAAATTGACTTCTTTAAATGAAGAGTATACCAAAAATAAAACAGAATATGAAGAAGCCCAGGATGCC	chr2	47470964	47470964	47470663	47471264	20592
rs267607970-PRIMER_PAIR_822	4.72498	3.4207	1.30428	AGCAGGAATTGTGCCATTGCG	GGCATCCTGGGCTTCTTCA	(73, 21)	(367, 19)	62.4207	59.6957	52.381	57.8947	5.87803	0	0	0	42.243	0	4.85	3.02	16.9455	12.5035	295	rs267607970	PRIMER_PAIR_822	AGCAGGAATTGTGCCATTGCGCTATTCCAAACAGTGTAAAAGAACATTAATAAATTGAATTCTAACTACATTTGTCCCTAAGGAGTTGTTCGTTTTCCACTTGTATTTCCATTTTAATTATCATTATTTGGATGTTTCATAGGATACTTTGGATATGTTTCACGTAGTACACATTGCTTCTAGTACACATTTTAATATTTTTAATAAAACTGTTATTTCGATTTGCAGCAAATTGACTTCTTTAAATGAAGAGTATACCAAAAATAAAACAGAATATGAAGAAGCCCAGGATGCC	chr2	47470964	47470964	47470663	47471264	34722
rs267607970-PRIMER_PAIR_829	4.74276	2.70195	2.04081	TGTCCCTAAGGAGTTGTTCGTT	AGCCAGGTGACATTCAGAACAT	(145, 22)	(441, 22)	59.298	59.9592	45.4545	45.4545	0	0	0	0	45.2113	0	3.85	2.71	0	0	297	rs267607970	PRIMER_PAIR_829	TGTCCCTAAGGAGTTGTTCGTTTTCCACTTGTATTTCCATTTTAATTATCATTATTTGGATGTTTCATAGGATACTTTGGATATGTTTCACGTAGTACACATTGCTTCTAGTACACATTTTAATATTTTTAATAAAACTGTTATTTCGATTTGCAGCAAATTGACTTCTTTAAATGAAGAGTATACCAAAAATAAAACAGAATATGAAGAAGCCCAGGATGCCATTGTTAAAGAAATTGTCAATATTTCTTCAGGTAAACTTAATAGAACTAATAATGTTCTGAATGTCACCTGGCT	chr2	47470964	47470964	47470663	47471264	21366
rs267607970-PRIMER_PAIR_832	4.75092	4.4135	0.337428	GCGCTATTCCAAACAGTGTAAA	AATGGCATCCTGGGCTTCTT	(91, 22)	(370, 20)	57.5865	59.6626	40.9091	50	0	0	0	0	0	0	2.01	2.52	0	0	280	rs267607970	PRIMER_PAIR_832	GCGCTATTCCAAACAGTGTAAAAGAACATTAATAAATTGAATTCTAACTACATTTGTCCCTAAGGAGTTGTTCGTTTTCCACTTGTATTTCCATTTTAATTATCATTATTTGGATGTTTCATAGGATACTTTGGATATGTTTCACGTAGTACACATTGCTTCTAGTACACATTTTAATATTTTTAATAAAACTGTTATTTCGATTTGCAGCAAATTGACTTCTTTAAATGAAGAGTATACCAAAAATAAAACAGAATATGAAGAAGCCCAGGATGCCATT	chr2	47470964	47470964	47470663	47471264	27018
rs267607970-PRIMER_PAIR_840	4.76443	2.80106	1.96337	CCATTGCGCTATTCCAAACAG	CAATGGCATCCTGGGCTTCTT	(86, 21)	(371, 21)	58.1989	60.9634	47.619	52.381	9.73205	0	0	0	0	0	3.16	2.52	0	3.50735	286	rs267607970	PRIMER_PAIR_840	CCATTGCGCTATTCCAAACAGTGTAAAAGAACATTAATAAATTGAATTCTAACTACATTTGTCCCTAAGGAGTTGTTCGTTTTCCACTTGTATTTCCATTTTAATTATCATTATTTGGATGTTTCATAGGATACTTTGGATATGTTTCACGTAGTACACATTGCTTCTAGTACACATTTTAATATTTTTAATAAAACTGTTATTTCGATTTGCAGCAAATTGACTTCTTTAAATGAAGAGTATACCAAAAATAAAACAGAATATGAAGAAGCCCAGGATGCCATTG	chr2	47470964	47470964	47470663	47471264	28854
rs267607970-PRIMER_PAIR_845	4.77338	4.14271	0.630673	CATTGCGCTATTCCAAACAGTGTA	TAACAATGGCATCCTGGGCT	(87, 24)	(374, 20)	60.1427	59.3693	41.6667	50	9.73205	0	0	0	0	0	2.9	5.19	0	0	288	rs267607970	PRIMER_PAIR_845	CATTGCGCTATTCCAAACAGTGTAAAAGAACATTAATAAATTGAATTCTAACTACATTTGTCCCTAAGGAGTTGTTCGTTTTCCACTTGTATTTCCATTTTAATTATCATTATTTGGATGTTTCATAGGATACTTTGGATATGTTTCACGTAGTACACATTGCTTCTAGTACACATTTTAATATTTTTAATAAAACTGTTATTTCGATTTGCAGCAAATTGACTTCTTTAAATGAAGAGTATACCAAAAATAAAACAGAATATGAAGAAGCCCAGGATGCCATTGTTA	chr2	47470964	47470964	47470663	47471264	19152
rs267607970-PRIMER_PAIR_855	4.79329	3.40397	1.38933	TTGCGCTATTCCAAACAGTGTA	AACAATGGCATCCTGGGCT	(89, 22)	(373, 19)	58.596	59.6107	40.9091	52.6316	9.73205	0	0	0	0	0	2.9	5.19	0	0	285	rs267607970	PRIMER_PAIR_855	TTGCGCTATTCCAAACAGTGTAAAAGAACATTAATAAATTGAATTCTAACTACATTTGTCCCTAAGGAGTTGTTCGTTTTCCACTTGTATTTCCATTTTAATTATCATTATTTGGATGTTTCATAGGATACTTTGGATATGTTTCACGTAGTACACATTGCTTCTAGTACACATTTTAATATTTTTAATAAAACTGTTATTTCGATTTGCAGCAAATTGACTTCTTTAAATGAAGAGTATACCAAAAATAAAACAGAATATGAAGAAGCCCAGGATGCCATTGTT	chr2	47470964	47470964	47470663	47471264	19116
rs267607970-PRIMER_PAIR_866	4.81447	2.80106	2.0134	CCATTGCGCTATTCCAAACAG	ATGGCATCCTGGGCTTCTT	(86, 21)	(369, 19)	58.1989	58.9866	47.619	52.6316	9.73205	0	0	0	0	0	3.16	2.52	0	0	284	rs267607970	PRIMER_PAIR_866	CCATTGCGCTATTCCAAACAGTGTAAAAGAACATTAATAAATTGAATTCTAACTACATTTGTCCCTAAGGAGTTGTTCGTTTTCCACTTGTATTTCCATTTTAATTATCATTATTTGGATGTTTCATAGGATACTTTGGATATGTTTCACGTAGTACACATTGCTTCTAGTACACATTTTAATATTTTTAATAAAACTGTTATTTCGATTTGCAGCAAATTGACTTCTTTAAATGAAGAGTATACCAAAAATAAAACAGAATATGAAGAAGCCCAGGATGCCAT	chr2	47470964	47470964	47470663	47471264	27990
rs267607970-PRIMER_PAIR_870	4.81789	2.98741	1.83048	TTGCGCTATTCCAAACAGTG	TTTAACAATGGCATCCTGGGC	(89, 20)	(376, 21)	57.0126	59.1695	45	47.619	9.73205	0	0	0	0	0	3.66	5.36	0	0	288	rs267607970	PRIMER_PAIR_870	TTGCGCTATTCCAAACAGTGTAAAAGAACATTAATAAATTGAATTCTAACTACATTTGTCCCTAAGGAGTTGTTCGTTTTCCACTTGTATTTCCATTTTAATTATCATTATTTGGATGTTTCATAGGATACTTTGGATATGTTTCACGTAGTACACATTGCTTCTAGTACACATTTTAATATTTTTAATAAAACTGTTATTTCGATTTGCAGCAAATTGACTTCTTTAAATGAAGAGTATACCAAAAATAAAACAGAATATGAAGAAGCCCAGGATGCCATTGTTAAA	chr2	47470964	47470964	47470663	47471264	19800
rs267607970-PRIMER_PAIR_881	4.83118	2.32266	2.50853	TGTCCCTAAGGAGTTGTTCGT	AAGCCAGGTGACATTCAGAAC	(145, 21)	(442, 21)	58.6773	58.4915	47.619	47.619	0	0	0	0	45.2113	0	3.85	3.01	0	0	298	rs267607970	PRIMER_PAIR_881	TGTCCCTAAGGAGTTGTTCGTTTTCCACTTGTATTTCCATTTTAATTATCATTATTTGGATGTTTCATAGGATACTTTGGATATGTTTCACGTAGTACACATTGCTTCTAGTACACATTTTAATATTTTTAATAAAACTGTTATTTCGATTTGCAGCAAATTGACTTCTTTAAATGAAGAGTATACCAAAAATAAAACAGAATATGAAGAAGCCCAGGATGCCATTGTTAAAGAAATTGTCAATATTTCTTCAGGTAAACTTAATAGAACTAATAATGTTCTGAATGTCACCTGGCTT	chr2	47470964	47470964	47470663	47471264	8478
rs267607970-PRIMER_PAIR_897	4.87217	2.22633	2.64584	TTGCGCTATTCCAAACAGTGT	GCATCCTGGGCTTCTTCATA	(89, 21)	(366, 20)	58.7737	57.3542	42.8571	50	9.73205	0	0	0	0	0	3.55	2.15	0	0	278	rs267607970	PRIMER_PAIR_897	TTGCGCTATTCCAAACAGTGTAAAAGAACATTAATAAATTGAATTCTAACTACATTTGTCCCTAAGGAGTTGTTCGTTTTCCACTTGTATTTCCATTTTAATTATCATTATTTGGATGTTTCATAGGATACTTTGGATATGTTTCACGTAGTACACATTGCTTCTAGTACACATTTTAATATTTTTAATAAAACTGTTATTTCGATTTGCAGCAAATTGACTTCTTTAAATGAAGAGTATACCAAAAATAAAACAGAATATGAAGAAGCCCAGGATGC	chr2	47470964	47470964	47470663	47471264	14742
rs267607970-PRIMER_PAIR_909	4.88833	1.13514	3.75319	TGCCATTGCGCTATTCCAAAC	GGCATCCTGGGCTTCTTCATATT	(84, 21)	(367, 23)	60.1351	60.7532	47.619	47.8261	9.73205	0	0	0	41.7772	0	2.93	1.28	0	0	284	rs267607970	PRIMER_PAIR_909	TGCCATTGCGCTATTCCAAACAGTGTAAAAGAACATTAATAAATTGAATTCTAACTACATTTGTCCCTAAGGAGTTGTTCGTTTTCCACTTGTATTTCCATTTTAATTATCATTATTTGGATGTTTCATAGGATACTTTGGATATGTTTCACGTAGTACACATTGCTTCTAGTACACATTTTAATATTTTTAATAAAACTGTTATTTCGATTTGCAGCAAATTGACTTCTTTAAATGAAGAGTATACCAAAAATAAAACAGAATATGAAGAAGCCCAGGATGCC	chr2	47470964	47470964	47470663	47471264	6642
rs267607970-PRIMER_PAIR_914	4.89308	2.70195	2.19113	TTGTCCCTAAGGAGTTGTTCGT	AGCCAGGTGACATTCAGAAC	(144, 22)	(441, 20)	59.298	57.8089	45.4545	50	0	0	0	0	45.2113	0	3.85	3.01	0	0	298	rs267607970	PRIMER_PAIR_914	TTGTCCCTAAGGAGTTGTTCGTTTTCCACTTGTATTTCCATTTTAATTATCATTATTTGGATGTTTCATAGGATACTTTGGATATGTTTCACGTAGTACACATTGCTTCTAGTACACATTTTAATATTTTTAATAAAACTGTTATTTCGATTTGCAGCAAATTGACTTCTTTAAATGAAGAGTATACCAAAAATAAAACAGAATATGAAGAAGCCCAGGATGCCATTGTTAAAGAAATTGTCAATATTTCTTCAGGTAAACTTAATAGAACTAATAATGTTCTGAATGTCACCTGGCT	chr2	47470964	47470964	47470663	47471264	8226
rs267607970-PRIMER_PAIR_915	4.8961	4.78978	0.106318	GCGCTATTCCAAACAGTGTAAAA	GGCATCCTGGGCTTCTTCAT	(91, 23)	(367, 20)	58.2102	60.1063	39.1304	55	0	0	0	0	0	0	1.52	2.57	0	0	277	rs267607970	PRIMER_PAIR_915	GCGCTATTCCAAACAGTGTAAAAGAACATTAATAAATTGAATTCTAACTACATTTGTCCCTAAGGAGTTGTTCGTTTTCCACTTGTATTTCCATTTTAATTATCATTATTTGGATGTTTCATAGGATACTTTGGATATGTTTCACGTAGTACACATTGCTTCTAGTACACATTTTAATATTTTTAATAAAACTGTTATTTCGATTTGCAGCAAATTGACTTCTTTAAATGAAGAGTATACCAAAAATAAAACAGAATATGAAGAAGCCCAGGATGCC	chr2	47470964	47470964	47470663	47471264	26154
rs267607970-PRIMER_PAIR_917	4.89853	0.45541	4.44312	GTGCCATTGCGCTATTCCAA	TTAACAATGGCATCCTGGGCTTC	(83, 20)	(375, 23)	59.5446	61.4431	50	47.8261	9.73205	0	0	0	44.6643	0	3.53	3.86	25.1932	7.96053	293	rs267607970	PRIMER_PAIR_917	GTGCCATTGCGCTATTCCAAACAGTGTAAAAGAACATTAATAAATTGAATTCTAACTACATTTGTCCCTAAGGAGTTGTTCGTTTTCCACTTGTATTTCCATTTTAATTATCATTATTTGGATGTTTCATAGGATACTTTGGATATGTTTCACGTAGTACACATTGCTTCTAGTACACATTTTAATATTTTTAATAAAACTGTTATTTCGATTTGCAGCAAATTGACTTCTTTAAATGAAGAGTATACCAAAAATAAAACAGAATATGAAGAAGCCCAGGATGCCATTGTTAA	chr2	47470964	47470964	47470663	47471264	24570
rs267607970-PRIMER_PAIR_925	4.90388	3.40397	1.49991	TTGCGCTATTCCAAACAGTGTA	TGGCATCCTGGGCTTCTTCA	(89, 22)	(368, 20)	58.596	61.4999	40.9091	55	9.73205	0	0	0	0	0	2.9	3.02	0	0	280	rs267607970	PRIMER_PAIR_925	TTGCGCTATTCCAAACAGTGTAAAAGAACATTAATAAATTGAATTCTAACTACATTTGTCCCTAAGGAGTTGTTCGTTTTCCACTTGTATTTCCATTTTAATTATCATTATTTGGATGTTTCATAGGATACTTTGGATATGTTTCACGTAGTACACATTGCTTCTAGTACACATTTTAATATTTTTAATAAAACTGTTATTTCGATTTGCAGCAAATTGACTTCTTTAAATGAAGAGTATACCAAAAATAAAACAGAATATGAAGAAGCCCAGGATGCCA	chr2	47470964	47470964	47470663	47471264	21546
rs267607970-PRIMER_PAIR_926	4.9039	1.13514	3.76876	GCCATTGCGCTATTCCAAACA	TTCTTTAACAATGGCATCCTGGG	(85, 21)	(379, 23)	60.1351	59.2312	47.619	43.4783	9.73205	0	0	0	0	0	2.83	4.45	19.9735	19.4691	295	rs267607970	PRIMER_PAIR_926	GCCATTGCGCTATTCCAAACAGTGTAAAAGAACATTAATAAATTGAATTCTAACTACATTTGTCCCTAAGGAGTTGTTCGTTTTCCACTTGTATTTCCATTTTAATTATCATTATTTGGATGTTTCATAGGATACTTTGGATATGTTTCACGTAGTACACATTGCTTCTAGTACACATTTTAATATTTTTAATAAAACTGTTATTTCGATTTGCAGCAAATTGACTTCTTTAAATGAAGAGTATACCAAAAATAAAACAGAATATGAAGAAGCCCAGGATGCCATTGTTAAAGAA	chr2	47470964	47470964	47470663	47471264	13878
rs267607970-PRIMER_PAIR_933	4.91766	1.13514	3.78252	TGCCATTGCGCTATTCCAAAC	TCCTGGGCTTCTTCATATTCTGT	(84, 21)	(363, 23)	60.1351	59.2175	47.619	43.4783	9.73205	0	0	0	41.7772	0	2.93	3.41	0	0	280	rs267607970	PRIMER_PAIR_933	TGCCATTGCGCTATTCCAAACAGTGTAAAAGAACATTAATAAATTGAATTCTAACTACATTTGTCCCTAAGGAGTTGTTCGTTTTCCACTTGTATTTCCATTTTAATTATCATTATTTGGATGTTTCATAGGATACTTTGGATATGTTTCACGTAGTACACATTGCTTCTAGTACACATTTTAATATTTTTAATAAAACTGTTATTTCGATTTGCAGCAAATTGACTTCTTTAAATGAAGAGTATACCAAAAATAAAACAGAATATGAAGAAGCCCAGGA	chr2	47470964	47470964	47470663	47471264	5796
rs267607970-PRIMER_PAIR_937	4.92061	3.4207	1.49991	AGCAGGAATTGTGCCATTGCG	TGGCATCCTGGGCTTCTTCA	(73, 21)	(368, 20)	62.4207	61.4999	52.381	55	5.87803	0	0	0	42.243	0	4.85	3.02	18.6669	18.3664	296	rs267607970	PRIMER_PAIR_937	AGCAGGAATTGTGCCATTGCGCTATTCCAAACAGTGTAAAAGAACATTAATAAATTGAATTCTAACTACATTTGTCCCTAAGGAGTTGTTCGTTTTCCACTTGTATTTCCATTTTAATTATCATTATTTGGATGTTTCATAGGATACTTTGGATATGTTTCACGTAGTACACATTGCTTCTAGTACACATTTTAATATTTTTAATAAAACTGTTATTTCGATTTGCAGCAAATTGACTTCTTTAAATGAAGAGTATACCAAAAATAAAACAGAATATGAAGAAGCCCAGGATGCCA	chr2	47470964	47470964	47470663	47471264	35676
rs267607970-PRIMER_PAIR_948	4.94177	1.13514	3.80662	GCCATTGCGCTATTCCAAACA	CTTTAACAATGGCATCCTGGG	(85, 21)	(377, 21)	60.1351	57.1934	47.619	47.619	9.73205	0	0	0	0	0	2.83	4.45	19.9735	6.24191	293	rs267607970	PRIMER_PAIR_948	GCCATTGCGCTATTCCAAACAGTGTAAAAGAACATTAATAAATTGAATTCTAACTACATTTGTCCCTAAGGAGTTGTTCGTTTTCCACTTGTATTTCCATTTTAATTATCATTATTTGGATGTTTCATAGGATACTTTGGATATGTTTCACGTAGTACACATTGCTTCTAGTACACATTTTAATATTTTTAATAAAACTGTTATTTCGATTTGCAGCAAATTGACTTCTTTAAATGAAGAGTATACCAAAAATAAAACAGAATATGAAGAAGCCCAGGATGCCATTGTTAAAG	chr2	47470964	47470964	47470663	47471264	13878
rs267607970-PRIMER_PAIR_961	4.96164	4.27618	0.685458	TGCGCTATTCCAAACAGTGTAAAA	ACAATGGCATCCTGGGCTTC	(90, 24)	(372, 20)	59.7238	60.6855	37.5	55	9.73205	0	0	0	0	0	1.52	3.86	0	0	283	rs267607970	PRIMER_PAIR_961	TGCGCTATTCCAAACAGTGTAAAAGAACATTAATAAATTGAATTCTAACTACATTTGTCCCTAAGGAGTTGTTCGTTTTCCACTTGTATTTCCATTTTAATTATCATTATTTGGATGTTTCATAGGATACTTTGGATATGTTTCACGTAGTACACATTGCTTCTAGTACACATTTTAATATTTTTAATAAAACTGTTATTTCGATTTGCAGCAAATTGACTTCTTTAAATGAAGAGTATACCAAAAATAAAACAGAATATGAAGAAGCCCAGGATGCCATTGT	chr2	47470964	47470964	47470663	47471264	28872
rs267607970-PRIMER_PAIR_966	4.97646	3.49242	1.48404	ATTGCGCTATTCCAAACAGTG	TTAACAATGGCATCCTGGGC	(88, 21)	(375, 20)	57.5076	58.516	42.8571	50	9.73205	0	0	0	0	0	3.66	5.36	0	0	288	rs267607970	PRIMER_PAIR_966	ATTGCGCTATTCCAAACAGTGTAAAAGAACATTAATAAATTGAATTCTAACTACATTTGTCCCTAAGGAGTTGTTCGTTTTCCACTTGTATTTCCATTTTAATTATCATTATTTGGATGTTTCATAGGATACTTTGGATATGTTTCACGTAGTACACATTGCTTCTAGTACACATTTTAATATTTTTAATAAAACTGTTATTTCGATTTGCAGCAAATTGACTTCTTTAAATGAAGAGTATACCAAAAATAAAACAGAATATGAAGAAGCCCAGGATGCCATTGTTAA	chr2	47470964	47470964	47470663	47471264	19764
rs267607970-PRIMER_PAIR_970	4.98054	2.16422	2.81632	CCATTGCGCTATTCCAAACAGT	TGGCATCCTGGGCTTCTTCAT	(86, 22)	(368, 21)	59.8358	61.8163	45.4545	52.381	9.73205	0	0	0	0	0	3.55	2.57	0	0	283	rs267607970	PRIMER_PAIR_970	CCATTGCGCTATTCCAAACAGTGTAAAAGAACATTAATAAATTGAATTCTAACTACATTTGTCCCTAAGGAGTTGTTCGTTTTCCACTTGTATTTCCATTTTAATTATCATTATTTGGATGTTTCATAGGATACTTTGGATATGTTTCACGTAGTACACATTGCTTCTAGTACACATTTTAATATTTTTAATAAAACTGTTATTTCGATTTGCAGCAAATTGACTTCTTTAAATGAAGAGTATACCAAAAATAAAACAGAATATGAAGAAGCCCAGGATGCCA	chr2	47470964	47470964	47470663	47471264	24066
rs267607970-PRIMER_PAIR_985	4.99132	4.65389	0.337428	TGCCATTGCGCTATTCCA	AATGGCATCCTGGGCTTCTT	(84, 18)	(370, 20)	57.3461	59.6626	50	50	9.73205	0	2.89731	0	41.7772	0	3.53	2.52	6.08965	7.15411	287	rs267607970	PRIMER_PAIR_985	TGCCATTGCGCTATTCCAAACAGTGTAAAAGAACATTAATAAATTGAATTCTAACTACATTTGTCCCTAAGGAGTTGTTCGTTTTCCACTTGTATTTCCATTTTAATTATCATTATTTGGATGTTTCATAGGATACTTTGGATATGTTTCACGTAGTACACATTGCTTCTAGTACACATTTTAATATTTTTAATAAAACTGTTATTTCGATTTGCAGCAAATTGACTTCTTTAAATGAAGAGTATACCAAAAATAAAACAGAATATGAAGAAGCCCAGGATGCCATT	chr2	47470964	47470964	47470663	47471264	26982
rs267607970-PRIMER_PAIR_993	5.00102	2.87937	2.12165	TGCCATTGCGCTATTCCAA	CAATGGCATCCTGGGCTTC	(84, 19)	(371, 19)	58.1206	58.8784	47.3684	57.8947	9.73205	0	0	0	41.7772	0	3.53	3.86	15.467	22.8424	288	rs267607970	PRIMER_PAIR_993	TGCCATTGCGCTATTCCAAACAGTGTAAAAGAACATTAATAAATTGAATTCTAACTACATTTGTCCCTAAGGAGTTGTTCGTTTTCCACTTGTATTTCCATTTTAATTATCATTATTTGGATGTTTCATAGGATACTTTGGATATGTTTCACGTAGTACACATTGCTTCTAGTACACATTTTAATATTTTTAATAAAACTGTTATTTCGATTTGCAGCAAATTGACTTCTTTAAATGAAGAGTATACCAAAAATAAAACAGAATATGAAGAAGCCCAGGATGCCATTG	chr2	47470964	47470964	47470663	47471264	23292
rs267607970-PRIMER_PAIR_995	5.00408	3.1736	1.83048	CATTGCGCTATTCCAAACAGTG	TTTAACAATGGCATCCTGGGC	(87, 22)	(376, 21)	58.8264	59.1695	45.4545	47.619	9.73205	0	0	0	0	0	3.66	5.36	0	0	290	rs267607970	PRIMER_PAIR_995	CATTGCGCTATTCCAAACAGTGTAAAAGAACATTAATAAATTGAATTCTAACTACATTTGTCCCTAAGGAGTTGTTCGTTTTCCACTTGTATTTCCATTTTAATTATCATTATTTGGATGTTTCATAGGATACTTTGGATATGTTTCACGTAGTACACATTGCTTCTAGTACACATTTTAATATTTTTAATAAAACTGTTATTTCGATTTGCAGCAAATTGACTTCTTTAAATGAAGAGTATACCAAAAATAAAACAGAATATGAAGAAGCCCAGGATGCCATTGTTAAA	chr2	47470964	47470964	47470663	47471264	19818
rs267607970-PRIMER_PAIR_998	5.01316	3.04979	1.96337	GCCATTGCGCTATTCCAAACAG	CAATGGCATCCTGGGCTTCTT	(85, 22)	(371, 21)	61.0498	60.9634	50	52.381	9.73205	0	0	0	0	0	3.16	2.52	13.3622	16.7176	287	rs267607970	PRIMER_PAIR_998	GCCATTGCGCTATTCCAAACAGTGTAAAAGAACATTAATAAATTGAATTCTAACTACATTTGTCCCTAAGGAGTTGTTCGTTTTCCACTTGTATTTCCATTTTAATTATCATTATTTGGATGTTTCATAGGATACTTTGGATATGTTTCACGTAGTACACATTGCTTCTAGTACACATTTTAATATTTTTAATAAAACTGTTATTTCGATTTGCAGCAAATTGACTTCTTTAAATGAAGAGTATACCAAAAATAAAACAGAATATGAAGAAGCCCAGGATGCCATTG	chr2	47470964	47470964	47470663	47471264	28998

## Sheet: rs63750737
	PRIMER_PAIR_PENALTY	PRIMER_LEFT_PENALTY	PRIMER_RIGHT_PENALTY	PRIMER_LEFT_SEQUENCE	PRIMER_RIGHT_SEQUENCE	PRIMER_LEFT	PRIMER_RIGHT	PRIMER_LEFT_TM	PRIMER_RIGHT_TM	PRIMER_LEFT_GC_PERCENT	PRIMER_RIGHT_GC_PERCENT	PRIMER_LEFT_SELF_ANY_TH	PRIMER_RIGHT_SELF_ANY_TH	PRIMER_LEFT_SELF_END_TH	PRIMER_RIGHT_SELF_END_TH	PRIMER_LEFT_HAIRPIN_TH	PRIMER_RIGHT_HAIRPIN_TH	PRIMER_LEFT_END_STABILITY	PRIMER_RIGHT_END_STABILITY	PRIMER_PAIR_COMPL_ANY_TH	PRIMER_PAIR_COMPL_END_TH	PRIMER_PAIR_PRODUCT_SIZE	TARGET	PRIMER_PAIR_NAME	PRODUCT_OLIGO	chr	chrStart	chrEnd	area_chrStart	area_chrEnd	blastnum
rs63750737-PRIMER_PAIR_2	0.561728	0.45541	0.106318	GTGCCATTGCGCTATTCCAA	GGCATCCTGGGCTTCTTCAT	(51, 20)	(335, 20)	59.5446	60.1063	50	55	9.73205	0	0	0	44.6643	0	3.53	2.57	0	0	285	rs63750737	PRIMER_PAIR_2	GTGCCATTGCGCTATTCCAAACAGTGTAAAAGAACATTAATAAATTGAATTCTAACTACATTTGTCCCTAAGGAGTTGTTCGTTTTCCACTTGTATTTCCATTTTAATTATCATTATTTGGATGTTTCATAGGATACTTTGGATATGTTTCACGTAGTACACATTGCTTCTAGTACACATTTTAATATTTTTAATAAAACTGTTATTTCGATTTGCAGCAAATTGACTTCTTTAAATGAAGAGTATACCAAAAATAAAACAGAATATGAAGAAGCCCAGGATGCC	chr2	47470996	47470996	47470695	47471296	21258
rs63750737-PRIMER_PAIR_14	1.24146	1.13514	0.106318	GCCATTGCGCTATTCCAAACA	GGCATCCTGGGCTTCTTCAT	(53, 21)	(335, 20)	60.1351	60.1063	47.619	55	9.73205	0	0	0	0	0	2.83	2.57	0	0	283	rs63750737	PRIMER_PAIR_14	GCCATTGCGCTATTCCAAACAGTGTAAAAGAACATTAATAAATTGAATTCTAACTACATTTGTCCCTAAGGAGTTGTTCGTTTTCCACTTGTATTTCCATTTTAATTATCATTATTTGGATGTTTCATAGGATACTTTGGATATGTTTCACGTAGTACACATTGCTTCTAGTACACATTTTAATATTTTTAATAAAACTGTTATTTCGATTTGCAGCAAATTGACTTCTTTAAATGAAGAGTATACCAAAAATAAAACAGAATATGAAGAAGCCCAGGATGCC	chr2	47470996	47470996	47470695	47471296	23364
rs63750737-PRIMER_PAIR_23	1.38752	1.13514	0.252375	GCCATTGCGCTATTCCAAACA	AACAATGGCATCCTGGGCTT	(53, 21)	(341, 20)	60.1351	60.2524	47.619	50	9.73205	0	0	0	0	0	2.83	4.35	19.9735	3.57938	289	rs63750737	PRIMER_PAIR_23	GCCATTGCGCTATTCCAAACAGTGTAAAAGAACATTAATAAATTGAATTCTAACTACATTTGTCCCTAAGGAGTTGTTCGTTTTCCACTTGTATTTCCATTTTAATTATCATTATTTGGATGTTTCATAGGATACTTTGGATATGTTTCACGTAGTACACATTGCTTCTAGTACACATTTTAATATTTTTAATAAAACTGTTATTTCGATTTGCAGCAAATTGACTTCTTTAAATGAAGAGTATACCAAAAATAAAACAGAATATGAAGAAGCCCAGGATGCCATTGTT	chr2	47470996	47470996	47470695	47471296	22032
rs63750737-PRIMER_PAIR_54	1.76581	1.13514	0.630673	GTGCCATTGCGCTATTCCAAA	TAACAATGGCATCCTGGGCT	(51, 21)	(342, 20)	60.1351	59.3693	47.619	50	9.73205	0	0	0	44.6643	0	3.28	5.19	25.1932	14.4454	292	rs63750737	PRIMER_PAIR_54	GTGCCATTGCGCTATTCCAAACAGTGTAAAAGAACATTAATAAATTGAATTCTAACTACATTTGTCCCTAAGGAGTTGTTCGTTTTCCACTTGTATTTCCATTTTAATTATCATTATTTGGATGTTTCATAGGATACTTTGGATATGTTTCACGTAGTACACATTGCTTCTAGTACACATTTTAATATTTTTAATAAAACTGTTATTTCGATTTGCAGCAAATTGACTTCTTTAAATGAAGAGTATACCAAAAATAAAACAGAATATGAAGAAGCCCAGGATGCCATTGTTA	chr2	47470996	47470996	47470695	47471296	18702
rs63750737-PRIMER_PAIR_55	1.81158	1.18091	0.630673	TGCCATTGCGCTATTCCAAA	TAACAATGGCATCCTGGGCT	(52, 20)	(342, 20)	58.8191	59.3693	45	50	9.73205	0	0	0	41.7772	0	3.28	5.19	21.9094	14.4724	291	rs63750737	PRIMER_PAIR_55	TGCCATTGCGCTATTCCAAACAGTGTAAAAGAACATTAATAAATTGAATTCTAACTACATTTGTCCCTAAGGAGTTGTTCGTTTTCCACTTGTATTTCCATTTTAATTATCATTATTTGGATGTTTCATAGGATACTTTGGATATGTTTCACGTAGTACACATTGCTTCTAGTACACATTTTAATATTTTTAATAAAACTGTTATTTCGATTTGCAGCAAATTGACTTCTTTAAATGAAGAGTATACCAAAAATAAAACAGAATATGAAGAAGCCCAGGATGCCATTGTTA	chr2	47470996	47470996	47470695	47471296	18576
rs63750737-PRIMER_PAIR_70	1.99719	1.89088	0.106318	TGCGCTATTCCAAACAGTGT	GGCATCCTGGGCTTCTTCAT	(58, 20)	(335, 20)	58.1091	60.1063	45	55	9.73205	0	0	0	0	0	3.55	2.57	0	0	278	rs63750737	PRIMER_PAIR_70	TGCGCTATTCCAAACAGTGTAAAAGAACATTAATAAATTGAATTCTAACTACATTTGTCCCTAAGGAGTTGTTCGTTTTCCACTTGTATTTCCATTTTAATTATCATTATTTGGATGTTTCATAGGATACTTTGGATATGTTTCACGTAGTACACATTGCTTCTAGTACACATTTTAATATTTTTAATAAAACTGTTATTTCGATTTGCAGCAAATTGACTTCTTTAAATGAAGAGTATACCAAAAATAAAACAGAATATGAAGAAGCCCAGGATGCC	chr2	47470996	47470996	47470695	47471296	25884
rs63750737-PRIMER_PAIR_72	2.14214	1.13514	1.007	GCCATTGCGCTATTCCAAACA	TAACAATGGCATCCTGGGCTT	(53, 21)	(342, 21)	60.1351	59.993	47.619	47.619	9.73205	0	0	0	0	0	2.83	4.35	19.9735	9.15994	290	rs63750737	PRIMER_PAIR_72	GCCATTGCGCTATTCCAAACAGTGTAAAAGAACATTAATAAATTGAATTCTAACTACATTTGTCCCTAAGGAGTTGTTCGTTTTCCACTTGTATTTCCATTTTAATTATCATTATTTGGATGTTTCATAGGATACTTTGGATATGTTTCACGTAGTACACATTGCTTCTAGTACACATTTTAATATTTTTAATAAAACTGTTATTTCGATTTGCAGCAAATTGACTTCTTTAAATGAAGAGTATACCAAAAATAAAACAGAATATGAAGAAGCCCAGGATGCCATTGTTA	chr2	47470996	47470996	47470695	47471296	22374
rs63750737-PRIMER_PAIR_77	2.14214	1.13514	1.007	GTGCCATTGCGCTATTCCAAA	TTAACAATGGCATCCTGGGCT	(51, 21)	(343, 21)	60.1351	59.993	47.619	47.619	9.73205	0	0	0	44.6643	0	3.28	5.19	25.1932	7.96053	293	rs63750737	PRIMER_PAIR_77	GTGCCATTGCGCTATTCCAAACAGTGTAAAAGAACATTAATAAATTGAATTCTAACTACATTTGTCCCTAAGGAGTTGTTCGTTTTCCACTTGTATTTCCATTTTAATTATCATTATTTGGATGTTTCATAGGATACTTTGGATATGTTTCACGTAGTACACATTGCTTCTAGTACACATTTTAATATTTTTAATAAAACTGTTATTTCGATTTGCAGCAAATTGACTTCTTTAAATGAAGAGTATACCAAAAATAAAACAGAATATGAAGAAGCCCAGGATGCCATTGTTAA	chr2	47470996	47470996	47470695	47471296	18918
rs63750737-PRIMER_PAIR_79	2.14325	1.89088	0.252375	TGCGCTATTCCAAACAGTGT	AACAATGGCATCCTGGGCTT	(58, 20)	(341, 20)	58.1091	60.2524	45	50	9.73205	0	0	0	0	0	3.55	4.35	0	0	284	rs63750737	PRIMER_PAIR_79	TGCGCTATTCCAAACAGTGTAAAAGAACATTAATAAATTGAATTCTAACTACATTTGTCCCTAAGGAGTTGTTCGTTTTCCACTTGTATTTCCATTTTAATTATCATTATTTGGATGTTTCATAGGATACTTTGGATATGTTTCACGTAGTACACATTGCTTCTAGTACACATTTTAATATTTTTAATAAAACTGTTATTTCGATTTGCAGCAAATTGACTTCTTTAAATGAAGAGTATACCAAAAATAAAACAGAATATGAAGAAGCCCAGGATGCCATTGTT	chr2	47470996	47470996	47470695	47471296	24552
rs63750737-PRIMER_PAIR_81	2.18791	1.18091	1.007	TGCCATTGCGCTATTCCAAA	TTAACAATGGCATCCTGGGCT	(52, 20)	(343, 21)	58.8191	59.993	45	47.619	9.73205	0	0	0	41.7772	0	3.28	5.19	21.9094	8.09197	292	rs63750737	PRIMER_PAIR_81	TGCCATTGCGCTATTCCAAACAGTGTAAAAGAACATTAATAAATTGAATTCTAACTACATTTGTCCCTAAGGAGTTGTTCGTTTTCCACTTGTATTTCCATTTTAATTATCATTATTTGGATGTTTCATAGGATACTTTGGATATGTTTCACGTAGTACACATTGCTTCTAGTACACATTTTAATATTTTTAATAAAACTGTTATTTCGATTTGCAGCAAATTGACTTCTTTAAATGAAGAGTATACCAAAAATAAAACAGAATATGAAGAAGCCCAGGATGCCATTGTTAA	chr2	47470996	47470996	47470695	47471296	18792
rs63750737-PRIMER_PAIR_89	2.2283	1.89088	0.337428	TGCGCTATTCCAAACAGTGT	AATGGCATCCTGGGCTTCTT	(58, 20)	(338, 20)	58.1091	59.6626	45	50	9.73205	0	0	0	0	0	3.55	2.52	0	0	281	rs63750737	PRIMER_PAIR_89	TGCGCTATTCCAAACAGTGTAAAAGAACATTAATAAATTGAATTCTAACTACATTTGTCCCTAAGGAGTTGTTCGTTTTCCACTTGTATTTCCATTTTAATTATCATTATTTGGATGTTTCATAGGATACTTTGGATATGTTTCACGTAGTACACATTGCTTCTAGTACACATTTTAATATTTTTAATAAAACTGTTATTTCGATTTGCAGCAAATTGACTTCTTTAAATGAAGAGTATACCAAAAATAAAACAGAATATGAAGAAGCCCAGGATGCCATT	chr2	47470996	47470996	47470695	47471296	30420
rs63750737-PRIMER_PAIR_101	2.33265	2.22633	0.106318	TTGCGCTATTCCAAACAGTGT	GGCATCCTGGGCTTCTTCAT	(57, 21)	(335, 20)	58.7737	60.1063	42.8571	55	9.73205	0	0	0	0	0	3.55	2.57	0	0	279	rs63750737	PRIMER_PAIR_101	TTGCGCTATTCCAAACAGTGTAAAAGAACATTAATAAATTGAATTCTAACTACATTTGTCCCTAAGGAGTTGTTCGTTTTCCACTTGTATTTCCATTTTAATTATCATTATTTGGATGTTTCATAGGATACTTTGGATATGTTTCACGTAGTACACATTGCTTCTAGTACACATTTTAATATTTTTAATAAAACTGTTATTTCGATTTGCAGCAAATTGACTTCTTTAAATGAAGAGTATACCAAAAATAAAACAGAATATGAAGAAGCCCAGGATGCC	chr2	47470996	47470996	47470695	47471296	25920
rs63750737-PRIMER_PAIR_120	2.4692	1.07988	1.38933	GCAGGAATTGTGCCATTGCG	AACAATGGCATCCTGGGCT	(42, 20)	(341, 19)	61.0799	59.6107	55	52.6316	0	0	0	0	41.7772	0	4.85	5.19	35.7467	26.4771	300	rs63750737	PRIMER_PAIR_120	GCAGGAATTGTGCCATTGCGCTATTCCAAACAGTGTAAAAGAACATTAATAAATTGAATTCTAACTACATTTGTCCCTAAGGAGTTGTTCGTTTTCCACTTGTATTTCCATTTTAATTATCATTATTTGGATGTTTCATAGGATACTTTGGATATGTTTCACGTAGTACACATTGCTTCTAGTACACATTTTAATATTTTTAATAAAACTGTTATTTCGATTTGCAGCAAATTGACTTCTTTAAATGAAGAGTATACCAAAAATAAAACAGAATATGAAGAAGCCCAGGATGCCATTGTT	chr2	47470996	47470996	47470695	47471296	31626
rs63750737-PRIMER_PAIR_122	2.47871	2.22633	0.252375	TTGCGCTATTCCAAACAGTGT	AACAATGGCATCCTGGGCTT	(57, 21)	(341, 20)	58.7737	60.2524	42.8571	50	9.73205	0	0	0	0	0	3.55	4.35	0	0	285	rs63750737	PRIMER_PAIR_122	TTGCGCTATTCCAAACAGTGTAAAAGAACATTAATAAATTGAATTCTAACTACATTTGTCCCTAAGGAGTTGTTCGTTTTCCACTTGTATTTCCATTTTAATTATCATTATTTGGATGTTTCATAGGATACTTTGGATATGTTTCACGTAGTACACATTGCTTCTAGTACACATTTTAATATTTTTAATAAAACTGTTATTTCGATTTGCAGCAAATTGACTTCTTTAAATGAAGAGTATACCAAAAATAAAACAGAATATGAAGAAGCCCAGGATGCCATTGTT	chr2	47470996	47470996	47470695	47471296	24588
rs63750737-PRIMER_PAIR_128	2.52447	1.13514	1.38933	GCCATTGCGCTATTCCAAACA	ACAATGGCATCCTGGGCTT	(53, 21)	(340, 19)	60.1351	59.6107	47.619	52.6316	9.73205	0	0	0	0	0	2.83	4.35	19.9735	0.302044	288	rs63750737	PRIMER_PAIR_128	GCCATTGCGCTATTCCAAACAGTGTAAAAGAACATTAATAAATTGAATTCTAACTACATTTGTCCCTAAGGAGTTGTTCGTTTTCCACTTGTATTTCCATTTTAATTATCATTATTTGGATGTTTCATAGGATACTTTGGATATGTTTCACGTAGTACACATTGCTTCTAGTACACATTTTAATATTTTTAATAAAACTGTTATTTCGATTTGCAGCAAATTGACTTCTTTAAATGAAGAGTATACCAAAAATAAAACAGAATATGAAGAAGCCCAGGATGCCATTGT	chr2	47470996	47470996	47470695	47471296	21852
rs63750737-PRIMER_PAIR_133	2.52447	1.13514	1.38933	GTGCCATTGCGCTATTCCAAA	AACAATGGCATCCTGGGCT	(51, 21)	(341, 19)	60.1351	59.6107	47.619	52.6316	9.73205	0	0	0	44.6643	0	3.28	5.19	25.1932	9.9805	291	rs63750737	PRIMER_PAIR_133	GTGCCATTGCGCTATTCCAAACAGTGTAAAAGAACATTAATAAATTGAATTCTAACTACATTTGTCCCTAAGGAGTTGTTCGTTTTCCACTTGTATTTCCATTTTAATTATCATTATTTGGATGTTTCATAGGATACTTTGGATATGTTTCACGTAGTACACATTGCTTCTAGTACACATTTTAATATTTTTAATAAAACTGTTATTTCGATTTGCAGCAAATTGACTTCTTTAAATGAAGAGTATACCAAAAATAAAACAGAATATGAAGAAGCCCAGGATGCCATTGTT	chr2	47470996	47470996	47470695	47471296	18594
rs63750737-PRIMER_PAIR_135	2.56376	2.22633	0.337428	TTGCGCTATTCCAAACAGTGT	AATGGCATCCTGGGCTTCTT	(57, 21)	(338, 20)	58.7737	59.6626	42.8571	50	9.73205	0	0	0	0	0	3.55	2.52	0	0	282	rs63750737	PRIMER_PAIR_135	TTGCGCTATTCCAAACAGTGTAAAAGAACATTAATAAATTGAATTCTAACTACATTTGTCCCTAAGGAGTTGTTCGTTTTCCACTTGTATTTCCATTTTAATTATCATTATTTGGATGTTTCATAGGATACTTTGGATATGTTTCACGTAGTACACATTGCTTCTAGTACACATTTTAATATTTTTAATAAAACTGTTATTTCGATTTGCAGCAAATTGACTTCTTTAAATGAAGAGTATACCAAAAATAAAACAGAATATGAAGAAGCCCAGGATGCCATT	chr2	47470996	47470996	47470695	47471296	30456
rs63750737-PRIMER_PAIR_139	2.57023	1.18091	1.38933	TGCCATTGCGCTATTCCAAA	AACAATGGCATCCTGGGCT	(52, 20)	(341, 19)	58.8191	59.6107	45	52.6316	9.73205	0	0	0	41.7772	0	3.28	5.19	21.9094	10.088	290	rs63750737	PRIMER_PAIR_139	TGCCATTGCGCTATTCCAAACAGTGTAAAAGAACATTAATAAATTGAATTCTAACTACATTTGTCCCTAAGGAGTTGTTCGTTTTCCACTTGTATTTCCATTTTAATTATCATTATTTGGATGTTTCATAGGATACTTTGGATATGTTTCACGTAGTACACATTGCTTCTAGTACACATTTTAATATTTTTAATAAAACTGTTATTTCGATTTGCAGCAAATTGACTTCTTTAAATGAAGAGTATACCAAAAATAAAACAGAATATGAAGAAGCCCAGGATGCCATTGTT	chr2	47470996	47470996	47470695	47471296	18468
rs63750737-PRIMER_PAIR_164	2.79144	2.10598	0.685458	GTGCCATTGCGCTATTCCA	ACAATGGCATCCTGGGCTTC	(51, 19)	(340, 20)	58.894	60.6855	52.6316	55	9.73205	0	2.89731	0	44.6643	0	3.53	3.86	25.1932	6.95371	290	rs63750737	PRIMER_PAIR_164	GTGCCATTGCGCTATTCCAAACAGTGTAAAAGAACATTAATAAATTGAATTCTAACTACATTTGTCCCTAAGGAGTTGTTCGTTTTCCACTTGTATTTCCATTTTAATTATCATTATTTGGATGTTTCATAGGATACTTTGGATATGTTTCACGTAGTACACATTGCTTCTAGTACACATTTTAATATTTTTAATAAAACTGTTATTTCGATTTGCAGCAAATTGACTTCTTTAAATGAAGAGTATACCAAAAATAAAACAGAATATGAAGAAGCCCAGGATGCCATTGT	chr2	47470996	47470996	47470695	47471296	25308
rs63750737-PRIMER_PAIR_165	2.79489	2.16422	0.630673	CCATTGCGCTATTCCAAACAGT	TAACAATGGCATCCTGGGCT	(54, 22)	(342, 20)	59.8358	59.3693	45.4545	50	9.73205	0	0	0	0	0	3.55	5.19	0.33953	7.50234	289	rs63750737	PRIMER_PAIR_165	CCATTGCGCTATTCCAAACAGTGTAAAAGAACATTAATAAATTGAATTCTAACTACATTTGTCCCTAAGGAGTTGTTCGTTTTCCACTTGTATTTCCATTTTAATTATCATTATTTGGATGTTTCATAGGATACTTTGGATATGTTTCACGTAGTACACATTGCTTCTAGTACACATTTTAATATTTTTAATAAAACTGTTATTTCGATTTGCAGCAAATTGACTTCTTTAAATGAAGAGTATACCAAAAATAAAACAGAATATGAAGAAGCCCAGGATGCCATTGTTA	chr2	47470996	47470996	47470695	47471296	20070
rs63750737-PRIMER_PAIR_179	2.89787	1.89088	1.007	TGCGCTATTCCAAACAGTGT	TAACAATGGCATCCTGGGCTT	(58, 20)	(342, 21)	58.1091	59.993	45	47.619	9.73205	0	0	0	0	0	3.55	4.35	0	0	285	rs63750737	PRIMER_PAIR_179	TGCGCTATTCCAAACAGTGTAAAAGAACATTAATAAATTGAATTCTAACTACATTTGTCCCTAAGGAGTTGTTCGTTTTCCACTTGTATTTCCATTTTAATTATCATTATTTGGATGTTTCATAGGATACTTTGGATATGTTTCACGTAGTACACATTGCTTCTAGTACACATTTTAATATTTTTAATAAAACTGTTATTTCGATTTGCAGCAAATTGACTTCTTTAAATGAAGAGTATACCAAAAATAAAACAGAATATGAAGAAGCCCAGGATGCCATTGTTA	chr2	47470996	47470996	47470695	47471296	24894
rs63750737-PRIMER_PAIR_184	2.91938	2.81306	0.106318	AATTGTGCCATTGCGCTATTC	GGCATCCTGGGCTTCTTCAT	(47, 21)	(335, 20)	58.1869	60.1063	42.8571	55	9.73205	0	1.25089	0	45.7992	0	1.75	2.57	0	0	289	rs63750737	PRIMER_PAIR_184	AATTGTGCCATTGCGCTATTCCAAACAGTGTAAAAGAACATTAATAAATTGAATTCTAACTACATTTGTCCCTAAGGAGTTGTTCGTTTTCCACTTGTATTTCCATTTTAATTATCATTATTTGGATGTTTCATAGGATACTTTGGATATGTTTCACGTAGTACACATTGCTTCTAGTACACATTTTAATATTTTTAATAAAACTGTTATTTCGATTTGCAGCAAATTGACTTCTTTAAATGAAGAGTATACCAAAAATAAAACAGAATATGAAGAAGCCCAGGATGCC	chr2	47470996	47470996	47470695	47471296	23238
rs63750737-PRIMER_PAIR_186	2.92593	2.81961	0.106318	ATTGCGCTATTCCAAACAGTGT	GGCATCCTGGGCTTCTTCAT	(56, 22)	(335, 20)	59.1804	60.1063	40.9091	55	9.73205	0	0	0	0	0	3.55	2.57	0	0	280	rs63750737	PRIMER_PAIR_186	ATTGCGCTATTCCAAACAGTGTAAAAGAACATTAATAAATTGAATTCTAACTACATTTGTCCCTAAGGAGTTGTTCGTTTTCCACTTGTATTTCCATTTTAATTATCATTATTTGGATGTTTCATAGGATACTTTGGATATGTTTCACGTAGTACACATTGCTTCTAGTACACATTTTAATATTTTTAATAAAACTGTTATTTCGATTTGCAGCAAATTGACTTCTTTAAATGAAGAGTATACCAAAAATAAAACAGAATATGAAGAAGCCCAGGATGCC	chr2	47470996	47470996	47470695	47471296	25992
rs63750737-PRIMER_PAIR_194	2.98569	2.87937	0.106318	TGCCATTGCGCTATTCCAA	GGCATCCTGGGCTTCTTCAT	(52, 19)	(335, 20)	58.1206	60.1063	47.3684	55	9.73205	0	0	0	41.7772	0	3.53	2.57	0	0	284	rs63750737	PRIMER_PAIR_194	TGCCATTGCGCTATTCCAAACAGTGTAAAAGAACATTAATAAATTGAATTCTAACTACATTTGTCCCTAAGGAGTTGTTCGTTTTCCACTTGTATTTCCATTTTAATTATCATTATTTGGATGTTTCATAGGATACTTTGGATATGTTTCACGTAGTACACATTGCTTCTAGTACACATTTTAATATTTTTAATAAAACTGTTATTTCGATTTGCAGCAAATTGACTTCTTTAAATGAAGAGTATACCAAAAATAAAACAGAATATGAAGAAGCCCAGGATGCC	chr2	47470996	47470996	47470695	47471296	21168
rs63750737-PRIMER_PAIR_202	3.04379	2.93747	0.106318	CCATTGCGCTATTCCAAACA	GGCATCCTGGGCTTCTTCAT	(54, 20)	(335, 20)	57.0625	60.1063	45	55	9.73205	0	0	0	0	0	2.83	2.57	0	0	282	rs63750737	PRIMER_PAIR_202	CCATTGCGCTATTCCAAACAGTGTAAAAGAACATTAATAAATTGAATTCTAACTACATTTGTCCCTAAGGAGTTGTTCGTTTTCCACTTGTATTTCCATTTTAATTATCATTATTTGGATGTTTCATAGGATACTTTGGATATGTTTCACGTAGTACACATTGCTTCTAGTACACATTTTAATATTTTTAATAAAACTGTTATTTCGATTTGCAGCAAATTGACTTCTTTAAATGAAGAGTATACCAAAAATAAAACAGAATATGAAGAAGCCCAGGATGCC	chr2	47470996	47470996	47470695	47471296	22932
rs63750737-PRIMER_PAIR_209	3.06544	2.81306	0.252375	AATTGTGCCATTGCGCTATTC	AACAATGGCATCCTGGGCTT	(47, 21)	(341, 20)	58.1869	60.2524	42.8571	50	9.73205	0	1.25089	0	45.7992	0	1.75	4.35	25.1932	9.9805	295	rs63750737	PRIMER_PAIR_209	AATTGTGCCATTGCGCTATTCCAAACAGTGTAAAAGAACATTAATAAATTGAATTCTAACTACATTTGTCCCTAAGGAGTTGTTCGTTTTCCACTTGTATTTCCATTTTAATTATCATTATTTGGATGTTTCATAGGATACTTTGGATATGTTTCACGTAGTACACATTGCTTCTAGTACACATTTTAATATTTTTAATAAAACTGTTATTTCGATTTGCAGCAAATTGACTTCTTTAAATGAAGAGTATACCAAAAATAAAACAGAATATGAAGAAGCCCAGGATGCCATTGTT	chr2	47470996	47470996	47470695	47471296	21906
rs63750737-PRIMER_PAIR_210	3.07198	2.81961	0.252375	ATTGCGCTATTCCAAACAGTGT	AACAATGGCATCCTGGGCTT	(56, 22)	(341, 20)	59.1804	60.2524	40.9091	50	9.73205	0	0	0	0	0	3.55	4.35	0	0	286	rs63750737	PRIMER_PAIR_210	ATTGCGCTATTCCAAACAGTGTAAAAGAACATTAATAAATTGAATTCTAACTACATTTGTCCCTAAGGAGTTGTTCGTTTTCCACTTGTATTTCCATTTTAATTATCATTATTTGGATGTTTCATAGGATACTTTGGATATGTTTCACGTAGTACACATTGCTTCTAGTACACATTTTAATATTTTTAATAAAACTGTTATTTCGATTTGCAGCAAATTGACTTCTTTAAATGAAGAGTATACCAAAAATAAAACAGAATATGAAGAAGCCCAGGATGCCATTGTT	chr2	47470996	47470996	47470695	47471296	24660
rs63750737-PRIMER_PAIR_234	3.15049	2.81306	0.337428	AATTGTGCCATTGCGCTATTC	AATGGCATCCTGGGCTTCTT	(47, 21)	(338, 20)	58.1869	59.6626	42.8571	50	9.73205	0	1.25089	0	45.7992	0	1.75	2.52	11.0241	6.9469	292	rs63750737	PRIMER_PAIR_234	AATTGTGCCATTGCGCTATTCCAAACAGTGTAAAAGAACATTAATAAATTGAATTCTAACTACATTTGTCCCTAAGGAGTTGTTCGTTTTCCACTTGTATTTCCATTTTAATTATCATTATTTGGATGTTTCATAGGATACTTTGGATATGTTTCACGTAGTACACATTGCTTCTAGTACACATTTTAATATTTTTAATAAAACTGTTATTTCGATTTGCAGCAAATTGACTTCTTTAAATGAAGAGTATACCAAAAATAAAACAGAATATGAAGAAGCCCAGGATGCCATT	chr2	47470996	47470996	47470695	47471296	27774
rs63750737-PRIMER_PAIR_240	3.15704	2.81961	0.337428	ATTGCGCTATTCCAAACAGTGT	AATGGCATCCTGGGCTTCTT	(56, 22)	(338, 20)	59.1804	59.6626	40.9091	50	9.73205	0	0	0	0	0	3.55	2.52	0	0	283	rs63750737	PRIMER_PAIR_240	ATTGCGCTATTCCAAACAGTGTAAAAGAACATTAATAAATTGAATTCTAACTACATTTGTCCCTAAGGAGTTGTTCGTTTTCCACTTGTATTTCCATTTTAATTATCATTATTTGGATGTTTCATAGGATACTTTGGATATGTTTCACGTAGTACACATTGCTTCTAGTACACATTTTAATATTTTTAATAAAACTGTTATTTCGATTTGCAGCAAATTGACTTCTTTAAATGAAGAGTATACCAAAAATAAAACAGAATATGAAGAAGCCCAGGATGCCATT	chr2	47470996	47470996	47470695	47471296	30528
rs63750737-PRIMER_PAIR_244	3.17122	2.16422	1.007	CCATTGCGCTATTCCAAACAGT	TTAACAATGGCATCCTGGGCT	(54, 22)	(343, 21)	59.8358	59.993	45.4545	47.619	9.73205	0	0	0	0	0	3.55	5.19	0.33953	7.50234	290	rs63750737	PRIMER_PAIR_244	CCATTGCGCTATTCCAAACAGTGTAAAAGAACATTAATAAATTGAATTCTAACTACATTTGTCCCTAAGGAGTTGTTCGTTTTCCACTTGTATTTCCATTTTAATTATCATTATTTGGATGTTTCATAGGATACTTTGGATATGTTTCACGTAGTACACATTGCTTCTAGTACACATTTTAATATTTTTAATAAAACTGTTATTTCGATTTGCAGCAAATTGACTTCTTTAAATGAAGAGTATACCAAAAATAAAACAGAATATGAAGAAGCCCAGGATGCCATTGTTAA	chr2	47470996	47470996	47470695	47471296	20286
rs63750737-PRIMER_PAIR_245	3.18984	2.93747	0.252375	CCATTGCGCTATTCCAAACA	AACAATGGCATCCTGGGCTT	(54, 20)	(341, 20)	57.0625	60.2524	45	50	9.73205	0	0	0	0	0	2.83	4.35	0.33953	7.50234	288	rs63750737	PRIMER_PAIR_245	CCATTGCGCTATTCCAAACAGTGTAAAAGAACATTAATAAATTGAATTCTAACTACATTTGTCCCTAAGGAGTTGTTCGTTTTCCACTTGTATTTCCATTTTAATTATCATTATTTGGATGTTTCATAGGATACTTTGGATATGTTTCACGTAGTACACATTGCTTCTAGTACACATTTTAATATTTTTAATAAAACTGTTATTTCGATTTGCAGCAAATTGACTTCTTTAAATGAAGAGTATACCAAAAATAAAACAGAATATGAAGAAGCCCAGGATGCCATTGTT	chr2	47470996	47470996	47470695	47471296	21600
rs63750737-PRIMER_PAIR_255	3.23333	2.22633	1.007	TTGCGCTATTCCAAACAGTGT	TAACAATGGCATCCTGGGCTT	(57, 21)	(342, 21)	58.7737	59.993	42.8571	47.619	9.73205	0	0	0	0	0	3.55	4.35	0	0	286	rs63750737	PRIMER_PAIR_255	TTGCGCTATTCCAAACAGTGTAAAAGAACATTAATAAATTGAATTCTAACTACATTTGTCCCTAAGGAGTTGTTCGTTTTCCACTTGTATTTCCATTTTAATTATCATTATTTGGATGTTTCATAGGATACTTTGGATATGTTTCACGTAGTACACATTGCTTCTAGTACACATTTTAATATTTTTAATAAAACTGTTATTTCGATTTGCAGCAAATTGACTTCTTTAAATGAAGAGTATACCAAAAATAAAACAGAATATGAAGAAGCCCAGGATGCCATTGTTA	chr2	47470996	47470996	47470695	47471296	24930
rs63750737-PRIMER_PAIR_264	3.27173	0.45541	2.81632	GTGCCATTGCGCTATTCCAA	TGGCATCCTGGGCTTCTTCAT	(51, 20)	(336, 21)	59.5446	61.8163	50	52.381	9.73205	0	0	0	44.6643	0	3.53	2.57	0	0	286	rs63750737	PRIMER_PAIR_264	GTGCCATTGCGCTATTCCAAACAGTGTAAAAGAACATTAATAAATTGAATTCTAACTACATTTGTCCCTAAGGAGTTGTTCGTTTTCCACTTGTATTTCCATTTTAATTATCATTATTTGGATGTTTCATAGGATACTTTGGATATGTTTCACGTAGTACACATTGCTTCTAGTACACATTTTAATATTTTTAATAAAACTGTTATTTCGATTTGCAGCAAATTGACTTCTTTAAATGAAGAGTATACCAAAAATAAAACAGAATATGAAGAAGCCCAGGATGCCA	chr2	47470996	47470996	47470695	47471296	22176
rs63750737-PRIMER_PAIR_270	3.2802	1.89088	1.38933	TGCGCTATTCCAAACAGTGT	ACAATGGCATCCTGGGCTT	(58, 20)	(340, 19)	58.1091	59.6107	45	52.6316	9.73205	0	0	0	0	0	3.55	4.35	0	0	283	rs63750737	PRIMER_PAIR_270	TGCGCTATTCCAAACAGTGTAAAAGAACATTAATAAATTGAATTCTAACTACATTTGTCCCTAAGGAGTTGTTCGTTTTCCACTTGTATTTCCATTTTAATTATCATTATTTGGATGTTTCATAGGATACTTTGGATATGTTTCACGTAGTACACATTGCTTCTAGTACACATTTTAATATTTTTAATAAAACTGTTATTTCGATTTGCAGCAAATTGACTTCTTTAAATGAAGAGTATACCAAAAATAAAACAGAATATGAAGAAGCCCAGGATGCCATTGT	chr2	47470996	47470996	47470695	47471296	24372
rs63750737-PRIMER_PAIR_280	3.3079	2.16422	1.14368	CCATTGCGCTATTCCAAACAGT	GGCATCCTGGGCTTCTTCATA	(54, 22)	(335, 21)	59.8358	59.8563	45.4545	52.381	9.73205	0	0	0	0	0	3.55	2.15	0	0	282	rs63750737	PRIMER_PAIR_280	CCATTGCGCTATTCCAAACAGTGTAAAAGAACATTAATAAATTGAATTCTAACTACATTTGTCCCTAAGGAGTTGTTCGTTTTCCACTTGTATTTCCATTTTAATTATCATTATTTGGATGTTTCATAGGATACTTTGGATATGTTTCACGTAGTACACATTGCTTCTAGTACACATTTTAATATTTTTAATAAAACTGTTATTTCGATTTGCAGCAAATTGACTTCTTTAAATGAAGAGTATACCAAAAATAAAACAGAATATGAAGAAGCCCAGGATGCC	chr2	47470996	47470996	47470695	47471296	12852
rs63750737-PRIMER_PAIR_288	3.36011	1.13514	2.22497	TGCCATTGCGCTATTCCAAAC	GGCATCCTGGGCTTCTTCATAT	(52, 21)	(335, 22)	60.1351	60.225	47.619	50	9.73205	0	0	0	41.7772	0	2.93	1.78	0	0	284	rs63750737	PRIMER_PAIR_288	TGCCATTGCGCTATTCCAAACAGTGTAAAAGAACATTAATAAATTGAATTCTAACTACATTTGTCCCTAAGGAGTTGTTCGTTTTCCACTTGTATTTCCATTTTAATTATCATTATTTGGATGTTTCATAGGATACTTTGGATATGTTTCACGTAGTACACATTGCTTCTAGTACACATTTTAATATTTTTAATAAAACTGTTATTTCGATTTGCAGCAAATTGACTTCTTTAAATGAAGAGTATACCAAAAATAAAACAGAATATGAAGAAGCCCAGGATGCC	chr2	47470996	47470996	47470695	47471296	9504
rs63750737-PRIMER_PAIR_324	3.47259	3.36627	0.106318	CATTGCGCTATTCCAAACAGTGT	GGCATCCTGGGCTTCTTCAT	(55, 23)	(335, 20)	60.3663	60.1063	43.4783	55	9.73205	0	0	0	0	0	3.55	2.57	0	0	281	rs63750737	PRIMER_PAIR_324	CATTGCGCTATTCCAAACAGTGTAAAAGAACATTAATAAATTGAATTCTAACTACATTTGTCCCTAAGGAGTTGTTCGTTTTCCACTTGTATTTCCATTTTAATTATCATTATTTGGATGTTTCATAGGATACTTTGGATATGTTTCACGTAGTACACATTGCTTCTAGTACACATTTTAATATTTTTAATAAAACTGTTATTTCGATTTGCAGCAAATTGACTTCTTTAAATGAAGAGTATACCAAAAATAAAACAGAATATGAAGAAGCCCAGGATGCC	chr2	47470996	47470996	47470695	47471296	25920
rs63750737-PRIMER_PAIR_349	3.55355	2.16422	1.38933	CCATTGCGCTATTCCAAACAGT	AACAATGGCATCCTGGGCT	(54, 22)	(341, 19)	59.8358	59.6107	45.4545	52.6316	9.73205	0	0	0	0	0	3.55	5.19	0.33953	7.50234	288	rs63750737	PRIMER_PAIR_349	CCATTGCGCTATTCCAAACAGTGTAAAAGAACATTAATAAATTGAATTCTAACTACATTTGTCCCTAAGGAGTTGTTCGTTTTCCACTTGTATTTCCATTTTAATTATCATTATTTGGATGTTTCATAGGATACTTTGGATATGTTTCACGTAGTACACATTGCTTCTAGTACACATTTTAATATTTTTAATAAAACTGTTATTTCGATTTGCAGCAAATTGACTTCTTTAAATGAAGAGTATACCAAAAATAAAACAGAATATGAAGAAGCCCAGGATGCCATTGTT	chr2	47470996	47470996	47470695	47471296	19962
rs63750737-PRIMER_PAIR_366	3.61566	2.22633	1.38933	TTGCGCTATTCCAAACAGTGT	ACAATGGCATCCTGGGCTT	(57, 21)	(340, 19)	58.7737	59.6107	42.8571	52.6316	9.73205	0	0	0	0	0	3.55	4.35	0	0	284	rs63750737	PRIMER_PAIR_366	TTGCGCTATTCCAAACAGTGTAAAAGAACATTAATAAATTGAATTCTAACTACATTTGTCCCTAAGGAGTTGTTCGTTTTCCACTTGTATTTCCATTTTAATTATCATTATTTGGATGTTTCATAGGATACTTTGGATATGTTTCACGTAGTACACATTGCTTCTAGTACACATTTTAATATTTTTAATAAAACTGTTATTTCGATTTGCAGCAAATTGACTTCTTTAAATGAAGAGTATACCAAAAATAAAACAGAATATGAAGAAGCCCAGGATGCCATTGT	chr2	47470996	47470996	47470695	47471296	24408
rs63750737-PRIMER_PAIR_369	3.61865	3.36627	0.252375	CATTGCGCTATTCCAAACAGTGT	AACAATGGCATCCTGGGCTT	(55, 23)	(341, 20)	60.3663	60.2524	43.4783	50	9.73205	0	0	0	0	0	3.55	4.35	0	0	287	rs63750737	PRIMER_PAIR_369	CATTGCGCTATTCCAAACAGTGTAAAAGAACATTAATAAATTGAATTCTAACTACATTTGTCCCTAAGGAGTTGTTCGTTTTCCACTTGTATTTCCATTTTAATTATCATTATTTGGATGTTTCATAGGATACTTTGGATATGTTTCACGTAGTACACATTGCTTCTAGTACACATTTTAATATTTTTAATAAAACTGTTATTTCGATTTGCAGCAAATTGACTTCTTTAAATGAAGAGTATACCAAAAATAAAACAGAATATGAAGAAGCCCAGGATGCCATTGTT	chr2	47470996	47470996	47470695	47471296	24588
rs63750737-PRIMER_PAIR_378	3.66962	3.03895	0.630673	CAGGAATTGTGCCATTGCG	TAACAATGGCATCCTGGGCT	(43, 19)	(342, 20)	57.9611	59.3693	52.6316	50	0	0	0	0	41.7772	0	4.85	5.19	33.2893	33.4032	300	rs63750737	PRIMER_PAIR_378	CAGGAATTGTGCCATTGCGCTATTCCAAACAGTGTAAAAGAACATTAATAAATTGAATTCTAACTACATTTGTCCCTAAGGAGTTGTTCGTTTTCCACTTGTATTTCCATTTTAATTATCATTATTTGGATGTTTCATAGGATACTTTGGATATGTTTCACGTAGTACACATTGCTTCTAGTACACATTTTAATATTTTTAATAAAACTGTTATTTCGATTTGCAGCAAATTGACTTCTTTAAATGAAGAGTATACCAAAAATAAAACAGAATATGAAGAAGCCCAGGATGCCATTGTTA	chr2	47470996	47470996	47470695	47471296	25290
rs63750737-PRIMER_PAIR_383	3.69462	1.13514	2.55948	GCCATTGCGCTATTCCAAACA	TTAACAATGGCATCCTGGGCTT	(53, 21)	(343, 22)	60.1351	60.5595	47.619	45.4545	9.73205	0	0	0	0	0	2.83	4.35	19.9735	1.98938	291	rs63750737	PRIMER_PAIR_383	GCCATTGCGCTATTCCAAACAGTGTAAAAGAACATTAATAAATTGAATTCTAACTACATTTGTCCCTAAGGAGTTGTTCGTTTTCCACTTGTATTTCCATTTTAATTATCATTATTTGGATGTTTCATAGGATACTTTGGATATGTTTCACGTAGTACACATTGCTTCTAGTACACATTTTAATATTTTTAATAAAACTGTTATTTCGATTTGCAGCAAATTGACTTCTTTAAATGAAGAGTATACCAAAAATAAAACAGAATATGAAGAAGCCCAGGATGCCATTGTTAA	chr2	47470996	47470996	47470695	47471296	22428
rs63750737-PRIMER_PAIR_388	3.69462	1.13514	2.55948	GTGCCATTGCGCTATTCCAAA	TTTAACAATGGCATCCTGGGCT	(51, 21)	(344, 22)	60.1351	60.5595	47.619	45.4545	9.73205	0	0	0	44.6643	0	3.28	5.19	25.1932	8.34764	294	rs63750737	PRIMER_PAIR_388	GTGCCATTGCGCTATTCCAAACAGTGTAAAAGAACATTAATAAATTGAATTCTAACTACATTTGTCCCTAAGGAGTTGTTCGTTTTCCACTTGTATTTCCATTTTAATTATCATTATTTGGATGTTTCATAGGATACTTTGGATATGTTTCACGTAGTACACATTGCTTCTAGTACACATTTTAATATTTTTAATAAAACTGTTATTTCGATTTGCAGCAAATTGACTTCTTTAAATGAAGAGTATACCAAAAATAAAACAGAATATGAAGAAGCCCAGGATGCCATTGTTAAA	chr2	47470996	47470996	47470695	47471296	18936
rs63750737-PRIMER_PAIR_391	3.7037	3.36627	0.337428	CATTGCGCTATTCCAAACAGTGT	AATGGCATCCTGGGCTTCTT	(55, 23)	(338, 20)	60.3663	59.6626	43.4783	50	9.73205	0	0	0	0	0	3.55	2.52	0	0	284	rs63750737	PRIMER_PAIR_391	CATTGCGCTATTCCAAACAGTGTAAAAGAACATTAATAAATTGAATTCTAACTACATTTGTCCCTAAGGAGTTGTTCGTTTTCCACTTGTATTTCCATTTTAATTATCATTATTTGGATGTTTCATAGGATACTTTGGATATGTTTCACGTAGTACACATTGCTTCTAGTACACATTTTAATATTTTTAATAAAACTGTTATTTCGATTTGCAGCAAATTGACTTCTTTAAATGAAGAGTATACCAAAAATAAAACAGAATATGAAGAAGCCCAGGATGCCATT	chr2	47470996	47470996	47470695	47471296	30456
rs63750737-PRIMER_PAIR_401	3.74039	1.18091	2.55948	TGCCATTGCGCTATTCCAAA	TTTAACAATGGCATCCTGGGCT	(52, 20)	(344, 22)	58.8191	60.5595	45	45.4545	9.73205	0	0	0	41.7772	0	3.28	5.19	21.9094	8.47317	293	rs63750737	PRIMER_PAIR_401	TGCCATTGCGCTATTCCAAACAGTGTAAAAGAACATTAATAAATTGAATTCTAACTACATTTGTCCCTAAGGAGTTGTTCGTTTTCCACTTGTATTTCCATTTTAATTATCATTATTTGGATGTTTCATAGGATACTTTGGATATGTTTCACGTAGTACACATTGCTTCTAGTACACATTTTAATATTTTTAATAAAACTGTTATTTCGATTTGCAGCAAATTGACTTCTTTAAATGAAGAGTATACCAAAAATAAAACAGAATATGAAGAAGCCCAGGATGCCATTGTTAAA	chr2	47470996	47470996	47470695	47471296	18810
rs63750737-PRIMER_PAIR_405	3.74393	2.32266	1.42127	TGTCCCTAAGGAGTTGTTCGT	AGCCAGGTGACATTCAGAACA	(113, 21)	(409, 21)	58.6773	59.5787	47.619	47.619	0	0	0	0	45.2113	0	3.85	3.18	0	0	297	rs63750737	PRIMER_PAIR_405	TGTCCCTAAGGAGTTGTTCGTTTTCCACTTGTATTTCCATTTTAATTATCATTATTTGGATGTTTCATAGGATACTTTGGATATGTTTCACGTAGTACACATTGCTTCTAGTACACATTTTAATATTTTTAATAAAACTGTTATTTCGATTTGCAGCAAATTGACTTCTTTAAATGAAGAGTATACCAAAAATAAAACAGAATATGAAGAAGCCCAGGATGCCATTGTTAAAGAAATTGTCAATATTTCTTCAGGTAAACTTAATAGAACTAATAATGTTCTGAATGTCACCTGGCT	chr2	47470996	47470996	47470695	47471296	8262
rs63750737-PRIMER_PAIR_417	3.7848	1.55983	2.22497	GCCATTGCGCTATTCCAAAC	GGCATCCTGGGCTTCTTCATAT	(53, 20)	(335, 22)	58.4402	60.225	50	50	9.73205	0	0	0	0	0	2.93	1.78	0	0	283	rs63750737	PRIMER_PAIR_417	GCCATTGCGCTATTCCAAACAGTGTAAAAGAACATTAATAAATTGAATTCTAACTACATTTGTCCCTAAGGAGTTGTTCGTTTTCCACTTGTATTTCCATTTTAATTATCATTATTTGGATGTTTCATAGGATACTTTGGATATGTTTCACGTAGTACACATTGCTTCTAGTACACATTTTAATATTTTTAATAAAACTGTTATTTCGATTTGCAGCAAATTGACTTCTTTAAATGAAGAGTATACCAAAAATAAAACAGAATATGAAGAAGCCCAGGATGCC	chr2	47470996	47470996	47470695	47471296	9342
rs63750737-PRIMER_PAIR_430	3.82006	2.81306	1.007	AATTGTGCCATTGCGCTATTC	TAACAATGGCATCCTGGGCTT	(47, 21)	(342, 21)	58.1869	59.993	42.8571	47.619	9.73205	0	1.25089	0	45.7992	0	1.75	4.35	25.1932	14.4454	296	rs63750737	PRIMER_PAIR_430	AATTGTGCCATTGCGCTATTCCAAACAGTGTAAAAGAACATTAATAAATTGAATTCTAACTACATTTGTCCCTAAGGAGTTGTTCGTTTTCCACTTGTATTTCCATTTTAATTATCATTATTTGGATGTTTCATAGGATACTTTGGATATGTTTCACGTAGTACACATTGCTTCTAGTACACATTTTAATATTTTTAATAAAACTGTTATTTCGATTTGCAGCAAATTGACTTCTTTAAATGAAGAGTATACCAAAAATAAAACAGAATATGAAGAAGCCCAGGATGCCATTGTTA	chr2	47470996	47470996	47470695	47471296	22248
rs63750737-PRIMER_PAIR_432	3.82661	2.81961	1.007	ATTGCGCTATTCCAAACAGTGT	TAACAATGGCATCCTGGGCTT	(56, 22)	(342, 21)	59.1804	59.993	40.9091	47.619	9.73205	0	0	0	0	0	3.55	4.35	0	0	287	rs63750737	PRIMER_PAIR_432	ATTGCGCTATTCCAAACAGTGTAAAAGAACATTAATAAATTGAATTCTAACTACATTTGTCCCTAAGGAGTTGTTCGTTTTCCACTTGTATTTCCATTTTAATTATCATTATTTGGATGTTTCATAGGATACTTTGGATATGTTTCACGTAGTACACATTGCTTCTAGTACACATTTTAATATTTTTAATAAAACTGTTATTTCGATTTGCAGCAAATTGACTTCTTTAAATGAAGAGTATACCAAAAATAAAACAGAATATGAAGAAGCCCAGGATGCCATTGTTA	chr2	47470996	47470996	47470695	47471296	25002
rs63750737-PRIMER_PAIR_435	3.82744	3.72112	0.106318	TGCCATTGCGCTATTCCAAACA	GGCATCCTGGGCTTCTTCAT	(52, 22)	(335, 20)	61.7211	60.1063	45.4545	55	9.73205	0	0	0	41.7772	0	2.83	2.57	0	0	284	rs63750737	PRIMER_PAIR_435	TGCCATTGCGCTATTCCAAACAGTGTAAAAGAACATTAATAAATTGAATTCTAACTACATTTGTCCCTAAGGAGTTGTTCGTTTTCCACTTGTATTTCCATTTTAATTATCATTATTTGGATGTTTCATAGGATACTTTGGATATGTTTCACGTAGTACACATTGCTTCTAGTACACATTTTAATATTTTTAATAAAACTGTTATTTCGATTTGCAGCAAATTGACTTCTTTAAATGAAGAGTATACCAAAAATAAAACAGAATATGAAGAAGCCCAGGATGCC	chr2	47470996	47470996	47470695	47471296	23400
rs63750737-PRIMER_PAIR_440	3.85425	1.89088	1.96337	TGCGCTATTCCAAACAGTGT	CAATGGCATCCTGGGCTTCTT	(58, 20)	(339, 21)	58.1091	60.9634	45	52.381	9.73205	0	0	0	0	0	3.55	2.52	0	0	282	rs63750737	PRIMER_PAIR_440	TGCGCTATTCCAAACAGTGTAAAAGAACATTAATAAATTGAATTCTAACTACATTTGTCCCTAAGGAGTTGTTCGTTTTCCACTTGTATTTCCATTTTAATTATCATTATTTGGATGTTTCATAGGATACTTTGGATATGTTTCACGTAGTACACATTGCTTCTAGTACACATTTTAATATTTTTAATAAAACTGTTATTTCGATTTGCAGCAAATTGACTTCTTTAAATGAAGAGTATACCAAAAATAAAACAGAATATGAAGAAGCCCAGGATGCCATTG	chr2	47470996	47470996	47470695	47471296	30924
rs63750737-PRIMER_PAIR_451	3.90428	1.89088	2.0134	TGCGCTATTCCAAACAGTGT	ATGGCATCCTGGGCTTCTT	(58, 20)	(337, 19)	58.1091	58.9866	45	52.6316	9.73205	0	0	0	0	0	3.55	2.52	0	0	280	rs63750737	PRIMER_PAIR_451	TGCGCTATTCCAAACAGTGTAAAAGAACATTAATAAATTGAATTCTAACTACATTTGTCCCTAAGGAGTTGTTCGTTTTCCACTTGTATTTCCATTTTAATTATCATTATTTGGATGTTTCATAGGATACTTTGGATATGTTTCACGTAGTACACATTGCTTCTAGTACACATTTTAATATTTTTAATAAAACTGTTATTTCGATTTGCAGCAAATTGACTTCTTTAAATGAAGAGTATACCAAAAATAAAACAGAATATGAAGAAGCCCAGGATGCCAT	chr2	47470996	47470996	47470695	47471296	30060
rs63750737-PRIMER_PAIR_460	3.94447	2.93747	1.007	CCATTGCGCTATTCCAAACA	TAACAATGGCATCCTGGGCTT	(54, 20)	(342, 21)	57.0625	59.993	45	47.619	9.73205	0	0	0	0	0	2.83	4.35	0.33953	7.50234	289	rs63750737	PRIMER_PAIR_460	CCATTGCGCTATTCCAAACAGTGTAAAAGAACATTAATAAATTGAATTCTAACTACATTTGTCCCTAAGGAGTTGTTCGTTTTCCACTTGTATTTCCATTTTAATTATCATTATTTGGATGTTTCATAGGATACTTTGGATATGTTTCACGTAGTACACATTGCTTCTAGTACACATTTTAATATTTTTAATAAAACTGTTATTTCGATTTGCAGCAAATTGACTTCTTTAAATGAAGAGTATACCAAAAATAAAACAGAATATGAAGAAGCCCAGGATGCCATTGTTA	chr2	47470996	47470996	47470695	47471296	21942
rs63750737-PRIMER_PAIR_463	3.94974	0.45541	3.49433	GTGCCATTGCGCTATTCCAA	GCATCCTGGGCTTCTTCATATT	(51, 20)	(334, 22)	59.5446	58.5057	50	45.4545	9.73205	0	0	0	44.6643	0	3.53	1.28	0	0	284	rs63750737	PRIMER_PAIR_463	GTGCCATTGCGCTATTCCAAACAGTGTAAAAGAACATTAATAAATTGAATTCTAACTACATTTGTCCCTAAGGAGTTGTTCGTTTTCCACTTGTATTTCCATTTTAATTATCATTATTTGGATGTTTCATAGGATACTTTGGATATGTTTCACGTAGTACACATTGCTTCTAGTACACATTTTAATATTTTTAATAAAACTGTTATTTCGATTTGCAGCAAATTGACTTCTTTAAATGAAGAGTATACCAAAAATAAAACAGAATATGAAGAAGCCCAGGATGC	chr2	47470996	47470996	47470695	47471296	6012
rs63750737-PRIMER_PAIR_464	3.95146	1.13514	2.81632	GCCATTGCGCTATTCCAAACA	TGGCATCCTGGGCTTCTTCAT	(53, 21)	(336, 21)	60.1351	61.8163	47.619	52.381	9.73205	0	0	0	0	0	2.83	2.57	0	0	284	rs63750737	PRIMER_PAIR_464	GCCATTGCGCTATTCCAAACAGTGTAAAAGAACATTAATAAATTGAATTCTAACTACATTTGTCCCTAAGGAGTTGTTCGTTTTCCACTTGTATTTCCATTTTAATTATCATTATTTGGATGTTTCATAGGATACTTTGGATATGTTTCACGTAGTACACATTGCTTCTAGTACACATTTTAATATTTTTAATAAAACTGTTATTTCGATTTGCAGCAAATTGACTTCTTTAAATGAAGAGTATACCAAAAATAAAACAGAATATGAAGAAGCCCAGGATGCCA	chr2	47470996	47470996	47470695	47471296	24282
rs63750737-PRIMER_PAIR_474	3.96493	0.45541	3.50952	GTGCCATTGCGCTATTCCAA	GCATCCTGGGCTTCTTCAT	(51, 20)	(334, 19)	59.5446	57.4905	50	52.6316	9.73205	0	0	0	44.6643	0	3.53	2.57	0	0	284	rs63750737	PRIMER_PAIR_474	GTGCCATTGCGCTATTCCAAACAGTGTAAAAGAACATTAATAAATTGAATTCTAACTACATTTGTCCCTAAGGAGTTGTTCGTTTTCCACTTGTATTTCCATTTTAATTATCATTATTTGGATGTTTCATAGGATACTTTGGATATGTTTCACGTAGTACACATTGCTTCTAGTACACATTTTAATATTTTTAATAAAACTGTTATTTCGATTTGCAGCAAATTGACTTCTTTAAATGAAGAGTATACCAAAAATAAAACAGAATATGAAGAAGCCCAGGATGC	chr2	47470996	47470996	47470695	47471296	19242
rs63750737-PRIMER_PAIR_475	3.96583	2.4818	1.48404	AATTGTGCCATTGCGCTATTCC	TTAACAATGGCATCCTGGGC	(47, 22)	(343, 20)	60.4818	58.516	45.4545	50	9.73205	0	0	0	45.7992	0	3.01	5.36	25.1932	9.7967	297	rs63750737	PRIMER_PAIR_475	AATTGTGCCATTGCGCTATTCCAAACAGTGTAAAAGAACATTAATAAATTGAATTCTAACTACATTTGTCCCTAAGGAGTTGTTCGTTTTCCACTTGTATTTCCATTTTAATTATCATTATTTGGATGTTTCATAGGATACTTTGGATATGTTTCACGTAGTACACATTGCTTCTAGTACACATTTTAATATTTTTAATAAAACTGTTATTTCGATTTGCAGCAAATTGACTTCTTTAAATGAAGAGTATACCAAAAATAAAACAGAATATGAAGAAGCCCAGGATGCCATTGTTAA	chr2	47470996	47470996	47470695	47471296	16470
rs63750737-PRIMER_PAIR_477	3.9735	3.72112	0.252375	TGCCATTGCGCTATTCCAAACA	AACAATGGCATCCTGGGCTT	(52, 22)	(341, 20)	61.7211	60.2524	45.4545	50	9.73205	0	0	0	41.7772	0	2.83	4.35	21.9094	10.088	290	rs63750737	PRIMER_PAIR_477	TGCCATTGCGCTATTCCAAACAGTGTAAAAGAACATTAATAAATTGAATTCTAACTACATTTGTCCCTAAGGAGTTGTTCGTTTTCCACTTGTATTTCCATTTTAATTATCATTATTTGGATGTTTCATAGGATACTTTGGATATGTTTCACGTAGTACACATTGCTTCTAGTACACATTTTAATATTTTTAATAAAACTGTTATTTCGATTTGCAGCAAATTGACTTCTTTAAATGAAGAGTATACCAAAAATAAAACAGAATATGAAGAAGCCCAGGATGCCATTGTT	chr2	47470996	47470996	47470695	47471296	22068
rs63750737-PRIMER_PAIR_513	4.08943	3.40397	0.685458	TGCGCTATTCCAAACAGTGTAA	ACAATGGCATCCTGGGCTTC	(58, 22)	(340, 20)	58.596	60.6855	40.9091	55	9.73205	0	0	0	0	0	2.41	3.86	0	0	283	rs63750737	PRIMER_PAIR_513	TGCGCTATTCCAAACAGTGTAAAAGAACATTAATAAATTGAATTCTAACTACATTTGTCCCTAAGGAGTTGTTCGTTTTCCACTTGTATTTCCATTTTAATTATCATTATTTGGATGTTTCATAGGATACTTTGGATATGTTTCACGTAGTACACATTGCTTCTAGTACACATTTTAATATTTTTAATAAAACTGTTATTTCGATTTGCAGCAAATTGACTTCTTTAAATGAAGAGTATACCAAAAATAAAACAGAATATGAAGAAGCCCAGGATGCCATTGT	chr2	47470996	47470996	47470695	47471296	25794
rs63750737-PRIMER_PAIR_532	4.12309	3.49242	0.630673	CATTGCGCTATTCCAAACAGT	TAACAATGGCATCCTGGGCT	(55, 21)	(342, 20)	57.5076	59.3693	42.8571	50	9.73205	0	0	0	0	0	3.55	5.19	0	0	288	rs63750737	PRIMER_PAIR_532	CATTGCGCTATTCCAAACAGTGTAAAAGAACATTAATAAATTGAATTCTAACTACATTTGTCCCTAAGGAGTTGTTCGTTTTCCACTTGTATTTCCATTTTAATTATCATTATTTGGATGTTTCATAGGATACTTTGGATATGTTTCACGTAGTACACATTGCTTCTAGTACACATTTTAATATTTTTAATAAAACTGTTATTTCGATTTGCAGCAAATTGACTTCTTTAAATGAAGAGTATACCAAAAATAAAACAGAATATGAAGAAGCCCAGGATGCCATTGTTA	chr2	47470996	47470996	47470695	47471296	20736
rs63750737-PRIMER_PAIR_534	4.12322	2.70195	1.42127	TTGTCCCTAAGGAGTTGTTCGT	AGCCAGGTGACATTCAGAACA	(112, 22)	(409, 21)	59.298	59.5787	45.4545	47.619	0	0	0	0	45.2113	0	3.85	3.18	0	0	298	rs63750737	PRIMER_PAIR_534	TTGTCCCTAAGGAGTTGTTCGTTTTCCACTTGTATTTCCATTTTAATTATCATTATTTGGATGTTTCATAGGATACTTTGGATATGTTTCACGTAGTACACATTGCTTCTAGTACACATTTTAATATTTTTAATAAAACTGTTATTTCGATTTGCAGCAAATTGACTTCTTTAAATGAAGAGTATACCAAAAATAAAACAGAATATGAAGAAGCCCAGGATGCCATTGTTAAAGAAATTGTCAATATTTCTTCAGGTAAACTTAATAGAACTAATAATGTTCTGAATGTCACCTGGCT	chr2	47470996	47470996	47470695	47471296	8334
rs63750737-PRIMER_PAIR_554	4.18263	3.03895	1.14368	CAGGAATTGTGCCATTGCG	GGCATCCTGGGCTTCTTCATA	(43, 19)	(335, 21)	57.9611	59.8563	52.6316	52.381	0	0	0	0	41.7772	0	4.85	2.15	12.3127	11.7344	293	rs63750737	PRIMER_PAIR_554	CAGGAATTGTGCCATTGCGCTATTCCAAACAGTGTAAAAGAACATTAATAAATTGAATTCTAACTACATTTGTCCCTAAGGAGTTGTTCGTTTTCCACTTGTATTTCCATTTTAATTATCATTATTTGGATGTTTCATAGGATACTTTGGATATGTTTCACGTAGTACACATTGCTTCTAGTACACATTTTAATATTTTTAATAAAACTGTTATTTCGATTTGCAGCAAATTGACTTCTTTAAATGAAGAGTATACCAAAAATAAAACAGAATATGAAGAAGCCCAGGATGCC	chr2	47470996	47470996	47470695	47471296	18072
rs63750737-PRIMER_PAIR_555	4.18282	1.07988	3.10294	GCAGGAATTGTGCCATTGCG	ACAATGGCATCCTGGGCT	(42, 20)	(340, 18)	61.0799	58.8971	55	55.5556	0	0	0	0	41.7772	0	4.85	5.19	35.7467	26.4771	299	rs63750737	PRIMER_PAIR_555	GCAGGAATTGTGCCATTGCGCTATTCCAAACAGTGTAAAAGAACATTAATAAATTGAATTCTAACTACATTTGTCCCTAAGGAGTTGTTCGTTTTCCACTTGTATTTCCATTTTAATTATCATTATTTGGATGTTTCATAGGATACTTTGGATATGTTTCACGTAGTACACATTGCTTCTAGTACACATTTTAATATTTTTAATAAAACTGTTATTTCGATTTGCAGCAAATTGACTTCTTTAAATGAAGAGTATACCAAAAATAAAACAGAATATGAAGAAGCCCAGGATGCCATTGT	chr2	47470996	47470996	47470695	47471296	31338
rs63750737-PRIMER_PAIR_558	4.1897	2.22633	1.96337	TTGCGCTATTCCAAACAGTGT	CAATGGCATCCTGGGCTTCTT	(57, 21)	(339, 21)	58.7737	60.9634	42.8571	52.381	9.73205	0	0	0	0	0	3.55	2.52	0	0	283	rs63750737	PRIMER_PAIR_558	TTGCGCTATTCCAAACAGTGTAAAAGAACATTAATAAATTGAATTCTAACTACATTTGTCCCTAAGGAGTTGTTCGTTTTCCACTTGTATTTCCATTTTAATTATCATTATTTGGATGTTTCATAGGATACTTTGGATATGTTTCACGTAGTACACATTGCTTCTAGTACACATTTTAATATTTTTAATAAAACTGTTATTTCGATTTGCAGCAAATTGACTTCTTTAAATGAAGAGTATACCAAAAATAAAACAGAATATGAAGAAGCCCAGGATGCCATTG	chr2	47470996	47470996	47470695	47471296	30960
rs63750737-PRIMER_PAIR_565	4.20239	2.81306	1.38933	AATTGTGCCATTGCGCTATTC	ACAATGGCATCCTGGGCTT	(47, 21)	(340, 19)	58.1869	59.6107	42.8571	52.6316	9.73205	0	1.25089	0	45.7992	0	1.75	4.35	25.1932	6.95371	294	rs63750737	PRIMER_PAIR_565	AATTGTGCCATTGCGCTATTCCAAACAGTGTAAAAGAACATTAATAAATTGAATTCTAACTACATTTGTCCCTAAGGAGTTGTTCGTTTTCCACTTGTATTTCCATTTTAATTATCATTATTTGGATGTTTCATAGGATACTTTGGATATGTTTCACGTAGTACACATTGCTTCTAGTACACATTTTAATATTTTTAATAAAACTGTTATTTCGATTTGCAGCAAATTGACTTCTTTAAATGAAGAGTATACCAAAAATAAAACAGAATATGAAGAAGCCCAGGATGCCATTGT	chr2	47470996	47470996	47470695	47471296	21726
rs63750737-PRIMER_PAIR_568	4.2086	0.45541	3.75319	GTGCCATTGCGCTATTCCAA	GGCATCCTGGGCTTCTTCATATT	(51, 20)	(335, 23)	59.5446	60.7532	50	47.8261	9.73205	0	0	0	44.6643	0	3.53	1.28	0	0	285	rs63750737	PRIMER_PAIR_568	GTGCCATTGCGCTATTCCAAACAGTGTAAAAGAACATTAATAAATTGAATTCTAACTACATTTGTCCCTAAGGAGTTGTTCGTTTTCCACTTGTATTTCCATTTTAATTATCATTATTTGGATGTTTCATAGGATACTTTGGATATGTTTCACGTAGTACACATTGCTTCTAGTACACATTTTAATATTTTTAATAAAACTGTTATTTCGATTTGCAGCAAATTGACTTCTTTAAATGAAGAGTATACCAAAAATAAAACAGAATATGAAGAAGCCCAGGATGCC	chr2	47470996	47470996	47470695	47471296	6390
rs63750737-PRIMER_PAIR_569	4.20893	2.81961	1.38933	ATTGCGCTATTCCAAACAGTGT	ACAATGGCATCCTGGGCTT	(56, 22)	(340, 19)	59.1804	59.6107	40.9091	52.6316	9.73205	0	0	0	0	0	3.55	4.35	0	0	285	rs63750737	PRIMER_PAIR_569	ATTGCGCTATTCCAAACAGTGTAAAAGAACATTAATAAATTGAATTCTAACTACATTTGTCCCTAAGGAGTTGTTCGTTTTCCACTTGTATTTCCATTTTAATTATCATTATTTGGATGTTTCATAGGATACTTTGGATATGTTTCACGTAGTACACATTGCTTCTAGTACACATTTTAATATTTTTAATAAAACTGTTATTTCGATTTGCAGCAAATTGACTTCTTTAAATGAAGAGTATACCAAAAATAAAACAGAATATGAAGAAGCCCAGGATGCCATTGT	chr2	47470996	47470996	47470695	47471296	24480
rs63750737-PRIMER_PAIR_573	4.21888	2.32266	1.89622	TGTCCCTAAGGAGTTGTTCGT	GCCAGGTGACATTCAGAACA	(113, 21)	(408, 20)	58.6773	58.1038	47.619	50	0	0	0	0	45.2113	0	3.85	3.18	0	0	296	rs63750737	PRIMER_PAIR_573	TGTCCCTAAGGAGTTGTTCGTTTTCCACTTGTATTTCCATTTTAATTATCATTATTTGGATGTTTCATAGGATACTTTGGATATGTTTCACGTAGTACACATTGCTTCTAGTACACATTTTAATATTTTTAATAAAACTGTTATTTCGATTTGCAGCAAATTGACTTCTTTAAATGAAGAGTATACCAAAAATAAAACAGAATATGAAGAAGCCCAGGATGCCATTGTTAAAGAAATTGTCAATATTTCTTCAGGTAAACTTAATAGAACTAATAATGTTCTGAATGTCACCTGGC	chr2	47470996	47470996	47470695	47471296	7686
rs63750737-PRIMER_PAIR_576	4.22763	2.10598	2.12165	GTGCCATTGCGCTATTCCA	CAATGGCATCCTGGGCTTC	(51, 19)	(339, 19)	58.894	58.8784	52.6316	57.8947	9.73205	0	2.89731	0	44.6643	0	3.53	3.86	19.3225	22.959	289	rs63750737	PRIMER_PAIR_576	GTGCCATTGCGCTATTCCAAACAGTGTAAAAGAACATTAATAAATTGAATTCTAACTACATTTGTCCCTAAGGAGTTGTTCGTTTTCCACTTGTATTTCCATTTTAATTATCATTATTTGGATGTTTCATAGGATACTTTGGATATGTTTCACGTAGTACACATTGCTTCTAGTACACATTTTAATATTTTTAATAAAACTGTTATTTCGATTTGCAGCAAATTGACTTCTTTAAATGAAGAGTATACCAAAAATAAAACAGAATATGAAGAAGCCCAGGATGCCATTG	chr2	47470996	47470996	47470695	47471296	24732
rs63750737-PRIMER_PAIR_582	4.23793	0.45541	3.78252	GTGCCATTGCGCTATTCCAA	TCCTGGGCTTCTTCATATTCTGT	(51, 20)	(331, 23)	59.5446	59.2175	50	43.4783	9.73205	0	0	0	44.6643	0	3.53	3.41	0	0	281	rs63750737	PRIMER_PAIR_582	GTGCCATTGCGCTATTCCAAACAGTGTAAAAGAACATTAATAAATTGAATTCTAACTACATTTGTCCCTAAGGAGTTGTTCGTTTTCCACTTGTATTTCCATTTTAATTATCATTATTTGGATGTTTCATAGGATACTTTGGATATGTTTCACGTAGTACACATTGCTTCTAGTACACATTTTAATATTTTTAATAAAACTGTTATTTCGATTTGCAGCAAATTGACTTCTTTAAATGAAGAGTATACCAAAAATAAAACAGAATATGAAGAAGCCCAGGA	chr2	47470996	47470996	47470695	47471296	5544
rs63750737-PRIMER_PAIR_585	4.23808	1.13514	3.10294	GTGCCATTGCGCTATTCCAAA	ACAATGGCATCCTGGGCT	(51, 21)	(340, 18)	60.1351	58.8971	47.619	55.5556	9.73205	0	0	0	44.6643	0	3.28	5.19	25.1932	6.95371	290	rs63750737	PRIMER_PAIR_585	GTGCCATTGCGCTATTCCAAACAGTGTAAAAGAACATTAATAAATTGAATTCTAACTACATTTGTCCCTAAGGAGTTGTTCGTTTTCCACTTGTATTTCCATTTTAATTATCATTATTTGGATGTTTCATAGGATACTTTGGATATGTTTCACGTAGTACACATTGCTTCTAGTACACATTTTAATATTTTTAATAAAACTGTTATTTCGATTTGCAGCAAATTGACTTCTTTAAATGAAGAGTATACCAAAAATAAAACAGAATATGAAGAAGCCCAGGATGCCATTGT	chr2	47470996	47470996	47470695	47471296	18306
rs63750737-PRIMER_PAIR_586	4.23974	2.22633	2.0134	TTGCGCTATTCCAAACAGTGT	ATGGCATCCTGGGCTTCTT	(57, 21)	(337, 19)	58.7737	58.9866	42.8571	52.6316	9.73205	0	0	0	0	0	3.55	2.52	0	0	281	rs63750737	PRIMER_PAIR_586	TTGCGCTATTCCAAACAGTGTAAAAGAACATTAATAAATTGAATTCTAACTACATTTGTCCCTAAGGAGTTGTTCGTTTTCCACTTGTATTTCCATTTTAATTATCATTATTTGGATGTTTCATAGGATACTTTGGATATGTTTCACGTAGTACACATTGCTTCTAGTACACATTTTAATATTTTTAATAAAACTGTTATTTCGATTTGCAGCAAATTGACTTCTTTAAATGAAGAGTATACCAAAAATAAAACAGAATATGAAGAAGCCCAGGATGCCAT	chr2	47470996	47470996	47470695	47471296	30096
rs63750737-PRIMER_PAIR_599	4.28385	1.18091	3.10294	TGCCATTGCGCTATTCCAAA	ACAATGGCATCCTGGGCT	(52, 20)	(340, 18)	58.8191	58.8971	45	55.5556	9.73205	0	0	0	41.7772	0	3.28	5.19	21.9094	7.11623	289	rs63750737	PRIMER_PAIR_599	TGCCATTGCGCTATTCCAAACAGTGTAAAAGAACATTAATAAATTGAATTCTAACTACATTTGTCCCTAAGGAGTTGTTCGTTTTCCACTTGTATTTCCATTTTAATTATCATTATTTGGATGTTTCATAGGATACTTTGGATATGTTTCACGTAGTACACATTGCTTCTAGTACACATTTTAATATTTTTAATAAAACTGTTATTTCGATTTGCAGCAAATTGACTTCTTTAAATGAAGAGTATACCAAAAATAAAACAGAATATGAAGAAGCCCAGGATGCCATTGT	chr2	47470996	47470996	47470695	47471296	18180
rs63750737-PRIMER_PAIR_603	4.28705	1.13514	3.15191	TGCCATTGCGCTATTCCAAAC	GCATCCTGGGCTTCTTCATAT	(52, 21)	(334, 21)	60.1351	57.8481	47.619	47.619	9.73205	0	0	0	41.7772	0	2.93	1.78	0	0	283	rs63750737	PRIMER_PAIR_603	TGCCATTGCGCTATTCCAAACAGTGTAAAAGAACATTAATAAATTGAATTCTAACTACATTTGTCCCTAAGGAGTTGTTCGTTTTCCACTTGTATTTCCATTTTAATTATCATTATTTGGATGTTTCATAGGATACTTTGGATATGTTTCACGTAGTACACATTGCTTCTAGTACACATTTTAATATTTTTAATAAAACTGTTATTTCGATTTGCAGCAAATTGACTTCTTTAAATGAAGAGTATACCAAAAATAAAACAGAATATGAAGAAGCCCAGGATGC	chr2	47470996	47470996	47470695	47471296	8892
rs63750737-PRIMER_PAIR_616	4.31227	2.4818	1.83048	AATTGTGCCATTGCGCTATTCC	TTTAACAATGGCATCCTGGGC	(47, 22)	(344, 21)	60.4818	59.1695	45.4545	47.619	9.73205	0	0	0	45.7992	0	3.01	5.36	25.1932	9.7967	298	rs63750737	PRIMER_PAIR_616	AATTGTGCCATTGCGCTATTCCAAACAGTGTAAAAGAACATTAATAAATTGAATTCTAACTACATTTGTCCCTAAGGAGTTGTTCGTTTTCCACTTGTATTTCCATTTTAATTATCATTATTTGGATGTTTCATAGGATACTTTGGATATGTTTCACGTAGTACACATTGCTTCTAGTACACATTTTAATATTTTTAATAAAACTGTTATTTCGATTTGCAGCAAATTGACTTCTTTAAATGAAGAGTATACCAAAAATAAAACAGAATATGAAGAAGCCCAGGATGCCATTGTTAAA	chr2	47470996	47470996	47470695	47471296	16560
rs63750737-PRIMER_PAIR_622	4.3268	2.93747	1.38933	CCATTGCGCTATTCCAAACA	ACAATGGCATCCTGGGCTT	(54, 20)	(340, 19)	57.0625	59.6107	45	52.6316	9.73205	0	0	0	0	0	2.83	4.35	0.33953	7.50234	287	rs63750737	PRIMER_PAIR_622	CCATTGCGCTATTCCAAACAGTGTAAAAGAACATTAATAAATTGAATTCTAACTACATTTGTCCCTAAGGAGTTGTTCGTTTTCCACTTGTATTTCCATTTTAATTATCATTATTTGGATGTTTCATAGGATACTTTGGATATGTTTCACGTAGTACACATTGCTTCTAGTACACATTTTAATATTTTTAATAAAACTGTTATTTCGATTTGCAGCAAATTGACTTCTTTAAATGAAGAGTATACCAAAAATAAAACAGAATATGAAGAAGCCCAGGATGCCATTGT	chr2	47470996	47470996	47470695	47471296	21420
rs63750737-PRIMER_PAIR_630	4.34282	2.10598	2.23684	GTGCCATTGCGCTATTCCA	AACAATGGCATCCTGGGCTTC	(51, 19)	(341, 21)	58.894	61.2368	52.6316	52.381	9.73205	0	2.89731	0	44.6643	0	3.53	3.86	25.1932	9.9805	291	rs63750737	PRIMER_PAIR_630	GTGCCATTGCGCTATTCCAAACAGTGTAAAAGAACATTAATAAATTGAATTCTAACTACATTTGTCCCTAAGGAGTTGTTCGTTTTCCACTTGTATTTCCATTTTAATTATCATTATTTGGATGTTTCATAGGATACTTTGGATATGTTTCACGTAGTACACATTGCTTCTAGTACACATTTTAATATTTTTAATAAAACTGTTATTTCGATTTGCAGCAAATTGACTTCTTTAAATGAAGAGTATACCAAAAATAAAACAGAATATGAAGAAGCCCAGGATGCCATTGTT	chr2	47470996	47470996	47470695	47471296	25722
rs63750737-PRIMER_PAIR_644	4.37327	3.36627	1.007	CATTGCGCTATTCCAAACAGTGT	TAACAATGGCATCCTGGGCTT	(55, 23)	(342, 21)	60.3663	59.993	43.4783	47.619	9.73205	0	0	0	0	0	3.55	4.35	0	0	288	rs63750737	PRIMER_PAIR_644	CATTGCGCTATTCCAAACAGTGTAAAAGAACATTAATAAATTGAATTCTAACTACATTTGTCCCTAAGGAGTTGTTCGTTTTCCACTTGTATTTCCATTTTAATTATCATTATTTGGATGTTTCATAGGATACTTTGGATATGTTTCACGTAGTACACATTGCTTCTAGTACACATTTTAATATTTTTAATAAAACTGTTATTTCGATTTGCAGCAAATTGACTTCTTTAAATGAAGAGTATACCAAAAATAAAACAGAATATGAAGAAGCCCAGGATGCCATTGTTA	chr2	47470996	47470996	47470695	47471296	24930
rs63750737-PRIMER_PAIR_670	4.42827	3.03895	1.38933	CAGGAATTGTGCCATTGCG	AACAATGGCATCCTGGGCT	(43, 19)	(341, 19)	57.9611	59.6107	52.6316	52.6316	0	0	0	0	41.7772	0	4.85	5.19	33.2893	33.4032	299	rs63750737	PRIMER_PAIR_670	CAGGAATTGTGCCATTGCGCTATTCCAAACAGTGTAAAAGAACATTAATAAATTGAATTCTAACTACATTTGTCCCTAAGGAGTTGTTCGTTTTCCACTTGTATTTCCATTTTAATTATCATTATTTGGATGTTTCATAGGATACTTTGGATATGTTTCACGTAGTACACATTGCTTCTAGTACACATTTTAATATTTTTAATAAAACTGTTATTTCGATTTGCAGCAAATTGACTTCTTTAAATGAAGAGTATACCAAAAATAAAACAGAATATGAAGAAGCCCAGGATGCCATTGTT	chr2	47470996	47470996	47470695	47471296	25182
rs63750737-PRIMER_PAIR_679	4.44663	3.81596	0.630673	TGCGCTATTCCAAACAGTGTAAA	TAACAATGGCATCCTGGGCT	(58, 23)	(342, 20)	59.184	59.3693	39.1304	50	9.73205	0	0	0	0	0	2.01	5.19	0	0	285	rs63750737	PRIMER_PAIR_679	TGCGCTATTCCAAACAGTGTAAAAGAACATTAATAAATTGAATTCTAACTACATTTGTCCCTAAGGAGTTGTTCGTTTTCCACTTGTATTTCCATTTTAATTATCATTATTTGGATGTTTCATAGGATACTTTGGATATGTTTCACGTAGTACACATTGCTTCTAGTACACATTTTAATATTTTTAATAAAACTGTTATTTCGATTTGCAGCAAATTGACTTCTTTAAATGAAGAGTATACCAAAAATAAAACAGAATATGAAGAAGCCCAGGATGCCATTGTTA	chr2	47470996	47470996	47470695	47471296	19404
rs63750737-PRIMER_PAIR_681	4.45035	1.89088	2.55948	TGCGCTATTCCAAACAGTGT	TTAACAATGGCATCCTGGGCTT	(58, 20)	(343, 22)	58.1091	60.5595	45	45.4545	9.73205	0	0	0	0	0	3.55	4.35	0	0	286	rs63750737	PRIMER_PAIR_681	TGCGCTATTCCAAACAGTGTAAAAGAACATTAATAAATTGAATTCTAACTACATTTGTCCCTAAGGAGTTGTTCGTTTTCCACTTGTATTTCCATTTTAATTATCATTATTTGGATGTTTCATAGGATACTTTGGATATGTTTCACGTAGTACACATTGCTTCTAGTACACATTTTAATATTTTTAATAAAACTGTTATTTCGATTTGCAGCAAATTGACTTCTTTAAATGAAGAGTATACCAAAAATAAAACAGAATATGAAGAAGCCCAGGATGCCATTGTTAA	chr2	47470996	47470996	47470695	47471296	24948
rs63750737-PRIMER_PAIR_691	4.48128	2.32266	2.15862	TGTCCCTAAGGAGTTGTTCGT	AAGCCAGGTGACATTCAGAACA	(113, 21)	(410, 22)	58.6773	60.1586	47.619	45.4545	0	0	0	0	45.2113	0	3.85	3.18	0	0	298	rs63750737	PRIMER_PAIR_691	TGTCCCTAAGGAGTTGTTCGTTTTCCACTTGTATTTCCATTTTAATTATCATTATTTGGATGTTTCATAGGATACTTTGGATATGTTTCACGTAGTACACATTGCTTCTAGTACACATTTTAATATTTTTAATAAAACTGTTATTTCGATTTGCAGCAAATTGACTTCTTTAAATGAAGAGTATACCAAAAATAAAACAGAATATGAAGAAGCCCAGGATGCCATTGTTAAAGAAATTGTCAATATTTCTTCAGGTAAACTTAATAGAACTAATAATGTTCTGAATGTCACCTGGCTT	chr2	47470996	47470996	47470695	47471296	8442
rs63750737-PRIMER_PAIR_702	4.49942	3.49242	1.007	CATTGCGCTATTCCAAACAGT	TTAACAATGGCATCCTGGGCT	(55, 21)	(343, 21)	57.5076	59.993	42.8571	47.619	9.73205	0	0	0	0	0	3.55	5.19	0	0	289	rs63750737	PRIMER_PAIR_702	CATTGCGCTATTCCAAACAGTGTAAAAGAACATTAATAAATTGAATTCTAACTACATTTGTCCCTAAGGAGTTGTTCGTTTTCCACTTGTATTTCCATTTTAATTATCATTATTTGGATGTTTCATAGGATACTTTGGATATGTTTCACGTAGTACACATTGCTTCTAGTACACATTTTAATATTTTTAATAAAACTGTTATTTCGATTTGCAGCAAATTGACTTCTTTAAATGAAGAGTATACCAAAAATAAAACAGAATATGAAGAAGCCCAGGATGCCATTGTTAA	chr2	47470996	47470996	47470695	47471296	20952
rs63750737-PRIMER_PAIR_704	4.49969	1.13514	3.36455	TGCCATTGCGCTATTCCAAAC	TCTTTAACAATGGCATCCTGGG	(52, 21)	(346, 22)	60.1351	58.6355	47.619	45.4545	9.73205	0	0	0	41.7772	0	2.93	4.45	21.9094	5.64664	295	rs63750737	PRIMER_PAIR_704	TGCCATTGCGCTATTCCAAACAGTGTAAAAGAACATTAATAAATTGAATTCTAACTACATTTGTCCCTAAGGAGTTGTTCGTTTTCCACTTGTATTTCCATTTTAATTATCATTATTTGGATGTTTCATAGGATACTTTGGATATGTTTCACGTAGTACACATTGCTTCTAGTACACATTTTAATATTTTTAATAAAACTGTTATTTCGATTTGCAGCAAATTGACTTCTTTAAATGAAGAGTATACCAAAAATAAAACAGAATATGAAGAAGCCCAGGATGCCATTGTTAAAGA	chr2	47470996	47470996	47470695	47471296	11970
rs63750737-PRIMER_PAIR_708	4.50142	3.81596	0.685458	TTGCGCTATTCCAAACAGTGTAA	ACAATGGCATCCTGGGCTTC	(57, 23)	(340, 20)	59.184	60.6855	39.1304	55	9.73205	0	0	0	0	0	2.41	3.86	0	0	284	rs63750737	PRIMER_PAIR_708	TTGCGCTATTCCAAACAGTGTAAAAGAACATTAATAAATTGAATTCTAACTACATTTGTCCCTAAGGAGTTGTTCGTTTTCCACTTGTATTTCCATTTTAATTATCATTATTTGGATGTTTCATAGGATACTTTGGATATGTTTCACGTAGTACACATTGCTTCTAGTACACATTTTAATATTTTTAATAAAACTGTTATTTCGATTTGCAGCAAATTGACTTCTTTAAATGAAGAGTATACCAAAAATAAAACAGAATATGAAGAAGCCCAGGATGCCATTGT	chr2	47470996	47470996	47470695	47471296	25758
rs63750737-PRIMER_PAIR_725	4.54765	3.40397	1.14368	TGCGCTATTCCAAACAGTGTAA	GGCATCCTGGGCTTCTTCATA	(58, 22)	(335, 21)	58.596	59.8563	40.9091	52.381	9.73205	0	0	0	0	0	2.41	2.15	0	0	278	rs63750737	PRIMER_PAIR_725	TGCGCTATTCCAAACAGTGTAAAAGAACATTAATAAATTGAATTCTAACTACATTTGTCCCTAAGGAGTTGTTCGTTTTCCACTTGTATTTCCATTTTAATTATCATTATTTGGATGTTTCATAGGATACTTTGGATATGTTTCACGTAGTACACATTGCTTCTAGTACACATTTTAATATTTTTAATAAAACTGTTATTTCGATTTGCAGCAAATTGACTTCTTTAAATGAAGAGTATACCAAAAATAAAACAGAATATGAAGAAGCCCAGGATGCC	chr2	47470996	47470996	47470695	47471296	12798
rs63750737-PRIMER_PAIR_728	4.54934	3.12807	1.42127	GGAGTTGTTCGTTTTCCACTTGT	AGCCAGGTGACATTCAGAACA	(122, 23)	(409, 21)	59.8719	59.5787	43.4783	47.619	0	0	0	0	0	0	3.16	3.18	5.51523	5.51523	288	rs63750737	PRIMER_PAIR_728	GGAGTTGTTCGTTTTCCACTTGTATTTCCATTTTAATTATCATTATTTGGATGTTTCATAGGATACTTTGGATATGTTTCACGTAGTACACATTGCTTCTAGTACACATTTTAATATTTTTAATAAAACTGTTATTTCGATTTGCAGCAAATTGACTTCTTTAAATGAAGAGTATACCAAAAATAAAACAGAATATGAAGAAGCCCAGGATGCCATTGTTAAAGAAATTGTCAATATTTCTTCAGGTAAACTTAATAGAACTAATAATGTTCTGAATGTCACCTGGCT	chr2	47470996	47470996	47470695	47471296	13986
rs63750737-PRIMER_PAIR_732	4.55643	3.13517	1.42127	TTTGTCCCTAAGGAGTTGTTCGT	AGCCAGGTGACATTCAGAACA	(111, 23)	(409, 21)	59.8648	59.5787	43.4783	47.619	0	0	0	0	45.2113	0	3.85	3.18	0	0	299	rs63750737	PRIMER_PAIR_732	TTTGTCCCTAAGGAGTTGTTCGTTTTCCACTTGTATTTCCATTTTAATTATCATTATTTGGATGTTTCATAGGATACTTTGGATATGTTTCACGTAGTACACATTGCTTCTAGTACACATTTTAATATTTTTAATAAAACTGTTATTTCGATTTGCAGCAAATTGACTTCTTTAAATGAAGAGTATACCAAAAATAAAACAGAATATGAAGAAGCCCAGGATGCCATTGTTAAAGAAATTGTCAATATTTCTTCAGGTAAACTTAATAGAACTAATAATGTTCTGAATGTCACCTGGCT	chr2	47470996	47470996	47470695	47471296	8352
rs63750737-PRIMER_PAIR_733	4.56128	0.45541	4.10587	GTGCCATTGCGCTATTCCAA	ATGGCATCCTGGGCTTCTTCAT	(51, 20)	(337, 22)	59.5446	62.1059	50	50	9.73205	0	0	0	44.6643	0	3.53	2.57	0	0	287	rs63750737	PRIMER_PAIR_733	GTGCCATTGCGCTATTCCAAACAGTGTAAAAGAACATTAATAAATTGAATTCTAACTACATTTGTCCCTAAGGAGTTGTTCGTTTTCCACTTGTATTTCCATTTTAATTATCATTATTTGGATGTTTCATAGGATACTTTGGATATGTTTCACGTAGTACACATTGCTTCTAGTACACATTTTAATATTTTTAATAAAACTGTTATTTCGATTTGCAGCAAATTGACTTCTTTAAATGAAGAGTATACCAAAAATAAAACAGAATATGAAGAAGCCCAGGATGCCAT	chr2	47470996	47470996	47470695	47471296	22770
rs63750737-PRIMER_PAIR_746	4.59817	2.70195	1.89622	TTGTCCCTAAGGAGTTGTTCGT	GCCAGGTGACATTCAGAACA	(112, 22)	(408, 20)	59.298	58.1038	45.4545	50	0	0	0	0	45.2113	0	3.85	3.18	0	0	297	rs63750737	PRIMER_PAIR_746	TTGTCCCTAAGGAGTTGTTCGTTTTCCACTTGTATTTCCATTTTAATTATCATTATTTGGATGTTTCATAGGATACTTTGGATATGTTTCACGTAGTACACATTGCTTCTAGTACACATTTTAATATTTTTAATAAAACTGTTATTTCGATTTGCAGCAAATTGACTTCTTTAAATGAAGAGTATACCAAAAATAAAACAGAATATGAAGAAGCCCAGGATGCCATTGTTAAAGAAATTGTCAATATTTCTTCAGGTAAACTTAATAGAACTAATAATGTTCTGAATGTCACCTGGC	chr2	47470996	47470996	47470695	47471296	7758
rs63750737-PRIMER_PAIR_754	4.61745	0.45541	4.16204	GTGCCATTGCGCTATTCCAA	CCTGGGCTTCTTCATATTCTGT	(51, 20)	(330, 22)	59.5446	57.838	50	45.4545	9.73205	0	0	0	44.6643	0	3.53	3.41	0	0	280	rs63750737	PRIMER_PAIR_754	GTGCCATTGCGCTATTCCAAACAGTGTAAAAGAACATTAATAAATTGAATTCTAACTACATTTGTCCCTAAGGAGTTGTTCGTTTTCCACTTGTATTTCCATTTTAATTATCATTATTTGGATGTTTCATAGGATACTTTGGATATGTTTCACGTAGTACACATTGCTTCTAGTACACATTTTAATATTTTTAATAAAACTGTTATTTCGATTTGCAGCAAATTGACTTCTTTAAATGAAGAGTATACCAAAAATAAAACAGAATATGAAGAAGCCCAGG	chr2	47470996	47470996	47470695	47471296	5364
rs63750737-PRIMER_PAIR_767	4.63611	3.49242	1.14368	CATTGCGCTATTCCAAACAGT	GGCATCCTGGGCTTCTTCATA	(55, 21)	(335, 21)	57.5076	59.8563	42.8571	52.381	9.73205	0	0	0	0	0	3.55	2.15	0	0	281	rs63750737	PRIMER_PAIR_767	CATTGCGCTATTCCAAACAGTGTAAAAGAACATTAATAAATTGAATTCTAACTACATTTGTCCCTAAGGAGTTGTTCGTTTTCCACTTGTATTTCCATTTTAATTATCATTATTTGGATGTTTCATAGGATACTTTGGATATGTTTCACGTAGTACACATTGCTTCTAGTACACATTTTAATATTTTTAATAAAACTGTTATTTCGATTTGCAGCAAATTGACTTCTTTAAATGAAGAGTATACCAAAAATAAAACAGAATATGAAGAAGCCCAGGATGCC	chr2	47470996	47470996	47470695	47471296	13518
rs63750737-PRIMER_PAIR_769	4.64043	1.13514	3.50529	GCCATTGCGCTATTCCAAACA	GCATCCTGGGCTTCTTCATATTC	(53, 21)	(334, 23)	60.1351	59.4947	47.619	47.8261	9.73205	0	0	0	0	0	2.83	1.75	0	0	282	rs63750737	PRIMER_PAIR_769	GCCATTGCGCTATTCCAAACAGTGTAAAAGAACATTAATAAATTGAATTCTAACTACATTTGTCCCTAAGGAGTTGTTCGTTTTCCACTTGTATTTCCATTTTAATTATCATTATTTGGATGTTTCATAGGATACTTTGGATATGTTTCACGTAGTACACATTGCTTCTAGTACACATTTTAATATTTTTAATAAAACTGTTATTTCGATTTGCAGCAAATTGACTTCTTTAAATGAAGAGTATACCAAAAATAAAACAGAATATGAAGAAGCCCAGGATGC	chr2	47470996	47470996	47470695	47471296	8532
rs63750737-PRIMER_PAIR_772	4.64085	2.4818	2.15906	AATTGTGCCATTGCGCTATTCC	CTTTAACAATGGCATCCTGGGC	(47, 22)	(345, 22)	60.4818	60.1591	45.4545	50	9.73205	0	0	0	45.7992	0	3.01	5.36	25.1932	11.5459	299	rs63750737	PRIMER_PAIR_772	AATTGTGCCATTGCGCTATTCCAAACAGTGTAAAAGAACATTAATAAATTGAATTCTAACTACATTTGTCCCTAAGGAGTTGTTCGTTTTCCACTTGTATTTCCATTTTAATTATCATTATTTGGATGTTTCATAGGATACTTTGGATATGTTTCACGTAGTACACATTGCTTCTAGTACACATTTTAATATTTTTAATAAAACTGTTATTTCGATTTGCAGCAAATTGACTTCTTTAAATGAAGAGTATACCAAAAATAAAACAGAATATGAAGAAGCCCAGGATGCCATTGTTAAAG	chr2	47470996	47470996	47470695	47471296	16596
rs63750737-PRIMER_PAIR_774	4.64466	1.13514	3.50952	GCCATTGCGCTATTCCAAACA	GCATCCTGGGCTTCTTCAT	(53, 21)	(334, 19)	60.1351	57.4905	47.619	52.6316	9.73205	0	0	0	0	0	2.83	2.57	0	0	282	rs63750737	PRIMER_PAIR_774	GCCATTGCGCTATTCCAAACAGTGTAAAAGAACATTAATAAATTGAATTCTAACTACATTTGTCCCTAAGGAGTTGTTCGTTTTCCACTTGTATTTCCATTTTAATTATCATTATTTGGATGTTTCATAGGATACTTTGGATATGTTTCACGTAGTACACATTGCTTCTAGTACACATTTTAATATTTTTAATAAAACTGTTATTTCGATTTGCAGCAAATTGACTTCTTTAAATGAAGAGTATACCAAAAATAAAACAGAATATGAAGAAGCCCAGGATGC	chr2	47470996	47470996	47470695	47471296	21348
rs63750737-PRIMER_PAIR_806	4.69841	3.27714	1.42127	AGGAGTTGTTCGTTTTCCACT	AGCCAGGTGACATTCAGAACA	(121, 21)	(409, 21)	57.7229	59.5787	42.8571	47.619	0	0	0	0	0	0	4	3.18	0	0	289	rs63750737	PRIMER_PAIR_806	AGGAGTTGTTCGTTTTCCACTTGTATTTCCATTTTAATTATCATTATTTGGATGTTTCATAGGATACTTTGGATATGTTTCACGTAGTACACATTGCTTCTAGTACACATTTTAATATTTTTAATAAAACTGTTATTTCGATTTGCAGCAAATTGACTTCTTTAAATGAAGAGTATACCAAAAATAAAACAGAATATGAAGAAGCCCAGGATGCCATTGTTAAAGAAATTGTCAATATTTCTTCAGGTAAACTTAATAGAACTAATAATGTTCTGAATGTCACCTGGCT	chr2	47470996	47470996	47470695	47471296	11520
rs63750737-PRIMER_PAIR_808	4.70676	2.4818	2.22497	AATTGTGCCATTGCGCTATTCC	GGCATCCTGGGCTTCTTCATAT	(47, 22)	(335, 22)	60.4818	60.225	45.4545	50	9.73205	0	0	0	45.7992	0	3.01	1.78	0	0	289	rs63750737	PRIMER_PAIR_808	AATTGTGCCATTGCGCTATTCCAAACAGTGTAAAAGAACATTAATAAATTGAATTCTAACTACATTTGTCCCTAAGGAGTTGTTCGTTTTCCACTTGTATTTCCATTTTAATTATCATTATTTGGATGTTTCATAGGATACTTTGGATATGTTTCACGTAGTACACATTGCTTCTAGTACACATTTTAATATTTTTAATAAAACTGTTATTTCGATTTGCAGCAAATTGACTTCTTTAAATGAAGAGTATACCAAAAATAAAACAGAATATGAAGAAGCCCAGGATGCC	chr2	47470996	47470996	47470695	47471296	10368
[truncated: 23 more rows]

## Sheet: rs267608128
	PRIMER_PAIR_PENALTY	PRIMER_LEFT_PENALTY	PRIMER_RIGHT_PENALTY	PRIMER_LEFT_SEQUENCE	PRIMER_RIGHT_SEQUENCE	PRIMER_LEFT	PRIMER_RIGHT	PRIMER_LEFT_TM	PRIMER_RIGHT_TM	PRIMER_LEFT_GC_PERCENT	PRIMER_RIGHT_GC_PERCENT	PRIMER_LEFT_SELF_ANY_TH	PRIMER_RIGHT_SELF_ANY_TH	PRIMER_LEFT_SELF_END_TH	PRIMER_RIGHT_SELF_END_TH	PRIMER_LEFT_HAIRPIN_TH	PRIMER_RIGHT_HAIRPIN_TH	PRIMER_LEFT_END_STABILITY	PRIMER_RIGHT_END_STABILITY	PRIMER_PAIR_COMPL_ANY_TH	PRIMER_PAIR_COMPL_END_TH	PRIMER_PAIR_PRODUCT_SIZE	TARGET	PRIMER_PAIR_NAME	PRODUCT_OLIGO	chr	chrStart	chrEnd	area_chrStart	area_chrEnd	blastnum
[truncated: 94 more rows]

[truncated: 268 more sheets: rs149633775, rs1800629, rs267608101, PLK2, rs121908698, rs28934571, rs267607971, rs9340799, rs1801133, rs398123231, rs63750483, rs63750495, rs137854575, rs371085910, rs121913319, rs397515734, rs28934573, rs63750293, rs387906232, PIK3R1 …]
